# Supplementary material for: Methane production by Methanothrix thermoacetophila via direct interspecies electron transfer with Geobacter metallireducens
Source: mBio. 2023 Jun 12;14(4):e00360-23. doi: 10.1128/mbio.00360-23 (PMC10470525; doi:10.1128/mbio.00360-23)
Supplement: Table S1 — Genes that were differentially expressed by G. metallireducens grown under various conditions. [file mbio.00360-23-s0002.xlsx]

## Sheet: up DIET vs FC
Supplementary Table S1A. Genes that were at least 1.5 fold more highly expressed by G. metallireducens cells grown in co-culture with Mx. thermoacetophila compared to growth by Fe(III) respiration (with ethanol (20 mM) as the electron donor and Fe(III)-citrate (56 mM) as the electron acceptor).
Locus ID	Annotation	Gene	Main role	Sub role	# transmembrane helices	evidence of surface protein	signal peptide?	Fold change	p-Value
Gmet_0346	3-deoxy-7-phosphoheptulonate synthase	aroF	Amino acid biosynthesis	Aromatic amino acid family	0	no	no	10.0884	3.5886e-12
Gmet_2783	homoserine O-acetyltransferase (EC 2.3.1.31)	metX	Amino acid biosynthesis	Aspartate family	0	no	no	2.05077	4.72699e-08
Gmet_1566	Cys/Met metabolism pyridoxal-phosphate-dependent enzyme	metY	Amino acid biosynthesis	Cysteine and methionine	0	no	no	1.79286	4.51674e-07
Gmet_2390	O-acetylhomoserine sulfhydrylase (EC 2.5.1.49)	metY-1	Amino acid biosynthesis	Cysteine and methionine metabolism	0	no	no	6.87825	1.0283e-12
Gmet_0608	N-acetyl-gamma-glutamyl-phosphate reductase (EC 1.2.1.38)	argC	Amino acid biosynthesis	Glutamate family	0	no	no	2.42631	1.46199e-08
Gmet_3198	glutamate 5-kinase (EC 2.7.2.11)	proB	Amino acid biosynthesis	Glutamate family	0	no	no	2.3714	1.34013e-07
Gmet_0389	imidazole glycerol phosphate synthase subunit hisF (EC 4.1.3.-)	hisF	Amino acid biosynthesis	Histidine family	0	no	no	1.67247	3.58399e-06
Gmet_2549	methionine adenosyltransferase (EC 2.5.1.6)	metK-2	Amino acid biosynthesis	Methionine	0	no	no	1.98533	3.50918e-06
Gmet_2907	selenophosphate synthase (EC 2.7.9.3)	selD	Amino acid biosynthesis	selenocysteine	0	no	no	1.56708	2.32571e-05
Gmet_2988	cysteine synthase (EC 2.5.1.47)	cysK-1	Amino acid biosynthesis	Serine family	0	no	no	2.17913	8.80701e-08
Gmet_0870	serine O-acetyltransferase (EC 2.3.1.30)	cysE	Amino acid biosynthesis	Serine family	0	no	no	2.16916	1.2879e-07
Gmet_3173	phosphoserine aminotransferase		Amino acid biosynthesis	Serine family	0	no	no	1.92634	1.86126e-07
Gmet_0692	2-isopropylmalate synthase	nifV	Biosynthesis of cofactors, prosthetic groups, and carriers	coenzyme B	0	no	no	1.64323	0.00960182
Gmet_0247	methenyltetrahydrofolate cyclohydrolase	folD1	Biosynthesis of cofactors, prosthetic groups, and carriers	Folate	0	no	no	3.12127	2.03847e-09
Gmet_3010	aminodeoxychorismate synthase, component I	pabB	Biosynthesis of cofactors, prosthetic groups, and carriers	Folic acid	0	no	no	1.80643	1.97777e-07
Gmet_0478	Cobalamin (vitamin B12) biosynthesis CbiD protein	cbiD	Biosynthesis of cofactors, prosthetic groups, and carriers	Heme, porphyrin, and cobalamin	0	no	no	11.628	6.13748e-10
Gmet_0466	adenosylcobinamide kinase (EC 2.7.1.156)	cobU	Biosynthesis of cofactors, prosthetic groups, and carriers	Heme, porphyrin, and cobalamin	0	no	no	10.6326	1.50498e-12
Gmet_0472	cobalt transport protein CbiM	cbiM	Biosynthesis of cofactors, prosthetic groups, and carriers	Heme, porphyrin, and cobalamin	7	no	yes	5.71648	5.03679e-11
Gmet_3535	coproporphyrinogen III oxidase, anaerobic (EC 1.3.99.22)	hemN	Biosynthesis of cofactors, prosthetic groups, and carriers	Heme, porphyrin, and cobalamin	0	no	no	5.41198	3.24808e-11
Gmet_0484	cobalt-precorrin 5A acetaldehyde-lyase (EC 3.7.1.12)	cbiG	Biosynthesis of cofactors, prosthetic groups, and carriers	Heme, porphyrin, and cobalamin	0	no	no	4.44923	9.59671e-11
Gmet_2441	Cobalamin (vitamin B12) biosynthesis CbiM protein	cbiM	Biosynthesis of cofactors, prosthetic groups, and carriers	Heme, porphyrin, and cobalamin	7	no	no	4.29721	1.96798e-10
Gmet_0468	cobalamin-5'-phosphate synthase (EC 2.7.8.26)	cobS	Biosynthesis of cofactors, prosthetic groups, and carriers	Heme, porphyrin, and cobalamin	4	no	no	4.07339	5.35459e-08
Gmet_1616	cobyrinic acid a,c-diamide synthase family protein		Biosynthesis of cofactors, prosthetic groups, and carriers	Heme, porphyrin, and cobalamin	0	no	no	3.02054	2.09821e-09
Gmet_0470	hydrogenobyrinic acid a,c-diamide synthase (glutamine-hydrolysing) (EC 6.3.5.9)/cobyrinate a,c-diamide synthase (EC 6.3.5.11)	cbiA	Biosynthesis of cofactors, prosthetic groups, and carriers	Heme, porphyrin, and cobalamin	0	no	no	3.02014	4.20951e-09
Gmet_0469	Phosphoglycerate/bisphosphoglycerate mutase	cobC	Biosynthesis of cofactors, prosthetic groups, and carriers	Heme, porphyrin, and cobalamin	0	no	no	2.60345	5.85416e-06
Gmet_2750	Uroporphyrinogen decarboxylase (URO-D)	uroD	Biosynthesis of cofactors, prosthetic groups, and carriers	Heme, porphyrin, and cobalamin	0	no	no	2.37042	1.59255e-07
Gmet_0467	nicotinate-nucleotide-dimethylbenzimidazole phosphoribosyltransferase (EC 2.4.2.21)	cobT	Biosynthesis of cofactors, prosthetic groups, and carriers	Heme, porphyrin, and cobalamin	0	no	no	2.3465	8.98553e-06
Gmet_0476	Cobalamin (vitamin B12) biosynthesis CbiX protein	cbiX	Biosynthesis of cofactors, prosthetic groups, and carriers	Heme, porphyrin, and cobalamin	0	no	no	2.10864	1.84677e-05
Gmet_0477	cobalt-precorrin 8 methylmutase	cbiC	Biosynthesis of cofactors, prosthetic groups, and carriers	Heme, porphyrin, and cobalamin	0	no	no	1.99328	2.96222e-06
Gmet_0481	precorrin-6Y C5,15-methyltransferase (decarboxylating)		Biosynthesis of cofactors, prosthetic groups, and carriers	Heme, porphyrin, and cobalamin	0	no	no	1.97119	1.66416e-06
Gmet_0482	precorrin-2 C20-methyltransferase (EC 2.1.1.130)/cobalt-factor II C20-methyltransferase (EC 2.1.1.151)	cbiL	Biosynthesis of cofactors, prosthetic groups, and carriers	Heme, porphyrin, and cobalamin	0	no	no	1.93882	3.59936e-06
Gmet_0485	precorrin-3B C17-methyltransferase	cobJ	Biosynthesis of cofactors, prosthetic groups, and carriers	Heme, porphyrin, and cobalamin	0	no	no	1.74591	2.06595e-05
Gmet_3551	protoporphyrinogen oxidase (EC 1.3.3.4)	hemG	Biosynthesis of cofactors, prosthetic groups, and carriers	Heme, porphyrin, and cobalamin	0	no	no	1.63662	4.54496e-06
Gmet_3356	glutamate-1-semialdehyde 2,1-aminomutase (EC 5.4.3.8)	hemL	Biosynthesis of cofactors, prosthetic groups, and carriers	Heme, porphyrin, and cobalamin	0	no	no	1.51745	8.22612e-05
Gmet_0836	molybdenum cofactor cytidylyltransferase		Biosynthesis of cofactors, prosthetic groups, and carriers	Molybdopterin	0	no	no	6.32834	6.9076e-06
Gmet_1037	cyclic pyranopterin monophosphate synthase subunit MoaC (EC 4.1.99.18)	moaC	Biosynthesis of cofactors, prosthetic groups, and carriers	Molybdopterin	0	no	no	1.60658	3.3837e-06
Gmet_0300	molybdenum cofactor guanylyltransferase (EC 2.7.7.77)/molybdopterin guanine dinucleotide biosynthesis accessory protein MobB		Biosynthesis of cofactors, prosthetic groups, and carriers	Molybdopterin	0	no	no	1.57812	4.69602e-06
Gmet_2140	molybdenum cofactor cytidylyltransferase (EC 2.7.7.76)	pcmX	Biosynthesis of cofactors, prosthetic groups, and carriers	Molybdopterin	0	no	no	1.57281	3.0148e-05
Gmet_3494	iron-sulfur cluster repair di-iron protein	ric	Biosynthesis of cofactors, prosthetic groups, and carriers	Other	0	no	no	1.66132	1.04601e-05
Gmet_1642	ketopantoate hydroxymethyltransferase (EC 2.1.2.11)	panB	Biosynthesis of cofactors, prosthetic groups, and carriers	Pantothenate and coenzyme A	0	no	no	6.01349	7.97675e-12
Gmet_1643	pantothenate synthetase (EC 6.3.2.1)	panC	Biosynthesis of cofactors, prosthetic groups, and carriers	Pantothenate and coenzyme A	0	no	no	3.37853	2.05791e-09
Gmet_1644	Pyridoxal-dependent decarboxylase	panP	Biosynthesis of cofactors, prosthetic groups, and carriers	Pantothenate and coenzyme A	0	no	no	2.58814	7.15174e-09
Gmet_2673	Phosphopantothenate-cysteine ligase (EC 6.3.2.5)/Phosphopantothenoylcysteine decarboxylase (EC 4.1.1.36)	coaBC	Biosynthesis of cofactors, prosthetic groups, and carriers	Pantothenate and coenzyme A	0	no	no	2.03751	1.93738e-08
Gmet_1759	Phosphopantetheine adenylyltransferase (EC 2.7.7.3)	coaD	Biosynthesis of cofactors, prosthetic groups, and carriers	Pantothenate and coenzyme A	0	no	no	1.54103	2.84737e-05
Gmet_2130	Pyridoxamine 5'-phosphate oxidase-related, FMN-binding protein		Biosynthesis of cofactors, prosthetic groups, and carriers	phenazine	0	no	no	1.69765	0.00532784
Gmet_2855	UBA/THIF-type NAD/FAD binding fold:MoeZ/MoeB	thiF-1	Biosynthesis of cofactors, prosthetic groups, and carriers	Thiamine	0	no	no	5.39695	1.82223e-11
Gmet_0471	thiamine biosynthesis protein ThiC	thiC	Biosynthesis of cofactors, prosthetic groups, and carriers	Thiamine	0	no	no	1.94127	4.91664e-05
Gmet_3213	thiamine-phosphate kinase	thiL	Biosynthesis of cofactors, prosthetic groups, and carriers	Thiamine	0	no	no	1.89475	2.6203e-06
Gmet_2933	sulfur carrier protein ThiS	thiS	Biosynthesis of cofactors, prosthetic groups, and carriers	Thiamine	0	no	no	1.83948	8.50376e-05
Gmet_2909	thiamine-phosphate diphosphorylase	thiE	Biosynthesis of cofactors, prosthetic groups, and carriers	Thiamine	0	no	no	1.79516	3.95064e-07
Gmet_2046	Molybdopterin or thiamine biosynthesis adenylyltransferase	thiF	Biosynthesis of cofactors, prosthetic groups, and carriers	Thiamine	0	no	no	1.60416	4.55667e-06
Gmet_0993	3-polyprenyl-4-hydroxybenzoate decarboxylase	UbiD	Biosynthesis of cofactors, prosthetic groups, and carriers	ubiquinone and other terpenoid backbone	0	no	no	2.14959	9.56976e-08
Gmet_1167	demethylmenaquinone methyltransferase (EC 2.1.1.163)	ubiE	Biosynthesis of cofactors, prosthetic groups, and carriers	ubiquinone biosynthesis	0	no	no	1.50485	6.61865e-05
Gmet_3208	Outer membrane lipoprotein carrier protein LolA	lolA	Cell envelope		1	SSF89392	yes	2.24963	3.12691e-08
Gmet_3487	L,D-transpeptidase catalytic domain (Pfam PF03734)	ykuD	Cell envelope	Biosynthesis and degradation of murein sacculus and peptidoglycan	0	no	no	3.94235	1.01574e-07
Gmet_0547	glutamate racemase (EC 5.1.1.3)	murI	Cell envelope	Biosynthesis and degradation of murein sacculus and peptidoglycan	0	no	no	2.65126	1.07392e-09
Gmet_0410	UDP-N-acetylmuramoylalanine--D-glutamate ligase (EC 6.3.2.9)	murD	Cell envelope	Biosynthesis and degradation of murein sacculus and peptidoglycan	0	no	no	2.22763	1.58076e-08
Gmet_2980	Lipoprotein-anchoring transpeptidase ErfK/SrfK		Cell envelope	Biosynthesis and degradation of murein sacculus and peptidoglycan	0	no	no	1.93413	7.2144e-05
Gmet_1679	Peptidoglycan-binding domain 1		Cell envelope	Biosynthesis and degradation of murein sacculus and peptidoglycan	0	no	no	1.81315	3.86937e-06
Gmet_3133	Undecaprenyl-diphosphatase (EC 3.6.1.27)	uppP	Cell envelope	Biosynthesis and degradation of murein sacculus and peptidoglycan	6	no	no	1.69244	3.4699e-06
Gmet_1953	Lytic transglycosylase, catalytic		Cell envelope	Biosynthesis and degradation of surface polysaccharides and lipopolysaccharides	1	no	no	4.55772	2.93724e-11
Gmet_2850	Polysaccharide deacetylase	pgdA	Cell envelope	Biosynthesis and degradation of surface polysaccharides and lipopolysaccharides	0	no	yes	2.85253	2.75273e-09
Gmet_1444	Polysaccharide export protein		Cell envelope	Biosynthesis and degradation of surface polysaccharides and lipopolysaccharides	0	no	no	2.66046	8.82184e-07
Gmet_1208	Transglycosylase-associated protein (Pfam PF04226)		Cell envelope	Biosynthesis and degradation of surface polysaccharides and lipopolysaccharides	0	no	no	2.64362	3.7941e-06
Gmet_0995	VacJ-like lipoprotein	vacJ	Cell envelope	Biosynthesis and degradation of surface polysaccharides and lipopolysaccharides	0	no	no	2.3364	5.14258e-08
Gmet_1489	UDP-N-Acetylglucosamine 2-epimerase (EC 5.1.3.14)	wecB	Cell envelope	Biosynthesis and degradation of surface polysaccharides and lipopolysaccharides	0	no	no	2.26974	0.000141736
Gmet_1496	Glycosyl transferase, group 1		Cell envelope	Biosynthesis and degradation of surface polysaccharides and lipopolysaccharides	0	no	no	2.0911	5.33418e-05
Gmet_1200	Lecithin:cholesterol/phospholipid:diacylglycerol acyltransferase		Cell envelope	Biosynthesis and degradation of surface polysaccharides and lipopolysaccharides	0	no	no	1.98454	2.25243e-05
Gmet_1870	Glycosyl transferase, family 2		Cell envelope	Biosynthesis and degradation of surface polysaccharides and lipopolysaccharides	0	no	no	1.96357	9.13676e-07
Gmet_1495	UDP-Glycosyltransferase/glycogen phosphorylase		Cell envelope	Biosynthesis and degradation of surface polysaccharides and lipopolysaccharides	0	no	no	1.95204	9.0611e-05
Gmet_1480	UDP-Glycosyltransferase/glycogen phosphorylase		Cell envelope	Biosynthesis and degradation of surface polysaccharides and lipopolysaccharides	0	no	no	1.95109	0.000376968
Gmet_1488	GDP-mannose 4,6-dehydratase	gmd	Cell envelope	Biosynthesis and degradation of surface polysaccharides and lipopolysaccharides	0	no	no	1.90807	0.000673523
Gmet_1446	Lipopolysaccharide biosynthesis		Cell envelope	Biosynthesis and degradation of surface polysaccharides and lipopolysaccharides	0	no	no	1.89956	2.93781e-05
Gmet_2038	N-acyl amino acid synthase, PEP-CTERM/exosortase system-associated		Cell envelope	Biosynthesis and degradation of surface polysaccharides and lipopolysaccharides	0	no	no	1.82188	9.74043e-05
Gmet_1275	3-deoxy-manno-octulosonate cytidylyltransferase	kdsB	Cell envelope	Biosynthesis and degradation of surface polysaccharides and lipopolysaccharides	0	no	no	1.7773	2.61117e-06
Gmet_1497	Glycosyl transferase, family 2		Cell envelope	Biosynthesis and degradation of surface polysaccharides and lipopolysaccharides	0	no	no	1.57663	0.00538136
Gmet_2345	Lipopolysaccharide heptosyltransferase II	rfaQ	Cell envelope	Biosynthesis and degradation of surface polysaccharides and lipopolysaccharides	0	no	no	1.55458	1.15352e-05
Gmet_1332	Glycosyl transferase, family 1 (Pfam PF00534)		Cell envelope	Biosynthesis and degradation of surface polysaccharides and lipopolysaccharides	0	no	no	1.55416	0.000668801
Gmet_1493	Glycosyl transferase, family 2		Cell envelope	Biosynthesis and degradation of surface polysaccharides and lipopolysaccharides	0	no	no	1.53196	0.0167356
Gmet_1326	lipopolysaccharide biosynthesis protein		Cell envelope	Biosynthesis and degradation of surface polysaccharides and lipopolysaccharides	0	no	no	1.52727	4.81633e-05
Gmet_1328	Glycosyl transferase, family 11		Cell envelope	Biosynthesis and degradation of surface polysaccharides and lipopolysaccharides	0	no	no	1.51003	0.00474598
Gmet_1492	UDP-Glycosyltransferase/glycogen phosphorylase		Cell envelope	Biosynthesis and degradation of surface polysaccharides and lipopolysachharides	0	no	no	1.6516	0.0205567
Gmet_1281	OstA-like protein	ostA	Cell envelope	Lipopolysaccharide transport	0	no	yes	2.9832	1.23861e-09
Gmet_1280	LPS export ABC transporter periplasmic protein LptC	lptC	Cell envelope	Lipopolysaccharide transport	0	no	no	2.65602	3.76097e-08
Gmet_1282	LPS export ABC transporter ATP-binding protein	lptB	Cell envelope	Lipopolysaccharide transport	0	no	no	2.24817	1.95361e-08
Gmet_3522	outer membrane protein, putative	ompW	Cell envelope	outer membrane protein	0	no	yes	2.61828	5.73495e-09
Gmet_1429	Outer membrane lipoprotein Slp	slp	Cell envelope	Outer membrane protein	0	PS51257	no	1.93738	1.71057e-07
Gmet_2543	Phospholipid transporter	miaE	Cell envelope	Phospholipid transport	5	no	no	1.65011	1.90322e-05
Gmet_0532	Phosphate selective porin	oprP	Cell envelope	Porins	1	no	yes	46.231	1.92472e-14
Gmet_1445	Porin protein		Cell envelope	Porins	0	no	no	2.60745	1.55243e-06
Gmet_0908	Porin from PccF complex	ombF	Cell envelope	Surface structures	0	no	yes	5.87588	4.11146e-11
Gmet_0775	OmpA/MotB	ompA	Cell envelope	Surface structures	0	no	yes	3.35389	2.17453e-09
Gmet_0962	Tfp pilus assembly protein	pilE	Cell envelope	Surface structures	1	no	no	3.25978	3.22152e-07
Gmet_2743	Bacterial Ig-like domain		Cell envelope	Surface structures	1	PS51257	no	3.19807	1.23394e-09
Gmet_2727	OmpA/MotB	ompA	Cell envelope	Surface structures	1	no	no	2.81676	4.44391e-08
Gmet_1452	PEP-CTERM anchor		Cell envelope	Surface structures	0	no	yes	2.48593	0.00419077
Gmet_0933	Putative Ig domain		Cell envelope	Surface structures	1	no	yes	2.40249	2.46845e-08
Gmet_2584	PEP-CTERM protein-sorting domain		Cell envelope	Surface structures	0	no	no	1.97312	1.31842e-05
Gmet_2512	PEP-CTERM protein-sorting domain		Cell envelope	Surface structures	0	no	yes	1.86934	7.75262e-05
Gmet_2608	PEP-CTERM protein-sorting domain		Cell envelope	Surface structures	0	no	yes	1.82794	1.71842e-06
Gmet_0234	Glycine-zipper-containing OmpA-like membrane domain (Pfam PF13436)		Cell envelope	Surface structures	1	no	yes	1.68469	0.000281356
Gmet_1462	Porin protein		Cell envelope	Surface structures	0	no	yes	1.61378	0.000151669
Gmet_0802	Opacity protein and related surface antigens		Cell envelope	Surface structures	0	no	yes	1.52915	8.02194e-06
Gmet_0588	Tfp pilus assembly protein PilF	pilF	Cell envelope	Surface structures: pili	9	no	no	2.00327	3.65428e-07
Gmet_3303	Porin protein		Cell envelope	Surface structures: porins	0	no	yes	1.60748	0.00484578
Gmet_2581	MscS Mechanosensitive ion channel	mscS-2	Cellular processes	Adaptations to atypical conditions	3	no	no	1.63185	0.000166796
Gmet_2978	O-methyltransferase, family 3		Cellular processes	Antibiotics production	0	no	no	1.64803	2.79378e-05
Gmet_0355	Histone-like DNA-binding protein	hup-2	Cellular processes	Cell division	0	no	no	4.09081	3.80452e-08
Gmet_0895	septum formation protein Maf	maf	Cellular processes	Cell division	0	no	no	2.18638	5.6289e-08
Gmet_1178	cell division protein ZapA	zapA	Cellular processes	Cell division	0	no	no	2.1071	1.64031e-05
Gmet_1177	cell division protein ZapB	zapB	Cellular processes	Cell division	0	no	no	1.75599	0.000657038
Gmet_0032	Stage V sporulation protein SpoVR/YcgB, involved in spore cortex formation		Cellular processes	Cell division	0	no	no	1.73605	2.62166e-06
Gmet_1849	ParA family protein		Cellular processes	Cell division	0	no	no	1.72539	1.08522e-06
Gmet_2286	anti-sigma-28 factor, FlgM family	flgM	Cellular processes	Chemotaxis and motility	0	no	no	4.60786	3.44244e-10
Gmet_1765	CheY chemotaxis protein or a CheY-like REC (receiver) domain		Cellular processes	Chemotaxis and motility	0	no	no	4.27652	1.21281e-08
Gmet_2706	CheW protein	cheW	Cellular processes	Chemotaxis and motility	0	no	no	2.85821	4.42901e-09
Gmet_2017	Acetyltransferase involved in cellulose biosynthesis, CelD/BcsL family		Cellular processes	Chemotaxis and motility	0	no	no	1.78485	0.000107667
Gmet_1607	response regulator receiver domain protein (CheY-like)	cheY-4	Cellular processes	Chemotaxis and motility	0	no	no	1.70026	4.03262e-05
Gmet_1606	Chemotaxis protein CheX, a CheY~P-specific phosphatase	cheX	Cellular processes	Chemotaxis and Motility	0	no	no	1.59284	4.84502e-05
Gmet_2518	Acriflavin resistance protein		Cellular processes	Detoxification	10	no	no	8.96418	8.23921e-12
Gmet_0811	efflux transporter, outer membrane factor (OMF) lipoprotein, NodT family	nodT	Cellular processes	Detoxification	0	no	no	2.55516	2.5849e-09
Gmet_0177	Mercuric reductase MerA	merA	Cellular processes	Detoxification	0	no	no	1.94566	0.00031793
Gmet_2955	Tellurite resistance protein TehB	tehB	Cellular processes	Detoxification	0	no	no	1.76865	5.17356e-05
Gmet_2834	hydroxylamine reductase	hcp	Cellular processes	Detoxification	0	no	no	1.58272	1.66492e-05
Gmet_2646	Alkylhydroperoxidase family enzyme, contains CxxC motif		Cellular processes	Oxidative stress	0	no	no	2.89169	0.000384851
Gmet_2700	Phosphate-starvation-induced PsiE-like (Pfam PF06146)	psiE	Cellular processes	Phosphate starvation	4	no	no	1.66266	0.000414947
Gmet_2678	Nucleotide-binding universal stress protein, UspA family	usp-2	Cellular processes	Stress response	0	no	no	1.85454	1.84329e-07
Gmet_1155	Integral membrane protein TerC	terC	Cellular processes	tellurite resistance	0	no	no	1.68987	1.42375e-06
Gmet_2591	Predicted nuclease of the RNAse H fold, HicB family	hicB	Cellular processes	Toxin and antitoxin production	0	no	no	1.80967	1.73899e-06
Gmet_2623	Glyoxalase/Bleomycin resistance protein		Cellular processes	Toxin production and resistance	0	no	no	4.44667	1.95301e-08
Gmet_2533	putative addiction module killer protein		Cellular processes	Toxin production and resistance	0	no	no	2.09292	1.78056e-07
Gmet_1011	Antibiotic biosynthesis monooxygenase		Cellular processes	Toxin production and resistance	0	no	no	1.98633	1.15572e-06
Gmet_2830	Tellurite resistance protein TehB		Cellular processes	Toxin production and resistance	0	no	no	1.66047	0.000554147
Gmet_3517	Carbonic anhydrase		Central intermediary metabolism	Autotrophy	0	no	no	2.32031	4.68526e-08
Gmet_1240	acetyl-CoA decarbonylase/synthase complex subunit gamma	cdhD	Central intermediary metabolism	Autotrophy	0	no	no	1.57368	7.86747e-06
Gmet_0664	Mo-nitrogenase MoFe protein subunit NifK (EC 1.18.6.1)	nifK	Central intermediary metabolism	Nitrogen fixation	0	no	no	2.44122	1.21211e-08
Gmet_0680	ADP-ribosylation/Crystallin J1	draG	Central intermediary metabolism	Nitrogen fixation	0	no	no	1.68662	0.000146348
Gmet_1092	Polyphosphate:AMP phosphotransferase (EC 2.7.4.-)	ppk	Central intermediary metabolism	Phosphorus compounds	0	no	no	2.20414	4.39494e-07
Gmet_1382	Arylsulfotransferase	assT	Central intermediary metabolism	Sulfur assimilation	0	no	yes	1.8064	1.13779e-05
Gmet_1936	Exodeoxyribonuclease VII small subunit (EC 3.1.11.6)	xseB	DNA metabolism	Degradation of DNA	0	no	no	2.8957	2.9365e-08
Gmet_3277	DNA repair protein RadA	radA	DNA metabolism	DNA replication, recombination, and repair	0	no	no	3.69369	1.91786e-08
Gmet_2582	Excinuclease ATPase subunit-like	uvrA	DNA metabolism	DNA replication, recombination, and repair	0	no	no	3.01558	2.79021e-05
Gmet_1417	Histone-like DNA-binding protein	ihfA-1	DNA metabolism	DNA replication, recombination, and repair	0	no	no	2.66091	7.90443e-07
Gmet_3337	replication restart DNA helicase PriA	priA	DNA metabolism	DNA replication, recombination, and repair	0	no	no	2.50879	1.55086e-09
Gmet_2501	Type I site-specific deoxyribonuclease		DNA metabolism	DNA replication, recombination, and repair	0	no	no	2.4357	5.12541e-05
Gmet_0479	DNA polymerase, beta-like region		DNA metabolism	DNA replication, recombination, and repair	0	no	no	2.36806	1.24972e-08
Gmet_3228	Excinuclease ABC subunit C	uvrC	DNA metabolism	DNA replication, recombination, and repair	0	no	no	2.22111	6.87528e-09
Gmet_0124	putative DNA modification/repair radical SAM protein		DNA metabolism	DNA replication, recombination, and repair	0	no	no	2.07092	1.31292e-07
Gmet_0185	Putative exonuclease, RdgC (Pfam PF04381)	rdgC	DNA metabolism	DNA replication, recombination, and repair	0	no	no	1.75269	1.90368e-06
Gmet_3042	tyrosine recombinase XerD subunit	xerC	DNA metabolism	DNA replication, recombination, and repair	0	no	no	1.69985	8.35856e-06
Gmet_2724	UvrD/REP helicase	uvrD	DNA metabolism	DNA replication, recombination, and repair	0	no	no	1.66332	2.257e-06
Gmet_1609	DNA-repair protein, UmuC-like (Pfam PF00817)	umuC	DNA metabolism	DNA replication, recombination, and repair	0	no	no	1.65149	0.000108052
Gmet_0001	chromosomal replication initiator protein DnaA	dnaA	DNA metabolism	DNA replication, recombination, and repair	0	no	no	1.64753	3.64704e-06
Gmet_2728	NAD-dependent DNA ligase C4-type	ligA	DNA metabolism	DNA replication, recombination, and repair	0	no	no	1.62637	9.63256e-07
Gmet_1794	putative restriction endonuclease		DNA metabolism	DNA replication, recombination, and repair	0	no	no	1.5241	0.0077411
Gmet_0004	DNA gyrase subunit B (EC 5.99.1.3)	gyrB	DNA metabolism	DNA replication, recombination, and repair	0	no	no	1.52232	3.58068e-05
Gmet_2580	Excinuclease ABC, A subunit	uvrA	DNA metabolism	Nucleotide excision repair	0	no	no	2.00625	0.000374094
Gmet_1099	L-alanine dehydrogenase (EC 1.4.1.1)	ald	Energy metabolism	Amino acids and amines	0	no	no	1.80534	0.00012907
Gmet_3512	putative delta-1-pyrroline-5-carboxylate dehydrogenase	pruA	Energy metabolism	Amino acids and amines	0	no	no	1.66651	0.000903367
Gmet_1020	nitrate oxidoreductase alpha subunit	narG-2	Energy metabolism	Anaerobic	0	no	no	3.43681	4.23588e-07
Gmet_1021	respiratory nitrate reductase beta subunit	narH-2	Energy metabolism	Anaerobic	0	no	no	2.85285	1.96674e-06
Gmet_1022	respiratory nitrate reductase gamma subunit	narI-2	Energy metabolism	Anaerobic	5	no	no	2.69322	4.20868e-07
Gmet_1810	Molybdopterin oxidoreductase Fe4S4 region	actB1	Energy metabolism	Anaerobic	0	no	no	2.24287	1.7337e-07
Gmet_0309	succinate dehydrogenase subunit B (EC 1.3.5.1)	sdhB	Energy metabolism	Anaerobic	0	no	no	1.51371	0.00249581
Gmet_3469	trehalose synthase (EC:5.4.99.16)/maltokinase	treS	Energy metabolism	Biosynthesis and degradation of polysaccharides	0	no	no	3.06384	1.88013e-06
Gmet_3468	maltooligosyl trehalose synthase (EC 5.4.99.15)	treY	Energy metabolism	Biosynthesis and degradation of polysaccharides	0	no	no	2.71135	8.51802e-07
Gmet_3467	maltooligosyl trehalose hydrolase (EC 3.2.1.141)	treZ	Energy metabolism	Biosynthesis and degradation of polysaccharides	0	no	no	2.68697	4.20323e-06
Gmet_2767	Glycogen/starch/alpha-glucan phosphorylase	glgP	Energy metabolism	Biosynthesis and degradation of polysaccharides	0	no	no	1.59369	2.63443e-05
Gmet_2768	Glucose-1-phosphate adenylyltransferase	glgC	Energy metabolism	Biosynthesis and degradation of polysaccharides	0	no	no	1.51203	8.41109e-05
Gmet_0697	Inositol monophosphatase	hisN	Energy metabolism	Biosynthesis and degradation of polysaccharides	0	no	no	1.51046	1.98049e-05
Gmet_2918	Alpha amylase, catalytic region		Energy metabolism	Carbohydrates	0	no	no	2.28827	9.60722e-08
Gmet_3489	CO or xanthine dehydrogenase, Mo-binding subunit		Energy metabolism	CO dehydrogenase	0	no	no	9.17212	3.03471e-09
Gmet_2929	b-type cytochrome from CbcABCDE complex	cbcB	Energy metabolism	Electron transport	4	no	no	41.6984	5.71451e-14
Gmet_2928	7 heme c-type cytochrome protein from CbcABCDE	cbcA	Energy metabolism	Electron transport	0	no	yes	28.8645	2.02997e-14
Gmet_0534	5 heme cytochrome from CbcMNOPQR	cbcR	Energy metabolism	Electron transport	0	no	yes	28.1864	3.528e-14
Gmet_0930	c-type cytochrome family protein, 8 hemes		Energy metabolism	Electron transport	1	no	yes	20.4475	7.52181e-14
Gmet_3492	ferredoxin family protein, putative	frx-5	Energy metabolism	Electron transport	0	no	no	11.6664	1.04553e-10
Gmet_3490	Ferredoxin:(2Fe-2S)-binding protein		Energy metabolism	Electron transport	0	no	no	9.31243	1.09158e-10
Gmet_1112	NAD(P)-dependent nickel-iron dehydrogenase subunit HoxY	hoxY	Energy metabolism	Electron transport	0	no	no	6.83389	1.4827e-08
Gmet_0295	Tetraheme cytochrome c subunit of nitrate or TMAO reductase, 3 hemes	nrfH	Energy metabolism	Electron transport	1	no	no	6.70244	8.98075e-11
Gmet_0910	outer membrane porin associated c-type cytochrome, 10 hemes	omcF	Energy metabolism	Electron transport	0	PS51257	no	6.00476	1.37514e-11
Gmet_1210	c-type cytochrome, 2 hemes	ccpB	Energy metabolism	Electron transport	0	no	yes	5.94733	3.34819e-11
Gmet_0171	NADH dehydrogenase subunit M (EC 1.6.5.3)	nuoM-2	Energy metabolism	Electron transport	13	no	no	5.78813	1.07768e-08
Gmet_0909	Porin associated cytochrome c family protein, 9 hemes	omaF	Energy metabolism	Electron transport	0	no	yes	5.31927	7.16964e-12
Gmet_0252	Cytochrome c oxidase, subunit II, 1 heme	coxB	Energy metabolism	Electron transport	2	no	no	4.5313	4.13631e-10
Gmet_2155	Multicopper oxidase, type 2, cupredoxin		Energy metabolism	Electron transport	1	no	no	4.17123	6.55386e-08
Gmet_0157	NADH dehydrogenase subunit F (EC 1.6.5.3)	nuoF-2	Energy metabolism	Electron transport	0	no	no	4.10868	1.1777e-07
Gmet_1809	Transmembrane quinol:cytochrome c oxidoreductase pentaheme cytochrome subunit, 5 hemes	actA	Energy metabolism	Electron transport	1	no	no	3.97996	6.91846e-09
Gmet_0168	NADH dehydrogenase subunit L (EC 1.6.5.3)	nuoL-2	Energy metabolism	Electron transport	16	no	no	3.97782	8.9418e-10
Gmet_1019	c-type cytochrome, 2 hemes	narC	Energy metabolism	Electron transport	1	PS51257	no	3.80989	1.75091e-07
Gmet_2577	NADH:flavin oxidoreductase/NADH oxidase	namA	Energy metabolism	Electron transport	0	no	no	3.74149	2.35912e-07
Gmet_2912	Ferredoxin		Energy metabolism	Electron transport	0	no	no	3.71883	4.24656e-09
Gmet_0161	NADH dehydrogenase subunit H (EC 1.6.5.3)	nuoH2	Energy metabolism	Electron transport	8	no	no	3.71792	8.99504e-08
Gmet_0250	Heme/copper-type cytochrome/quinol oxidase, subunit 3	coxC	Energy metabolism	Electron transport	5	no	no	3.44446	2.17107e-05
Gmet_0837	CO or xanthine dehydrogenase, Mo-binding subunit		Energy metabolism	Electron transport	1	no	no	3.41758	5.86416e-06
Gmet_3355	NADH dehydrogenase subunit A (EC 1.6.5.3)	nuoA2	Energy metabolism	Electron transport	3	no	no	3.36643	1.75664e-08
Gmet_2626	cytochrome p460, 1 heme		Energy metabolism	Electron transport	0	no	no	3.36631	4.69991e-09
Gmet_0294	respiratory nitrite reductase (cytochrome; ammonia-forming) precursor (EC 1.7.2.2), 4 hemes	nrfA	Energy metabolism	Electron transport	0	no	yes	3.14051	3.57788e-09
Gmet_0249	Cytochrome c oxidase, subunit I	coxA	Energy metabolism	Electron transport	12	no	no	3.08469	4.01818e-07
Gmet_3091	Di-haem cytochrome c peroxidase, 2 hemes	macA	Energy metabolism	Electron transport	0	no	no	3.06676	7.27539e-09
Gmet_0152	NADH dehydrogenase subunit A (EC 1.6.5.3)	nuoA1	Energy metabolism	Electron transport	3	no	no	2.83949	5.68402e-08
Gmet_0679	cytochrome c family protein, 5 hemes		Energy metabolism	Electron transport	1	no	yes	2.83852	1.65499e-08
Gmet_3342	NADH dehydrogenase subunit N (EC 1.6.5.3)	nuoN	Energy metabolism	Electron transport	14	no	no	2.82415	1.55022e-08
Gmet_2932	Membrane protein from CbcABCDE complex	cbcE	Energy metabolism	Electron transport	4	no	no	2.80038	1.45026e-08
Gmet_3345	NADH dehydrogenase subunit K (EC 1.6.5.3)	nuoK2	Energy metabolism	Electron transport	3	no	no	2.78168	1.05943e-06
Gmet_1213	PQQ binding protein		Energy metabolism	Electron transport	0	no	no	2.76443	1.30238e-08
Gmet_3343	NADH dehydrogenase subunit M (EC 1.6.5.3)	nuoM-1	Energy metabolism	Electron transport	14	no	no	2.72282	5.32868e-08
Gmet_1197	Cytochrome c, 5 heme-binding sites		Energy metabolism	Electron transport	0	no	yes	2.71343	6.42377e-08
Gmet_2613	desulfoferrodoxin ferrous iron-binding domain		Energy metabolism	Electron transport	0	no	no	2.63437	1.81812e-08
Gmet_0251	caa(3)-type oxidase, subunit IV	coxD	Energy metabolism	Electron transport	3	no	no	2.59093	3.21775e-05
Gmet_2930	cytochrome c family protein, 11 hemes	cbcC	Energy metabolism	Electron transport	1	no	yes	2.55021	2.15678e-06
Gmet_1113	NAD(P)-dependent nickel-iron dehydrogenase catalytic subunit	hoxL	Energy metabolism	Electron transport	0	no	no	2.52146	2.51365e-06
Gmet_1109	bidirectional [NiFe] hydrogenase diaphorase subunit [EC:1.6.5.3]	hoxE	Energy metabolism	Electron transport	0	no	no	2.50743	6.27162e-07
Gmet_1380	DSBA oxidoreductase	dsbA	Energy metabolism	Electron transport	0	PS51257	yes	2.47774	1.43791e-06
Gmet_3348	NADH dehydrogenase subunit H (EC 1.6.5.3)	nuoH2	Energy metabolism	Electron transport	8	no	no	2.46019	3.6886e-07
Gmet_0142	c-type cytochrome, 8 hemes		Energy metabolism	Electron transport	1	no	yes	2.4446	1.6058e-07
Gmet_3493	nitric oxide reductase, NorZ apoprotein	norZ	Energy metabolism	Electron transport	14	no	no	2.4274	0.00052211
Gmet_3514	Quinoprotein amine dehydrogenase, beta chain-like		Energy metabolism	Electron transport	1	PS51257	yes	2.42517	6.3222e-06
Gmet_0838	Ferredoxin:(2Fe-2S)-binding protein		Energy metabolism	Electron transport	0	no	no	2.41723	1.08356e-06
Gmet_1812	Ni/Fe-hydrogenase 2 integral membrane subunit	hybB	Energy metabolism	Electron transport	10	no	no	2.3897	1.8574e-07
Gmet_1713	electron transfer flavoprotein beta subunit	etfB-7	Energy metabolism	Electron transport	0	no	no	2.38135	2.85175e-07
Gmet_1018	Rieske (2Fe-2S) region		Energy metabolism	Electron transport	0	no	no	2.38016	1.03108e-06
Gmet_1110	NAD(P)-dependent nickel-iron dehydrogenase flavin-containing subunit	hoxF	Energy metabolism	Electron transport	0	no	no	2.36507	4.8966e-06
Gmet_2153	electron transfer flavoprotein beta subunit		Energy metabolism	Electron transport	0	no	no	2.34289	1.05336e-06
Gmet_1814	quinol:cytochrome c oxidoreductase monoheme cytochrome subunit, 1 heme	actE	Energy metabolism	Electron transport	0	no	yes	2.29676	9.17239e-08
Gmet_3022	Fe(III) reductase, alpha subunit	sfrA	Energy metabolism	Electron transport	0	no	no	2.24478	3.8901e-08
Gmet_1811	4Fe-4S ferredoxin, iron-sulfur binding protein	actB2	Energy metabolism	Electron transport	0	no	no	2.219	7.50195e-07
Gmet_0153	NADH dehydrogenase subunit B (EC 1.6.5.3	nuoB	Energy metabolism	Electron transport	0	no	no	2.21663	3.06406e-07
Gmet_1922	Rieske (2Fe-2S) region	cbcV	Energy metabolism	Electron transport	1	no	no	2.18184	8.1009e-08
Gmet_2154	Multicopper oxidase with three cupredoxin domains		Energy metabolism	Electron transport	1	no	no	2.1763	3.30559e-06
Gmet_3023	FAD-dependent pyridine nucleotide-disulphide oxidoreductase	sfrB	Energy metabolism	Electron transport	0	no	no	2.13443	3.42536e-08
Gmet_0292	fibronectin type III domain protein cytochrome, 2 hemes		Energy metabolism	Electron transport	0	no	yes	2.0772	2.99137e-06
Gmet_1647	Lipoprotein cytochrome c, 2 heme-binding sites		Energy metabolism	Electron transport	0	PS51257	yes	2.0702	3.49831e-05
Gmet_2087	aldehyde ferredoxin oxidoreductase	bamB	Energy metabolism	Electron transport	0	no	no	2.03425	0.000115106
Gmet_3344	NADH dehydrogenase subunit L (EC 1.6.5.3)	nuoL-1	Energy metabolism	Electron transport	14	no	no	2.00808	2.91288e-06
Gmet_3346	NADH dehydrogenase subunit J (EC 1.6.5.3)	nuoJ-1	Energy metabolism	Electron transport	5	no	no	1.99916	1.8929e-05
Gmet_2931	Monoheme c-type cytochrome protein from CbcABCDE complex	cbcD	Energy metabolism	Electron transport	2	no	no	1.99911	2.12696e-06
Gmet_1111	NAD(P)-dependent nickel-iron dehydrogenase diaphorase component subunit HoxU	hoxU	Energy metabolism	Electron transport	0	no	no	1.9682	8.60752e-05
Gmet_3347	NADH dehydrogenase subunit I (EC 1.6.5.3)	nuoI2	Energy metabolism	Electron transport	0	no	no	1.96596	1.71979e-05
Gmet_2576	cytochrome c family protein, 1 heme		Energy metabolism	Electron transport	0	no	no	1.96354	6.79937e-07
Gmet_3354	NADH dehydrogenase subunit B (EC 1.6.5.3)	nuoB	Energy metabolism	Electron transport	0	no	no	1.96343	9.51007e-07
Gmet_1094	cytochrome c Hsc, 2 hemes	cccA	Energy metabolism	Electron transport	0	no	yes	1.91362	4.46067e-05
Gmet_3349	NADH dehydrogenase I, G subunit, putative	nuoG	Energy metabolism	Electron transport	0	no	no	1.90295	1.68024e-05
Gmet_0141	Cytochrome c assembly protein		Energy metabolism	Electron transport	7	no	no	1.89103	4.52186e-05
Gmet_0159	NADH dehydrogenase subunit G (EC 1.6.5.3)	nuoG-2	Energy metabolism	Electron transport	0	no	no	1.88598	1.47909e-05
Gmet_1677	FAD dependent oxidoreductase		Energy metabolism	Electron transport	0	no	no	1.87456	0.000575453
Gmet_0148	4Fe-4S ferredoxin, iron-sulfur binding protein	frx-4	Energy metabolism	Electron transport	0	no	no	1.8674	4.86268e-06
Gmet_3351	NADH dehydrogenase subunit E (EC 1.6.5.3)	nuoE-1	Energy metabolism	Electron transport	0	no	no	1.85671	1.18979e-05
Gmet_1088	Cytochrome c, class I, cbb3-type oxidase, 1 heme	cbb3	Energy metabolism	Electron transport	0	PS51257	no	1.85106	4.69626e-06
Gmet_1383	lkyl hydroperoxide reductase subunit C/ Thiol specific antioxidant	ahpC	Energy metabolism	Electron transport	0	no	yes	1.83492	0.000892449
Gmet_0172	NADH dehydrogenase subunit N (EC 1.6.5.3)	nuoN	Energy metabolism	Electron transport	12	no	no	1.8295	0.000891925
Gmet_1381	putative disulfide oxidoreductase	dsbB	Energy metabolism	Electron transport	0	no	no	1.81994	1.8497e-05
Gmet_0155	Cytochrome c, class I, cbb3 type, 1 heme		Energy metabolism	Electron transport	1	no	yes	1.79755	1.49511e-05
Gmet_3516	Peroxiredoxin		Energy metabolism	Electron transport	0	no	no	1.79521	2.00746e-05
Gmet_1923	Cytochrome b/b6-like	cbcW	Energy metabolism	Electron transport	8	no	no	1.74441	1.05499e-06
Gmet_1924	cytochrome c family protein, 5 hemes	cbcX	Energy metabolism	Electron transport	2	no	yes	1.74266	1.71184e-06
Gmet_0231	NADPH:quinone reductase or related Zn-dependent oxidoreductase	qor	Energy metabolism	Electron transport	0	no	no	1.73755	9.09896e-06
Gmet_1191	c-type cytochrome family protein, 1 heme		Energy metabolism	Electron transport	0	no	yes	1.73597	0.00565893
Gmet_3350	NADH dehydrogenase I, F subunit	nuoF-1	Energy metabolism	Electron transport	0	no	no	1.71868	6.55336e-06
Gmet_1714	Fe-S oxidoreductase		Energy metabolism	Electron transport	0	no	no	1.6921	1.582e-05
Gmet_1533	Fumarate reductase/succinate dehydrogenase flavoprotein-like		Energy metabolism	Electron transport	0	no	no	1.68887	2.76936e-05
Gmet_2723	Alkyl hydroperoxide reductase/ Thiol specific antioxidant/ Mal allergen	prx-1	Energy metabolism	Electron transport	0	no	no	1.65101	9.12905e-05
Gmet_3352	NADH dehydrogenase subunit D (EC 1.6.5.3)	nuoD	Energy metabolism	Electron transport	1	no	no	1.6233	2.18354e-05
Gmet_1241	ferredoxin family protein	frx-1	Energy metabolism	Electron transport	0	no	no	1.60242	5.25719e-05
Gmet_2647	NADPH-dependent FMN reductase		Energy metabolism	Electron transport	0	no	no	1.58269	0.00528393
Gmet_3353	NADH dehydrogenase subunit C (EC 1.6.5.3)	nuoC	Energy metabolism	Electron transport	0	no	no	1.57195	3.08097e-05
Gmet_2990	cytochrome c family protein, putative, 2 hemes		Energy metabolism	Electron transport	0	no	yes	1.56456	6.2635e-05
Gmet_0165	NADH dehydrogenase subunit J (EC 1.6.5.3)	nuoJ	Energy metabolism	Electron transport	5	no	no	1.56071	2.22972e-05
Gmet_0167	NADH dehydrogenase subunit K (EC 1.6.5.3)	nuoK2	Energy metabolism	Electron transport	3	no	no	1.51498	0.000213558
Gmet_1846	cytochrome c3, 2 hemes	ppcE	Energy metabolism	Electron transport	0	no	yes	1.50697	0.000323177
Gmet_0672	4Fe-4S ferredoxin, iron-sulfur binding protein	fdxN	Energy metabolism	Electron transport	0	no	no	1.50047	0.00471183
Gmet_2151	alcohol dehydrogenase	bamQ	Energy metabolism	Fermentation	0	no	no	3.09475	5.35847e-07
Gmet_0149	acetate kinase (EC 2.7.2.1)	ackA	Energy metabolism	Fermentation	0	no	no	2.29304	1.36146e-08
Gmet_0770	phosphoenolpyruvate synthase (EC 2.7.9.2)	ppsA	Energy metabolism	Glycolysis/gluconeogenesis	0	no	no	3.10648	7.34981e-07
Gmet_1761	fructose-bisphosphate aldolase (EC 4.1.2.13)	fbaA	Energy metabolism	Glycolysis/gluconeogenesis	0	no	no	2.28465	2.21879e-06
Gmet_2372	enolase (EC 4.2.1.11)	eno	Energy metabolism	Glycolysis/gluconeogenesis	0	no	no	1.67969	3.58891e-06
Gmet_1676	glycerol kinase (EC 2.7.1.30)	glpK	Energy metabolism	Other	0	no	no	3.06773	6.62661e-08
Gmet_0106	Phosphoglycerate dehydrogenase or related dehydrogenase		Energy metabolism	Other	0	no	no	1.76784	2.9411e-06
Gmet_0790	Dienelactone hydrolase		Energy metabolism	Other	1	no	yes	1.55614	0.00186662
Gmet_3497	Plasma-membrane proton-efflux P-type ATPase		Energy metabolism	Oxidative phosphorylation	8	no	no	1.79969	3.88667e-05
Gmet_2618	6-phosphogluconolactonase (EC 3.1.1.31)	pgl	Energy metabolism	Pentose phosphate pathway	0	no	no	3.102	6.82999e-07
Gmet_2620	6-phosphogluconate dehydrogenase (decarboxylating) (EC 1.1.1.44)	gnd	Energy metabolism	Pentose phosphate pathway	0	no	no	2.94247	4.3747e-09
Gmet_2619	glucose-6-phosphate 1-dehydrogenase (EC 1.1.1.49)	zwf	Energy metabolism	Pentose phosphate pathway	0	no	no	2.65501	1.98212e-07
Gmet_2621	Ribose/galactose isomerase	rpiB-2	Energy metabolism	Pentose phosphate pathway	0	no	no	1.78714	0.000510428
Gmet_1850	Polysaccharide deacetylase		Energy metabolism	Polysaccharides	1	no	no	2.14178	6.57056e-07
Gmet_1722	Methylmalonyl-CoA mutase-like		Energy metabolism	Propanoate metabolism	0	no	no	2.57758	1.24471e-05
Gmet_0304	Phosphoenolpyruvate carboxylase, type 1 (EC 4.1.1.31)	ppc	Energy metabolism	Pyruvagte metabolism	0	no	no	2.42771	5.07466e-08
Gmet_2752	Dehydrogenase complex E2 component, dihydrolipamide acetyltransferase	aceF	Energy metabolism	Pyruvate dehydrogenase	0	no	no	1.9872	0.000226089
Gmet_2510	pyruvate dehydrogenase E1 component beta subunit	pdhB	Energy metabolism	Pyruvate dehydrogenase	0	no	no	1.5181	0.00839694
Gmet_2764	dihydrolipoamide dehydrogenase (EC 1.8.1.4)	lpdA-1	Energy metabolism	Pyruvate metabolism	0	no	no	2.64299	2.31349e-05
Gmet_2511	Pyruvate dehydrogenase complex E2 component, dihydrolipoamide acetyltransferase	bkdF	Energy metabolism	Pyruvate metabolism	0	no	no	2.52789	1.05592e-06
Gmet_1541	pyruvate formate lyase activating enzyme	pflE	Energy metabolism	Pyruvate metabolism	0	no	no	1.81291	0.00253518
Gmet_1486	UDP-galactose 4-epimerase (EC 5.1.3.2)	galE-2	Energy metabolism	Sugars	0	no	no	1.60219	0.00439443
Gmet_1730	Acetyl-CoA hydrolase/transferase	ato-2	Energy metabolism	TCA cycle	0	no	no	8.80134	1.18285e-12
Gmet_1016	aconitase (EC 4.2.1.3)	acnA	Energy metabolism	TCA cycle	0	no	no	3.23452	2.56365e-08
Gmet_0729	succinyl-CoA synthetase (ADP-forming) beta subunit (EC 6.2.1.5)	sucC	Energy metabolism	TCA cycle	0	no	no	2.82366	7.91958e-08
Gmet_2911	Fumarate reductase/succinate dehydrogenase flavoprotein-like	sdhA	Energy metabolism	TCA cycle	0	no	no	2.50054	3.95712e-08
Gmet_1359	Isocitrate dehydrogenase NADP-dependent, monomeric type	icd	Energy metabolism	TCA cycle	0	no	no	2.18758	6.01034e-07
Gmet_2769	2-oxoglutarate dehydrogenase E1 component (EC 1.2.4.2)	sucA	Energy metabolism	TCA cycle	0	no	no	2.04564	6.08308e-06
Gmet_2763	aconitase (EC 4.2.1.3)	acnA	Energy metabolism	TCA cycle	0	no	no	1.94637	5.88853e-06
Gmet_0306	Succinyl-CoA synthetase, alpha subunit		Energy metabolism	TCA cycle	0	no	no	1.87745	3.77332e-06
Gmet_2766	2-oxoglutarate dehydrogenase E2 component (EC 2.3.1.61)	sucB	Energy metabolism	TCA cycle	0	no	no	1.77825	3.04105e-05
Gmet_1360	malate dehydrogenase (NAD) (EC 1.1.1.37)	mdh	Energy metabolism	TCA cycle	0	no	no	1.63803	7.56024e-05
Gmet_1695	Beta-ketoacyl synthase	fabF	Fatty acid and phospholipid metabolism	Biosynthesis	0	no	no	2.29456	5.78808e-08
Gmet_0769	Thioesterase superfamily		Fatty acid and phospholipid metabolism	Biosynthesis	0	no	no	2.18098	5.96472e-05
Gmet_0422	Short-chain dehydrogenase/reductase SDR		Fatty acid and phospholipid metabolism	Biosynthesis	0	no	no	2.05078	1.60514e-06
Gmet_1952	CDP-diacylglycerol--glycerol-3-phosphate 3-phosphatidyltransferase (EC 2.7.8.5)	pgsA	Fatty acid and phospholipid metabolism	Biosynthesis	4	no	no	1.89805	1.96801e-07
Gmet_2063	Acyl-CoA thioesterase	fadM	Fatty acid and phospholipid metabolism	Biosynthesis	0	no	no	1.82529	5.86786e-05
Gmet_1613	AMP-dependent synthetase and ligase:Phospholipid/glycerol acyltransferase		Fatty acid and phospholipid metabolism	Biosynthesis	0	no	no	1.61647	8.48958e-06
Gmet_1469	AMP-dependent synthetase and ligase	fadD	Fatty acid and phospholipid metabolism	Biosynthesis	0	no	no	1.50724	0.000923371
Gmet_3261	Fatty acid hydroxylase (Pfam PF04116)		Fatty acid and phospholipid metabolism	Degradation	3	no	no	3.26852	9.13314e-09
Gmet_2627	esterase/lipase/thioesterase family active site:lipase (class 3)		Fatty acid and phospholipid metabolism	Degradation	0	PS51257	yes	3.1085	3.33407e-09
Gmet_2129	Short-chain dehydrogenase/reductase SDR	pcmM	Fatty acid and phospholipid metabolism	Degradation	0	no	no	2.43723	5.69967e-06
Gmet_2628	Phospholipase D/Transphosphatidylase		Fatty acid and phospholipid metabolism	Degradation	0	PS51257	yes	2.40087	6.39548e-08
Gmet_1732	Acyl-ACP thioesterase (Pfam PF01643)		Fatty acids and phospholipids	Biosynthesis	0	no	no	2.36593	1.54908e-08
Gmet_1694	Short-chain dehydrogenase/reductase SDR	fabG	Fatty acids and phospholipids	Biosynthesis	0	no	no	1.78384	2.8167e-07
Gmet_0129	hypothetical protein		hypothetical protein		0	no	no	20.7099	1.48938e-10
Gmet_2624	hypothetical protein		hypothetical protein		0	no	yes	3.23061	6.04531e-07
Gmet_2755	hypothetical protein		hypothetical protein		1	no	no	2.58929	1.64674e-06
Gmet_1231	hypothetical protein		hypothetical protein		0	no	no	2.5684	1.65005e-07
Gmet_A3568	hypothetical protein		hypothetical protein		0	no	no	2.31195	4.477e-06
Gmet_2589	hypothetical protein		hypothetical protein		2	no	no	2.2548	8.59421e-05
Gmet_0907	hypothetical protein		hypothetical protein		1	no	yes	1.96696	4.4051e-07
Gmet_2979	hypothetical protein		hypothetical protein		0	PS51257	no	1.82575	2.99774e-06
Gmet_0272	hypothetical protein		hypothetical protein		5	PS51257	yes	1.7027	0.000116304
Gmet_1149	Conserved hypothetical protein		Hypothetical protein		0	no	no	1.63056	4.2621e-05
Gmet_2756	hypothetical protein		hypothetical protein		0	no	no	1.53067	0.000191792
Gmet_0535	hypothetical protein		Hypothetical proteins		0	no	no	25.6226	9.655e-12
Gmet_1729	Hypothetical protein		Hypothetical proteins		0	no	no	10.6477	3.33564e-12
Gmet_2985	Hypothetical protein		Hypothetical proteins		0	no	no	7.49246	8.69387e-11
Gmet_2167	Hypothetical protein		Hypothetical proteins		0	no	no	5.94096	6.0991e-08
Gmet_1925	hypothetical protein		Hypothetical proteins		0	no	no	5.5292	6.6317e-11
Gmet_0835	Hypothetical protein		Hypothetical proteins		0	no	no	5.03457	5.63146e-11
Gmet_1114	Hypothetical protein		Hypothetical proteins		0	no	no	4.98537	1.51808e-10
Gmet_2504	Hypothetical protein		Hypothetical proteins		0	no	no	4.19007	1.33719e-09
Gmet_0164	Hypothetical protein		Hypothetical proteins		0	no	no	3.70484	4.02228e-07
Gmet_1781	hypothetical protein		Hypothetical proteins		0	no	no	3.61689	5.90645e-10
Gmet_1466	Hypothetical protein		Hypothetical proteins		0	no	no	3.33168	4.29154e-06
Gmet_3264	Hypothetical protein		Hypothetical proteins		0	no	no	2.65217	0.00817194
Gmet_1808	hypothetical protein		Hypothetical proteins		0	no	no	2.43942	1.9221e-07
Gmet_1323	Hypothetical protein		Hypothetical proteins		0	no	no	2.35821	1.1836e-06
Gmet_0540	Hypothetical protein		Hypothetical proteins		0	no	no	2.23638	1.6471e-07
Gmet_2984	hypothetical protein		Hypothetical proteins		0	no	no	2.20509	4.46517e-05
Gmet_2089	Hypothetical protein		Hypothetical proteins		0	no	no	2.11429	0.00339694
Gmet_1049	Hypothetical protein		Hypothetical proteins		0	no	no	2.09184	2.83874e-06
Gmet_0768	hypothetical protein		Hypothetical proteins		0	no	no	2.07437	9.95676e-05
Gmet_2602	hypothetical protein		Hypothetical proteins		0	no	no	2.04969	5.30317e-05
Gmet_2991	hypothetical protein		Hypothetical proteins		0	no	no	2.04841	5.57149e-07
Gmet_2575	hypothetical protein		Hypothetical proteins		0	no	no	2.04114	2.20275e-06
Gmet_2795	Hypothetical protein		Hypothetical proteins		0	no	no	1.99994	0.000505463
Gmet_1024	Hypothetical protein		Hypothetical proteins		0	no	no	1.99186	0.000346949
Gmet_1951	Hypothetical protein		Hypothetical proteins		0	no	no	1.98587	1.72052e-06
Gmet_0322	Hypothetical protein		Hypothetical proteins		0	no	no	1.95131	8.50706e-06
Gmet_1976	hypothetical protein		Hypothetical proteins		0	no	no	1.94596	1.89351e-06
Gmet_1786	hypothetical protein		Hypothetical proteins		0	no	no	1.90072	0.000646854
Gmet_2449	hypothetical protein		Hypothetical proteins		0	no	no	1.87089	0.000537366
Gmet_0402	Hypothetical protein		Hypothetical proteins		0	no	no	1.85526	3.44063e-06
Gmet_1734	Hypothetical protein		Hypothetical proteins		0	no	no	1.85087	0.000258092
Gmet_2387	hypothetical protein		Hypothetical proteins		0	no	no	1.82946	0.000840139
Gmet_1003	hypothetical protein		Hypothetical proteins		0	no	no	1.82874	4.20595e-05
Gmet_3515	Hypothetical protein		Hypothetical proteins		0	no	no	1.8268	9.88616e-07
Gmet_2536	Hypothetical protein		Hypothetical proteins		0	no	no	1.80535	9.72838e-05
Gmet_1723	hypothetical protein		Hypothetical proteins		0	no	no	1.79581	0.00974575
Gmet_3440	Hypothetical protein		Hypothetical proteins		0	no	no	1.78985	5.04328e-05
Gmet_0313	Hypothetical protein		Hypothetical proteins		0	no	no	1.78907	0.000432375
Gmet_0718	Hypothetical protein		Hypothetical proteins		0	no	no	1.76542	0.000813672
Gmet_2754	Hypothetical protein		Hypothetical proteins		0	no	no	1.74959	3.20784e-05
Gmet_2758	Hypothetical protein		Hypothetical proteins		0	no	no	1.73139	6.39775e-05
Gmet_2625	Hypothetical protein		Hypothetical proteins		0	no	no	1.70365	0.000734141
Gmet_2802	Hypothetical protein		Hypothetical proteins		0	no	no	1.68203	0.00461143
Gmet_2392	Hypothetical protein		Hypothetical proteins		0	no	no	1.67852	2.8538e-05
Gmet_0401	hypothetical protein		Hypothetical proteins		0	no	no	1.67057	1.62247e-06
Gmet_1950	Hypothetical protein		Hypothetical proteins		0	no	no	1.65319	0.0127435
Gmet_3442	Hypothetical protein		Hypothetical proteins		0	no	no	1.64545	0.000121626
Gmet_1115	Hypothetical protein		Hypothetical proteins		0	no	no	1.63178	1.94513e-05
Gmet_0898	Hypothetical protein		Hypothetical proteins		0	no	no	1.61207	8.32055e-05
Gmet_2801	hypothetical protein		Hypothetical proteins		0	no	no	1.6062	0.00979029
Gmet_1579	Hypothetical protein		Hypothetical proteins		0	no	no	1.5546	0.00022919
Gmet_1100	hypothetical protein		Hypothetical proteins		0	no	no	1.52169	0.00324963
Gmet_0318	Hypothetical protein		Hypothetical proteins		0	no	no	1.52018	0.000802578
Gmet_1836	Hypothetical protein		Hypothetical proteins		0	no	no	1.5078	0.000883227
Gmet_2973	Plasmid maintenance system killer (Pfam PF05015)	higA	Mobile and extrachromasomal elements	Plasmids	0	no	no	1.66616	1.18896e-05
Gmet_2073	IS111A/IS1328/IS1533/IS116/IS110/IS902 transposase		Mobile and extrachromasomal elements	Transposons	0	no	no	2.85483	1.72528e-09
Gmet_2039	putative transposase		Mobile and extrachromasomal elements	Transposons	0	no	no	1.59039	3.45001e-05
Gmet_1072	CRISPR-associated protein, Cas1 family	cas1	Mobile and extrachromosomal element functions		0	no	no	1.50479	3.34499e-05
Gmet_1070	CRISPR-associated exonuclease, Cas4 family	cas4	Mobile and extrachromosomal element functions	CRISPR	0	no	no	1.69372	1.87077e-05
Gmet_1064	CRISPR-associated helicase, Cas3 family	cas3	Mobile and extrachromosomal element functions	CRISPR	0	no	no	1.54805	0.000136032
Gmet_3081	Integrase, catalytic core (Pfam PF00665)		Mobile and extrachromosomal element functions	Phage	0	no	no	3.04906	1.49271e-09
Gmet_2593	Integrase, catalytic core (Pfam PF00665)		Mobile and extrachromosomal element functions	Phage	0	no	no	3.04906	1.49271e-09
Gmet_2256	Integrase, catalytic core (Pfam PF00665)		Mobile and extrachromosomal element functions	Phage	0	no	no	3.04906	1.49271e-09
Gmet_0708	Integrase, catalytic core (Pfam PF00665)		Mobile and extrachromosomal element functions	Phage	0	no	no	3.04906	1.49271e-09
Gmet_2534	probable addiction module antidote protein		Mobile and extrachromosomal element functions	phage	0	no	no	1.6375	1.41472e-05
Gmet_1068	Transposase IS200-like		Mobile and extrachromosomal element functions	Transposon functions	0	no	no	1.82085	1.55378e-06
Gmet_0319	transposase, IS4 family		Mobile and extrachromosomal element functions	Transposons	0	no	no	3.71999	3.06077e-10
Gmet_1787	ISGsu3, transposase		Mobile and extrachromosomal element functions	Transposons	0	no	no	1.61866	4.95206e-05
Gmet_1783	Phage integrase		Mobile and extrachromosomal elements	Phage	0	no	no	2.36298	3.65903e-09
Gmet_3429	IS111A/IS1328/IS1533/IS116/IS110/IS902 transposase		Mobile and extrachromosomal elements	Transposons	0	no	no	3.03492	1.18595e-08
Gmet_2975	IS111A/IS1328/IS1533/IS116/IS110/IS902 transposase		Mobile and extrachromosomal elements	Transposons	0	no	no	3.03492	1.18595e-08
Gmet_2810	IS111A/IS1328/IS1533/IS116/IS110/IS902 transposase		Mobile and extrachromosomal elements	Transposons	0	no	no	3.03492	1.18595e-08
Gmet_1718	IS111A/IS1328/IS1533/IS116/IS110/IS902 transposase		Mobile and extrachromosomal elements	Transposons	0	no	no	3.03492	1.18595e-08
Gmet_0958	IS111A/IS1328/IS1533/IS116/IS110/IS902 transposase		Mobile and extrachromosomal elements	Transposons	0	no	no	3.03492	1.18595e-08
Gmet_0723	IS111A/IS1328/IS1533/IS116/IS110/IS902 transposase		Mobile and extrachromosomal elements	Transposons	0	no	no	3.03492	1.18595e-08
Gmet_0670	IS111A/IS1328/IS1533/IS116/IS110/IS902 transposase		Mobile and extrachromosomal elements	Transposons	0	no	no	3.03492	1.18595e-08
Gmet_0488	IS111A/IS1328/IS1533/IS116/IS110/IS902 transposase		Mobile and extrachromosomal elements	Transposons	0	no	no	3.03492	1.18595e-08
Gmet_0132	IS111A/IS1328/IS1533/IS116/IS110/IS902 transposase		Mobile and extrachromosomal elements	Transposons	0	no	no	3.03492	1.18595e-08
Gmet_0094	IS111A/IS1328/IS1533/IS116/IS110/IS902 transposase		Mobile and extrachromosomal elements	Transposons	0	no	no	3.03492	1.18595e-08
Gmet_0046	IS111A/IS1328/IS1533/IS116/IS110/IS902 transposase		Mobile and extrachromosomal elements	Transposons	0	no	no	3.03492	1.18595e-08
Gmet_0045	IS111A/IS1328/IS1533/IS116/IS110/IS902 transposase		Mobile and extrachromosomal elements	Transposons	0	no	no	3.03492	1.18595e-08
Gmet_3341	Transposase, mutator type (Pfam PF00872)		Mobile and extrachromosomal elements	Transposons	0	no	no	2.46585	4.98658e-08
Gmet_1143	IS111A/IS1328/IS1533/IS116/IS110/IS902 transposase		Mobile and extrachromosomal elements	Transposons	0	no	no	2.34522	4.95101e-09
Gmet_1086	Transglutaminase-like enzyme, putative cysteine protease		Protein fate	Degradation of proteins and peptides	0	no	yes	15.4274	2.71718e-13
Gmet_1854	Peptidase M23B		Protein fate	Degradation of proteins and peptides	0	no	yes	1.84663	1.52818e-06
Gmet_1449	Peptidase S8 and S53, subtilisin, kexin, sedolisin		Protein fate	Degradation of proteins and peptides	0	no	yes	1.62244	0.0358614
Gmet_3505	dipeptidase. Metallo peptidase. MEROPS family M19		Protein fate	Degradation of proteins, peptides, and glycopeptides	0	no	no	3.51994	3.73317e-07
Gmet_2726	Predicted metalloprotease		Protein fate	Degradation of proteins, peptides, and glycopeptides	1	no	no	3.33232	1.37017e-08
Gmet_0931	Peptidase S8 and S53, subtilisin, kexin, sedolisin		Protein fate	Degradation of proteins, peptides, and glycopeptides	0	no	yes	2.26286	2.16228e-08
Gmet_1720	Peptidase M24		Protein fate	Degradation of proteins, peptides, and glycopeptides	0	no	no	2.10369	3.26793e-07
Gmet_3443	Peptidase M20D, amidohydrolase		Protein fate	Degradation of proteins, peptides, and glycopeptides	0	no	no	2.05347	1.81902e-07
Gmet_0348	peptidase, M1 family protein		Protein fate	Degradation of proteins, peptides, and glycopeptides	0	no	no	1.722	6.7461e-05
Gmet_3052	Peptidase S1C, HrtA/DegP2/Q/S		Protein fate	Degradation of proteins, peptides, and glycopeptides	0	no	no	1.67391	4.11908e-05
Gmet_1961	peptidase M50		Protein fate	Degradation of proteins, peptides, and glycopeptides	4	no	no	1.54565	0.000212443
Gmet_3024	Leucyl aminopeptidase (aminopeptidase T)		Protein fate	Degradation of proteins, peptides, and glycopeptides	0	no	no	1.52194	3.91484e-05
Gmet_0248	Cytochrome oxidase Cu insertion factor, SCO1/SenC/PrrC family		Protein fate	Protein modification and repair	1	no	no	1.82991	0.00998967
Gmet_2725	PEP-CTERM protein-sorting domain		Protein fate	Protein and peptide secretion and trafficking	0	no	yes	3.8982	3.84021e-09
Gmet_2132	twin arginine-targeting protein translocase	tatA	Protein fate	Protein and peptide secretion and trafficking	1	no	no	2.65581	0.0438562
Gmet_1448	Exosortase EpsH-related (Pfam PF09721)		Protein fate	Protein and peptide secretion and trafficking	0	no	no	2.64203	1.6796e-05
Gmet_3314	type VI secretion protein, VC_A0111 family	tssG	Protein fate	Protein and peptide secretion and trafficking	0	no	no	2.26289	1.47243e-07
Gmet_2464	Tat protein secretion system quality control protein TatD (DNase activity)	tatD	Protein fate	Protein and peptide secretion and trafficking	0	no	no	1.9372	2.97822e-07
Gmet_2809	autotransporter secretion inner membrane protein TamB	tamB	Protein fate	Protein and peptide secretion and trafficking	1	no	no	1.7669	1.06536e-05
Gmet_3310	type VI secretion lipoprotein, VC_A0113 family	tssJ	Protein fate	Protein and peptide secretion and trafficking	0	PS51257	yes	1.73852	0.00010795
Gmet_2635	heat shock protein Hsp20		Protein fate	Protein folding and stabilization	0	no	no	6.7453	1.12013e-10
Gmet_2986	heat shock protein Hsp20	hspA-1	Protein fate	Protein folding and stabilization	0	no	no	2.39279	1.72571e-08
Gmet_1014	Peptidase S1C, Do	degP-2	Protein fate	Protein folding and stabilization	1	no	no	4.15383	6.36674e-10
Gmet_1156	heat shock protein HtpX	htpX	Protein fate	Protein folding and stabilization	0	no	no	2.73968	3.8901e-09
Gmet_2851	ATP-dependent chaperone ClpB	clpB	Protein fate	Protein folding and stabilization	0	no	no	2.14575	2.57775e-07
Gmet_0932	PpiC-type peptidyl-prolyl cis-trans isomerase	ppiC	Protein fate	Protein folding and stabilization	1	no	no	1.84435	1.60724e-07
Gmet_3362	Peptidase S1C, Do	degP-1	Protein fate	Protein folding and stabilization	0	no	no	1.53719	3.54303e-06
Gmet_3377	ADP-ribosylation/Crystallin J1		Protein fate	Protein modification and repair	0	no	no	3.5221	2.70598e-10
Gmet_3495	serine phosphatase		Protein fate	Protein modification and repair	0	no	no	2.63682	1.67976e-08
Gmet_1420	protein-L-isoaspartate(D-aspartate) O-methyltransferase	pcm	Protein fate	Protein modification and repair	0	no	no	2.19985	3.80616e-07
Gmet_1085	TusA-related sulfurtransferase	tusA	Protein fate	Protein modification and repair	0	no	no	2.15043	2.60412e-05
Gmet_2137	Xanthine and CO dehydrogenase maturation factor, XdhC/CoxF family	xdhC	Protein fate	Protein modification and repair	0	no	no	1.99672	1.52017e-06
Gmet_3325	Aspartate/methionine/tyrosine aminotransferase		Protein fate	Protein modification and repair	0	no	no	1.9589	1.91893e-07
Gmet_3433	Aspartate/methionine/tyrosine aminotransferase		Protein fate	Protein modification and repair	0	no	no	1.65056	0.000348691
Gmet_0813	Membrane-bound serine protease (ClpP class)	nfeD	Protein fate	Protein modification and repair	5	no	yes	1.64589	7.19504e-05
Gmet_1646	SsrA-binding protein	smpB	Protein synthesis	Other	0	no	no	2.04909	8.52007e-07
Gmet_1764	putative RNA-binding protein, YhbY family	yhbY	Protein synthesis	Ribosomal proteins: synthesis and modification	0	no	no	3.17429	5.43754e-09
Gmet_2297	SSU ribosomal protein S20P	rpsT	Protein synthesis	Ribosomal proteins: synthesis and modification	0	no	yes	2.26863	1.59739e-07
Gmet_1843	ribosomal-protein-alanine acetyltransferase	rimI	Protein synthesis	Ribosomal proteins: synthesis and modification	0	no	no	2.05661	2.16576e-07
Gmet_0192	bacterial peptide chain release factor 3 (bRF-3)	prfC	Protein synthesis	Translation factors	0	no	no	2.9052	1.56837e-09
Gmet_1621	Class I peptide chain release factor		Protein synthesis	Translation factors	0	no	no	1.99977	6.57469e-07
Gmet_1595	translation factor SUA5		Protein synthesis	Translation factors	0	no	no	1.87087	1.37014e-07
Gmet_1284	SSU ribosomal protein S30P/sigma 54 modulation protein	yfiA	Protein synthesis	Translation factors	0	no	no	1.78631	4.84259e-06
Gmet_3259	histidyl-tRNA synthetase (EC 6.1.1.21)	hisS	Protein synthesis	tRNA aminoacylation	0	no	no	3.69442	2.7567e-10
Gmet_2412	asparaginyl-tRNA synthetase (EC 6.1.1.22)	asnS	Protein synthesis	tRNA aminoacylation	0	no	no	1.67475	4.76346e-06
Gmet_2398	tRNA-guanine transglycosylase (EC 2.4.2.29)	tgt	Protein synthesis	tRNA and rRNA base modification	0	no	no	1.91582	4.73909e-07
Gmet_0893	tRNA:m(5)U-54 methyltransferase	trmFO	Protein synthesis	tRNA and rRNA base modification	0	no	no	1.63965	2.22045e-06
Gmet_1222	TlyA family rRNA methyltransferase/putative hemolysin	tlyA	Protein synthesis	tRNA and rRNA base modification	0	no	no	1.56469	1.35524e-05
Gmet_3034	tRNA (guanine-N(7)-)-methyltransferase (EC 2.1.1.33)	trmB	Protein synthesis	tRNA and rRNA base modification	0	no	no	1.54429	0.00020719
Gmet_1891	tRNA(Ile)-lysidine synthetase	tilS	Protein synthesis	tRNA and rRNA base modification	0	no	no	1.5154	4.83027e-05
Gmet_1760	16S rRNA (guanine(966)-N(2))-methyltransferase RsmD	rsmD	Protein synthesis	tRNA and rRNA base modification	0	no	no	1.50428	0.000142887
Gmet_0880	Ppx/GppA phosphatase	gppA-2	Purines, pyrimidines, nucleosides and nucleotides	Purine metabolism	0	no	no	1.97852	5.68571e-07
Gmet_1910	Ribonucleotide reductase large subunit	nrdA	Purines, pyrimidines, nucleosides and nucleotides	Pyrimidine ribonucleotide biosynthesis	0	no	no	1.85492	0.000109002
Gmet_1762	deoxyguanosinetriphosphate triphosphohydrolase-like protein	dgt	Purines, pyrimidines, nucleosides, and nucleotides	Nucleotide and nucleoside interconversions	0	no	no	2.09757	3.94147e-07
Gmet_2318	thymidylate kinase (EC 2.7.4.9)	tmk	Purines, pyrimidines, nucleosides, and nucleotides	Nucleotide and nucleoside interconversions	0	no	no	1.86259	1.08903e-07
Gmet_2327	guanylate kinase (EC 2.7.4.8)	gmk	Purines, pyrimidines, nucleosides, and nucleotides	Nucleotide and nucleoside interconversions	0	no	no	1.57044	8.93241e-06
Gmet_0714	NUDIX hydrolase	nudC	Purines, pyrimidines, nucleosides, and nucleotides	nucleotide salvage	0	no	no	1.52378	4.00142e-05
Gmet_2388	Adenosine/AMP kinase		Purines, pyrimidines, nucleosides, and nucleotides	Purine ribonucleotide biosynthesis	0	no	no	2.37239	3.51483e-06
Gmet_1911	Ribonucleoside-diphosphate reductase	nrdA	Purines, pyrimidines, nucleosides, and nucleotides	Pyrimidine ribonucleotide biosynthesis	0	no	no	1.90698	2.07285e-06
Gmet_2645	transcriptional regulator, TetR family	tetR	Regulatory functions	DNA interactions	0	no	no	2.81709	8.19064e-09
Gmet_0530	transcriptional regulator, LysR family		Regulatory functions	DNA interactions	0	no	no	7.06364	1.45809e-11
Gmet_2989	transcriptional regulator, BadM/Rrf2 family	iscR-1	Regulatory functions	DNA interactions	0	no	no	4.70604	3.25814e-11
Gmet_1221	transcriptional regulator, XRE family		Regulatory functions	DNA interactions	0	no	no	4.59201	6.28119e-11
Gmet_1084	LysR family transcriptional regulator		Regulatory functions	DNA interactions	0	no	no	2.94568	5.69485e-08
Gmet_1418	transcriptional regulator, MerR family		Regulatory functions	DNA interactions	0	no	no	2.82735	3.25919e-08
Gmet_0235	Winged helix-turn-helix transcription repressor DNA-binding		Regulatory functions	DNA interactions	0	no	no	2.72866	7.17048e-09
Gmet_3204	transcriptional regulator, TraR/DksA family	dskA	Regulatory functions	DNA interactions	0	no	no	2.5143	1.17282e-08
Gmet_3438	transcriptional regulator, XRE family with cupin sensor		Regulatory functions	DNA interactions	0	no	no	2.46794	2.24221e-08
Gmet_0420	transcriptional regulator, TetR family	tetR	Regulatory functions	DNA interactions	0	no	no	2.4241	2.60916e-08
Gmet_0062	transcriptional regulator, GntR family	gntR	Regulatory functions	DNA interactions	0	no	no	2.31288	1.50647e-06
Gmet_2972	addiction module antidote protein, HigA family	higA	Regulatory functions	DNA interactions	0	no	no	2.16313	6.39019e-08
Gmet_3240	ferric uptake regulator family protein	perR	Regulatory functions	DNA interactions	0	no	no	2.07491	3.9468e-07
Gmet_1026	DNA-binding response regulator, OmpR family		Regulatory functions	DNA interactions	0	no	no	2.06725	1.20473e-06
Gmet_3466	transcriptional regulator, TetR family		Regulatory functions	DNA interactions	0	no	no	2.06597	0.000812056
Gmet_0522	transcriptional regulator, ArsR family	arsR	Regulatory functions	DNA interactions	0	no	no	2.03871	1.03841e-06
Gmet_2133	transcriptional regulator, MarR family	marR	Regulatory functions	DNA interactions	0	no	no	1.96867	2.2702e-06
Gmet_1163	Predicted nucleic acid-binding protein, contains Zn-ribbon domain		Regulatory functions	DNA interactions	0	no	no	1.96649	1.18831e-06
Gmet_1931	transcriptional regulator, BadM/Rrf2 family		Regulatory functions	DNA interactions	0	no	no	1.95484	2.67162e-05
Gmet_3450	transcriptional regulator, MarR family	marR	Regulatory functions	DNA interactions	0	no	no	1.81743	0.000100202
Gmet_A3570	CopG-like DNA-binding protein		Regulatory functions	DNA interactions	0	no	no	1.64948	0.00032438
Gmet_2644	Predicted transcriptional regulator containing an HTH domain fused to a Zn-ribbon		Regulatory functions	DNA interactions	0	no	no	1.64413	0.00012293
Gmet_2034	DNA-binding transcriptional response regulator, NtrC family,		Regulatory functions	DNA interactions	0	no	no	1.58383	3.7476e-06
Gmet_0808	transcriptional regulator, TetR family	tetR	Regulatory functions	DNA interactions	0	no	no	1.58151	6.60113e-06
Gmet_2158	two component transcriptional regulator, LuxR family		Regulatory functions	DNA interactions	0	no	no	1.57615	3.55242e-05
Gmet_1724	transcriptional regulator, MerR family	merR	Regulatory functions	DNA interactions	0	no	no	1.56681	8.80674e-05
Gmet_1656	Ribbon-helix-helix		Regulatory functions	DNA interactions	0	no	no	1.55958	7.17777e-05
Gmet_0846	transcriptional regulator, ArsR family	GSU2625	Regulatory functions	DNA interactions	0	no	no	1.54922	9.924e-05
Gmet_2442	Iron dependent repressor:FeoA	ideR	Regulatory functions	DNA interactions	0	no	no	1.53227	0.000768788
Gmet_2064	transcriptional regulator, IclR family	lclR	Regulatory functions	DNA interactions	0	no	no	1.52291	0.00222489
Gmet_2051	host factor Hfq	hfq	Regulatory functions	Other	0	no	no	1.76698	1.2084e-06
Gmet_0814	Regulator of protease activity HflC, stomatin/prohibitin superfamily		Regulatory functions	Other	1	no	no	1.57235	7.02425e-05
Gmet_1285	Hpr(Ser) kinase/phosphatase (EC 2.7.1.-)	hprK	Regulatory functions	Protein interactions	0	no	no	2.42646	8.2835e-09
Gmet_0878	phosphohistidine phosphatase, SixA	sixA	Regulatory functions	Protein interactions	0	no	no	1.57724	0.00217206
Gmet_1470	anti-sigma-factor antagonist (STAS) domain protein		Regulatory functions	Protein interactions	0	no	no	1.5582	0.00546281
Gmet_2762	histidine kinase (EC 2.7.13.3)		Regulatory functions	Signal transduction	2	no	no	3.37202	5.97468e-06
Gmet_2460	histidine kinase (EC 2.7.13.3)		Regulatory functions	Signal transduction	1	no	no	3.18591	1.46967e-08
Gmet_0980	Predicted regulator of Ras-like GTPase activity, Roadblock/LC7/MglB family		Regulatory functions	Signal transduction	0	no	no	2.74883	8.23915e-07
Gmet_1852	transcriptional regulator, SARP family		Regulatory functions	Signal transduction	0	no	no	2.4985	1.47194e-06
Gmet_1286	RNase adapter protein RapZ		Regulatory functions	Signal transduction	0	no	no	2.3018	3.93999e-09
Gmet_1379	histidine kinase (EC 2.7.13.3)		Regulatory functions	Signal transduction	0	no	no	2.24735	1.84597e-07
Gmet_0350	multi-sensor signal transduction histidine kinase (EC 2.7.13.3)		Regulatory functions	Signal transduction	0	no	no	1.6379	1.11266e-06
Gmet_2789	response regulator receiver domain protein (CheY-like)		Regulatory functions	Signal transduction	0	no	no	1.56768	9.86136e-05
Gmet_2914	response regulator receiver domain protein (CheY-like)		Regulatory functions	Small molecule interactions	0	no	no	44.0755	2.25385e-14
Gmet_2926	response regulator receiver domain protein (CheY-like)		Regulatory functions	Small molecule interactions	0	no	no	20.8886	1.44503e-12
Gmet_1220	response regulator receiver domain-containing protein		Regulatory functions	Small molecule interactions	0	no	no	18.2862	1.18201e-12
Gmet_0197	multi-sensor signal transduction histidine kinase (EC 2.7.13.3)		Regulatory functions	Small molecule interactions	2	no	no	7.09294	3.82513e-09
Gmet_1917	response regulator receiver (CheY-like) modulated diguanylate cyclase (GGDEF domain) with PAS/PAC sensor		Regulatory functions	Small molecule interactions	0	no	no	3.28126	1.49853e-09
Gmet_2948	Carbon starvation protein CstA	cstA-1	Regulatory functions	Small molecule interactions	16	no	no	3.03387	2.21117e-09
Gmet_0778	response regulator receiver domain protein (CheY-like)	cheY-11	Regulatory functions	Small molecule interactions	0	no	no	2.93002	1.79113e-09
Gmet_2761	Signal transduction histidine kinase, subgroup 1		Regulatory functions	Small molecule interactions	2	no	no	2.51829	5.46193e-05
Gmet_0261	response regulator receiver domain protein (CheY-like)		Regulatory functions	Small molecule interactions	0	no	no	2.47633	2.78596e-08
Gmet_0779	PAS/PAC sensor signal transduction histidine kinase (EC 2.7.13.3)		Regulatory functions	Small molecule interactions	0	no	no	2.26726	2.84522e-08
Gmet_0713	PAS/PAC sensor signal transduction histidine kinase (EC 2.7.13.3)		Regulatory functions	Small molecule interactions	7	no	no	2.19339	2.92265e-07
Gmet_2614	putative GAF sensor protein		Regulatory functions	Small molecule interactions	0	no	no	2.15961	1.96944e-06
Gmet_2629	diguanylate cyclase/phosphodiesterase (GGDEF & EAL domains) with PAS/PAC sensor(s)		Regulatory functions	Small molecule interactions	6	no	no	1.99228	5.47716e-06
Gmet_1737	response regulator receiver domain protein (CheY-like)		Regulatory functions	Small molecule interactions	0	no	no	1.94937	9.45086e-07
Gmet_2159	PAS/PAC sensor signal transduction histidine kinase (EC 2.7.13.3)		Regulatory functions	Small molecule interactions	0	no	no	1.93288	1.33427e-07
Gmet_2923	signal transduction histidine kinase, nitrogen specific, NtrB (EC 2.7.13.3)		Regulatory functions	Small molecule interactions	0	no	no	1.92175	1.42809e-06
Gmet_1472	serine phosphatase		Regulatory functions	Small molecule interactions	0	no	no	1.92089	0.000229195
Gmet_1232	Aminoglycoside phosphotransferase		Regulatory functions	Small molecule interactions	0	no	no	1.89678	1.0825e-07
Gmet_3218	response regulator receiver domain protein (CheY-like)		Regulatory functions	Small molecule interactions	0	no	no	1.87608	3.64738e-06
Gmet_1945	PAS/PAC sensor signal transduction histidine kinase (EC 2.7.13.3)		Regulatory functions	Small molecule interactions	2	no	no	1.87323	2.49672e-06
Gmet_0841	serine/threonine protein phosphatase	pphA	Regulatory functions	Small molecule interactions	0	no	no	1.76602	6.26047e-06
Gmet_1023	two-component system, NtrC family, response regulator		Regulatory functions	Small molecule interactions	0	no	no	1.74058	0.01711
Gmet_3432	histidine kinase (EC 2.7.13.3)		Regulatory functions	Small molecule interactions	7	no	no	1.73857	2.81001e-06
Gmet_0694	nitrogen regulatory protein P-II family	glnB	Regulatory functions	Small molecule interactions	0	no	no	1.7187	0.0174295
Gmet_2639	response regulator receiver sensor signal transduction histidine kinase (EC 2.7.13.3)	hisKA	Regulatory functions	Small molecule interactions	0	no	no	1.58602	6.51336e-06
Gmet_2035	signal transduction histidine kinase, nitrogen specific, NtrB (EC 2.7.13.3)		Regulatory functions	Small molecule interactions	0	no	no	1.5857	1.27287e-05
Gmet_0777	PAS/PAC sensor signal transduction histidine kinase (EC 2.7.13.3)		Regulatory functions	Small molecule interactions	4	no	no	1.55022	4.39724e-05
Gmet_0731	PAS/PAC sensor signal transduction histidine kinase		Regulatory functions	Small molecule interactions	0	no	no	1.53015	3.16299e-06
Gmet_2559	GAF domai		Regulatory functions	Small molecule interactions	0	no	no	1.52897	1.41626e-05
Gmet_2437	two component transcriptional regulator, winged helix family	kdpE	Regulatory functions	Small molecule interactions	0	no	no	1.51043	3.82711e-05
Gmet_0780	MCP methyltransferase/methylesterase, CheR/CheB with PAS/PAC sensor	cheBR	Regulatory functions	Small molecule interactions	0	no	no	1.50793	3.05512e-05
Gmet_1351	nitrogen regulatory protein P-II family	glnB	Regulatory functions	Small molecule interactions	0	no	no	1.50179	0.00031476
Gmet_1747	response regulator receiver domain protein (CheY-like)		Regulatory functions	Small molecule interactions	0	no	no	1.50152	0.000725826
Gmet_1289	phosphoenolpyruvate--protein phosphotransferase (EC 2.7.3.9)	ptsI	Signal transduction	PTS	0	no	no	3.4686	8.78765e-11
Gmet_1288	Phosphotransferase System HPr (HPr) Family	ptsH	Signal transduction	PTS	0	no	no	2.41538	6.77338e-09
Gmet_2285	Polynucleotide adenylyltransferase region	pcnB	Transcription	Degradation of RNA	0	no	no	1.8953	2.89182e-07
Gmet_1386	3'-5' exoribonuclease, VacB and RNase II:Ribonuclease R	rnr	Transcription	Degradation of RNA	0	no	no	1.52045	8.0238e-06
Gmet_2569	Rho termination factor, N-terminal (Pfam PF07498)		Transcription	rho dependent termination	0	no	no	1.62749	5.8725e-06
Gmet_0093	Ribonuclease H-like domain		Transcription	RNA degradation	0	no	no	2.99267	4.48216e-09
Gmet_0007	Ribonuclease H-like domain		Transcription	RNA degradation	0	no	no	2.99267	4.48216e-09
Gmet_2573	ATP-dependent RNA helicase RhlE	rhlE	Transcription	RNA degradation	0	no	no	2.61398	2.53767e-08
Gmet_1283	RNA polymerase, sigma 54 subunit, RpoN/SigL	rpoN	Transcription	RNA polymerase	0	no	no	3.12157	6.36174e-10
Gmet_2616	Guanine-specific ribonuclease N1 and T1		Transcription	RNA processing	0	no	no	2.35113	2.82503e-07
Gmet_2617	Barstar, RNAse (barnase) inhibitor		Transcription	RNA processing	0	no	no	1.74059	3.48055e-05
Gmet_0724	Ribonuclease BN, tRNA processing enzyme		Transcription	RNA processing	0	no	no	1.64162	2.63302e-05
Gmet_0395	RNA polymerase, sigma 70 subunit, RpoD	rpoD	Transcription	Transcription factors	0	no	no	2.20603	1.56124e-08
Gmet_1007	RNA polymerase-binding protein DksA	dksA	Transcription	Transcription factors	0	no	no	2.19714	6.84321e-07
Gmet_2612	RNA polymerase sigma-70 factor	rpoE	Transcription	Transcription factors	0	no	no	1.57035	0.000489414
Gmet_1847	Transcription factor zinc-finger		Transcription	Transcription factors	0	no	no	1.54316	1.1263e-05
Gmet_0657	ABC transporter-related protein		Transport and binding protein	Unknown substrate	0	no	no	1.96201	1.45004e-06
Gmet_1236	Binding-protein-dependent transport systems inner membrane component		Transport and binding proteins		0	no	no	1.67194	3.88919e-05
Gmet_2633	Transport ATP-binding protein CydC	cydC	Transport and binding proteins	Amino acids and amines	6	no	no	3.10532	4.11398e-08
Gmet_0798	lysine exporter protein LysE/YggA	lysE	Transport and binding proteins	Amino acids, peptides and amines	6	no	no	3.09138	5.07541e-10
Gmet_2977	Threonine/homoserine efflux transporter RhtA	RhtA	Transport and binding proteins	Amino acids, peptides and amines	9	no	no	1.69987	4.37903e-06
Gmet_0511	Molybdenum-pterin binding protein	mop	Transport and binding proteins	Anions	0	no	no	2.56059	6.6934e-09
Gmet_2857	Sodium/sulphate symporter	dass	Transport and binding proteins	Anions	12	no	no	2.51442	2.62263e-07
Gmet_0512	Molybdenum ABC transporter, periplasmic binding protein	modA	Transport and binding proteins	Anions	1	no	yes	1.90893	4.37151e-07
Gmet_0524	Binding-protein-dependent transport systems inner membrane component		Transport and binding proteins	Anions	12	no	no	1.88948	1.95091e-07
Gmet_0334	Nitrate transporter	narK	Transport and binding proteins	Anions	12	no	no	1.52855	0.000106596
Gmet_0513	Molybdate ABC transporter, permease protein	modB	Transport and binding proteins	Anions	5	no	no	1.50782	1.06761e-05
Gmet_1447	exopolysaccharide/PEP-CTERM locus tyrosine autokinase		Transport and binding proteins	Carbohydrates, organic alcohols, and acids	0	no	no	3.65904	1.75609e-09
Gmet_1287	PTS system fructose subfamily IIA component	manX	Transport and binding proteins	Carbohydrates, organic alcohols, and acids	0	no	no	3.33007	1.84826e-10
Gmet_0492	ABC-type Mn2+/Zn2+ transport system, ATPase component	znuC	Transport and binding proteins	Cations	0	no	no	1.92465	1.8019e-06
Gmet_3488	K+ channel, pore region		Transport and binding proteins	Cations and iron carrying compounds	4	no	no	14.386	9.79049e-12
Gmet_0475	Cobalt transport protein ATP-binding subunit	cbiO	Transport and binding proteins	Cations and iron carrying compounds	0	no	no	5.53343	7.1215e-10
Gmet_2434	Potassium-translocating P-type ATPase, B subunit	kdpB	Transport and binding proteins	Cations and iron carrying compounds	7	no	no	4.28057	3.12549e-10
Gmet_0474	Cobalt ABC transporter CbiQ, permease subunit	cbiQ	Transport and binding proteins	Cations and iron carrying compounds	3	no	no	3.93069	2.12981e-09
Gmet_0473	cbiN cobalt/nickel transport protein	cbiN	Transport and binding proteins	Cations and iron carrying compounds	2	no	no	3.92042	2.05877e-10
Gmet_2516	Hemerythrin HHE cation binding region		Transport and binding proteins	Cations and iron carrying compounds	0	no	no	2.48431	2.23188e-05
Gmet_1738	ammonium transporter (TC 1.A.11)	amt	Transport and binding proteins	Cations and iron carrying compounds	0	no	no	2.3701	1.6212e-07
Gmet_0834	Hemerythrin-like, metal-binding protein		Transport and binding proteins	Cations and iron carrying compounds	0	no	no	2.33946	9.39779e-08
Gmet_3238	Rubrerythrin		Transport and binding proteins	Cations and iron carrying compounds	0	no	no	2.3058	3.91019e-07
Gmet_0695	ammonium transporter (TC 1.A.11)	amtB	Transport and binding proteins	Cations and iron carrying compounds	12	no	yes	2.17027	1.83194e-06
Gmet_2061	Na+/solute symporter		Transport and binding proteins	Cations and iron carrying compounds	13	no	no	2.13693	1.18153e-06
Gmet_1908	Bacterioferritin		Transport and binding proteins	Cations and iron carrying compounds	0	no	no	2.12376	9.63984e-08
Gmet_2440	Cobalt ABC transporter CbiQ, permease subunit	cbiQ	Transport and binding proteins	Cations and iron carrying compounds	5	no	no	2.09737	6.78737e-06
Gmet_2433	potassium-transporting ATPase subunit A	kdpA	Transport and binding proteins	Cations and iron carrying compounds	12	no	no	1.99727	7.01219e-06
Gmet_1012	Hemerythrin HHE cation binding region		Transport and binding proteins	Cations and iron carrying compounds	0	no	no	1.72507	2.65989e-05
Gmet_1928	Rubrerythrin		Transport and binding proteins	Cations and iron carrying compounds	0	no	no	1.62109	1.09266e-05
Gmet_2439	Cobalt transport protein ATP-binding subunit	cbiO	Transport and binding proteins	Cations and iron carrying compounds	0	no	no	1.57758	0.0010753
Gmet_2435	K+ transporting ATPase, KdpC subunit	kdpC	Transport and binding proteins	Cations and iron carrying compounds	1	no	no	1.54255	0.000410347
Gmet_2732	Chromate transporter	chrA	Transport and binding proteins	Cations and iron containing compounds	5	no	no	8.65856	5.23431e-13
Gmet_2751	Cobalamin B12-binding protein		Transport and binding proteins	cobalamin B12	0	no	no	1.51711	0.0135983
Gmet_1782	integral membrane protein TerC	terC	Transport and binding proteins	Inorganic ions	0	no	no	1.81728	2.74058e-06
Gmet_1535	Long-chain fatty acid transport protein		Transport and binding proteins	Lipid transport	0	no	no	1.61259	0.000182527
Gmet_2831	Putative alginate transport protein		Transport and binding proteins	Other	0	no	no	5.04787	9.92106e-08
Gmet_2508	Multi antimicrobial extrusion protein MatE	matE	Transport and binding proteins	Other	12	no	no	2.04494	1.44964e-05
Gmet_0358	MATE efflux family protein	matE	Transport and binding proteins	Other	12	no	no	1.62573	3.94361e-06
Gmet_2438	Alginate exporter		Transport and binding proteins	Other	0	no	yes	1.59969	3.8735e-05
Gmet_0658	ABC-type multidrug transport system, ATPase component	ybhF-N1	Transport and binding proteins	Unknown substrate	0	no	no	3.5179	2.8376e-10
Gmet_1665	efflux transporter, RND family, MFP subunit		Transport and binding proteins	Unknown substrate	0	no	no	3.36121	1.24445e-09
Gmet_1190	Outer membrane efflux protein	tolC	Transport and binding proteins	Unknown substrate	0	no	no	1.92862	3.76606e-07
Gmet_1461	outer membrane transport energization protein TonB (TC 2.C.1.1.1)	tonB	Transport and binding proteins	Unknown substrate	0	no	no	1.90878	0.00228241
Gmet_1699	Predicted exporter protein, RND superfamily		Transport and binding proteins	Unknown substrate	0	no	no	1.704	1.64252e-05
Gmet_1682	drug resistance transporter, Bcr/CflA subfamily	bcr	Transport and binding proteins	Unknown substrate	0	no	no	1.68017	1.00146e-05
Gmet_0523	ABC transporter-related protein		Transport and binding proteins	Unknown substrate	0	no	no	1.61856	4.17368e-06
Gmet_0257	Major facilitator superfamily MFS_1		Transport and binding proteins	Unknown substrate	12	no	no	1.60511	8.03652e-06
Gmet_3032	putative solute:sodium symporter small subunit		Transport and binding proteins	Unknown substrate	2	no	no	1.53141	0.00132146
Gmet_2462	Membrane protein of unknown function		Unknown function		2	no	yes	81.3081	1.85654e-14
Gmet_3502	Membrane protein of unknown function		Unknown function		2	no	yes	81.1055	2.38282e-11
Gmet_0531	Rhodanese-like		Unknown function		1	no	no	68.7446	2.65642e-14
Gmet_2461	Membrane protein of unknown function		Unknown function		2	no	yes	67.5902	2.27159e-11
Gmet_3501	Membrane protein of unknown function		Unknown function		2	no	yes	64.7034	8.45253e-14
Gmet_2548	Membrane protein of unknown function		Unknown function		1	no	no	60.2172	9.50951e-15
Gmet_0533	Membrane protein from CbcMNOPQR quinol oxidoreductase complex	cbcQ	Unknown function		1	no	yes	51.5639	7.01093e-15
Gmet_2913	Secreted protein		Unknown function		0	no	yes	49.5196	6.59305e-14
Gmet_2927	Secreted protein		Unknown function		0	no	yes	38.742	3.52696e-13
Gmet_2915	Secreted protein		Unknown function		0	no	yes	37.4765	1.43379e-12
Gmet_2925	Secreted protein		Unknown function		0	no	yes	22.7107	1.8076e-12
Gmet_3491	Protein of unknown function DUF488 (Pfam PF04343)		Unknown function		0	no	no	11.1689	1.03769e-11
Gmet_0480	protein of unknown function DUF86		Unknown function		0	no	no	9.99947	5.3277e-13
Gmet_0158	Membrane protein of unknown function		Unknown function		4	no	no	7.50337	4.43147e-08
Gmet_1648	Secreted protein		Unknown function		0	no	yes	7.22017	3.57728e-11
Gmet_2832	DUF2325 domain protein		Unknown function		0	no	no	6.87908	0.00668817
Gmet_0510	Membrane protein of unknown function		Unknown function		2	no	no	5.47184	8.38481e-09
Gmet_2856	Ribulose-phosphate binding barrel		Unknown function		0	no	no	5.177	2.13493e-10
Gmet_2946	HAD-superfamily hydrolase subfamily IA, variant 3		Unknown function		0	no	no	4.76077	4.26762e-06
Gmet_0525	PAP2 family protein	pap2	Unknown function		6	PS51257	no	4.23445	2.45499e-10
Gmet_1193	Unknown protein		Unknown function		0	no	no	4.02475	8.7286e-08
Gmet_1015	Uncharacterised protein family YfdX (Pfam PF10938)		Unknown function		0	no	yes	3.77668	3.0383e-10
Gmet_3092	Protein of unknown function DUF4258 (Pfam PF14076)		Unknown function		0	no	no	3.7316	3.47293e-09
Gmet_3252	GxxExxY protein		Unknown function		0	no	no	3.57975	4.00684e-08
Gmet_1468	Alpha/beta hydrolase fold		Unknown function		0	no	no	3.54678	7.99199e-09
Gmet_1194	Unknown protein		Unknown function		0	no	no	3.42281	8.04644e-09
Gmet_2719	DUF4911 domain protein		Unknown function		0	no	no	3.41383	3.10151e-08
Gmet_0162	ankyrin		Unknown function		0	no	no	3.41295	1.30459e-08
Gmet_0879	CHAD domain (function unknown)		Unknown function		0	no	no	3.31926	4.91826e-07
Gmet_1675	Protein of unknown function DUF2844 (Pfam PF11005)		Unknown function		0	no	no	3.14991	2.69149e-07
Gmet_1071	BRO N-terminal domain		Unknown function		0	no	no	3.14232	1.13827e-09
Gmet_3093	YgiT-type zinc finger domain		Unknown function		0	no	no	3.12614	4.20423e-08
Gmet_1107	HD-domain/PDEase-like		Unknown function		0	no	no	3.11049	8.96461e-10
Gmet_2920	Domain of unknown function DUF4105 (Pfam PF13387)		Unknown function		0	no	no	3.10816	2.68758e-07
Gmet_2585	Pentapeptide repeat (Pfam PF00805)		Unknown function		0	no	yes	2.92761	5.44681e-05
Gmet_1017	Unknown function		Unknown function		0	no	no	2.87027	2.61344e-09
Gmet_3417	Small GTPase superfamily, ARF/SAR type (Pfam PF00025)		Unknown function		0	no	no	2.83745	8.5827e-10
Gmet_2971	Cobalamin (vitamin B12)-binding (Pfam PF02310)		Unknown function		0	no	no	2.82706	3.26017e-09
Gmet_2447	Membrane protein		Unknown function		3	no	no	2.7793	3.95308e-08
Gmet_0241	Domain of unknown function DUF4382 (Pfam PF14321)		Unknown function		1	no	yes	2.77804	2.61989e-09
Gmet_1192	Virulence-related outer membrane protein		Unknown function		0	no	yes	2.75014	1.34549e-08
Gmet_2610	Protein of unknown function DUF3106 (Pfam PF11304)		Unknown function		1	no	yes	2.70288	0.000388716
Gmet_3030	Protein-PII uridylyltransferase, N-terminal (Pfam PF03445)		Unknown function		0	no	no	2.70038	4.83809e-08
Gmet_3504	Cobalamin B12-binding/Radical SAM		Unknown function		0	no	no	2.67358	1.04101e-07
Gmet_0345	Uncharacterized membrane protein YqaA, SNARE-associated domain	yqaA	Unknown function		4	no	no	2.60469	1.99332e-07
Gmet_1501	Uncharacterized conserved protein, heparinase superfamily		Unknown function		0	no	no	2.58619	4.76075e-08
Gmet_0728	TPR repeat protein		Unknown function		0	no	no	2.51156	3.56843e-08
Gmet_0347	NTF2-like		Unknown function		0	no	yes	2.43703	8.16146e-09
Gmet_2987	ATP-utilizing enzyme, PP-loop superfamily		Unknown function		0	no	no	2.39486	1.41724e-08
Gmet_0792	UPF0227 domain protein		Unknown function		0	no	no	2.38832	1.17721e-07
Gmet_1632	MoxR family protein		Unknown function		0	no	no	2.3597	6.2135e-08
Gmet_2592	HicA-related protein		Unknown function		0	no	no	2.31987	1.12893e-07
Gmet_1735	protein of unknown function DUF329		Unknown function		0	no	no	2.31922	3.29064e-06
Gmet_0160	Pyridoxamine 5'-phosphate oxidase-related, FMN-binding		Unknown function		0	no	no	2.30339	4.04525e-08
Gmet_1330	EpsG-like protein		Unknown function		0	no	no	2.29915	4.38064e-06
Gmet_0187	conserved hypothetical integral membrane protein		Unknown function		9	no	no	2.28442	2.33079e-05
Gmet_0839	lipoprotein, putative		Unknown function		3	PS51257	no	2.25363	2.82555e-07
Gmet_2446	Carotenoid cleavage dioxygenase or a related enzyme		Unknown function		0	no	no	2.24211	1.67286e-07
Gmet_0356	Membrane protein		Unknown function		1	no	no	2.20992	4.14784e-07
Gmet_3486	lipoprotein, putative		Unknown function		1	PS51257	no	2.19937	1.76644e-06
Gmet_0156	protein of unknown function DUF488		Unknown function		0	no	no	2.19784	2.27674e-06
Gmet_0715	Domain of unknown function DUF4149		Unknown function		4	no	no	2.15052	5.41593e-07
Gmet_2688	AmmeMemoRadiSam system protein A	amrA	Unknown function		0	no	no	2.14949	3.00625e-07
Gmet_1471	Histidine kinase-like ATPase domain		Unknown function		0	no	no	2.13434	1.42221e-05
Gmet_2047	Domain of unknown function DUF4124 (Pfam PF13511)		Unknown function		0	no	yes	2.12829	1.18798e-07
Gmet_1678	Unknown protein		Unknown function		0	no	no	2.11087	3.32386e-06
Gmet_3444	Unknown protein		Unknown function		0	no	no	2.09995	1.83983e-05
Gmet_0546	Membrane associated protein		Unknown function		3	no	no	2.079	8.24439e-07
Gmet_1198	Protein of unknown function DUF2950 (Pfam PF11453)		Unknown function		0	no	no	2.06333	1.37152e-05
Gmet_1463	ATP-binding region, ATPase-like		Unknown function		0	no	no	2.05987	0.000614301
Gmet_2615	Membrane protein of unknown function		Unknown function		2	no	no	2.05152	1.22945e-06
Gmet_0194	Uncharacterized conserved protein, DUF111 family		Unknown function		0	no	no	2.04384	8.29141e-06
Gmet_0293	Membrane protein of unknown function		Unknown function		1	no	yes	2.03369	6.34492e-08
Gmet_2448	Six-bladed beta-propeller, TolB-like		Unknown function		1	no	no	2.03231	7.26698e-08
Gmet_1008	Nucleotidyltransferase		Unknown function		0	no	no	2.02514	4.00849e-07
Gmet_2622	PF13174 Tetratricopeptide repeat		Unknown function		0	no	no	2.02447	3.10739e-07
Gmet_1316	nucleotidyltransferase		Unknown function		0	no	no	2.01685	1.23447e-05
Gmet_1340	PIN domain-like		Unknown function		0	no	no	2.01403	6.88284e-06
Gmet_1101	Protein of unknown function		Unknown function		0	no	no	1.98636	8.87407e-07
Gmet_1201	Pentapeptide repeat protein		Unknown function		0	no	no	1.98631	2.5576e-07
Gmet_1199	Protein of unknown function DUF3300 (Pfam PF11737)		Unknown function		0	no	no	1.978	1.36352e-06
Gmet_0226	HAD-superfamily hydrolase, subfamily IA, variant 1		Unknown function		0	no	no	1.9762	4.45148e-07
Gmet_0894	Membrane protein		Unknown function		2	no	no	1.95408	9.97315e-08
Gmet_2757	Protein of unknown function DUF4415 (Pfam PF14384)		Unknown function		0	no	no	1.94656	1.25864e-06
Gmet_1645	Chlorohydrolase, Atz/Trz family		Unknown function		0	no	no	1.90454	4.40443e-07
Gmet_1009	phospholipid-binding protein, PBP family		Unknown function		0	no	yes	1.88837	2.67552e-06
Gmet_2574	Membrane protein of unknown function		Unknown function		1	no	no	1.87839	5.30596e-06
Gmet_1013	Rhodanese-like		Unknown function		0	no	no	1.8758	4.10535e-06
Gmet_2666	Membrane protein of unknown function		Unknown function		1	no	no	1.86465	0.00423804
Gmet_1401	Unknown protein		Unknown function		0	no	no	1.85214	2.65563e-05
Gmet_1813	Protein of unknown function DUF3341 (Pfam PF11821)		Unknown function		2	no	no	1.8478	7.2233e-06
Gmet_0399	dinuclear metal center protein, YbgI/SA1388 family	yqfO	Unknown function		0	no	no	1.84021	2.34292e-07
Gmet_1773	Uncharacterized conserved protein, DUF486 family		Unknown function		0	no	no	1.8368	1.71275e-05
Gmet_2500	Protein of unknown function DUF2442 (Pfam PF10387)		Unknown function		0	no	no	1.83259	1.38897e-05
Gmet_2981	Protein of unknown function DUF4197 (Pfam PF13852)		Unknown function		0	no	yes	1.8305	4.66286e-06
Gmet_2588	Pentapeptide repeat protein		Unknown function		0	no	no	1.82226	0.000394775
Gmet_2916	Secreted protein		Unknown function		0	no	yes	1.8214	2.13441e-06
Gmet_3004	Toll/interleukin-1 receptor homology (TIR) domain		Unknown function		0	no	no	1.82077	3.79274e-06
Gmet_1807	radical SAM family protein		Unknown function		0	no	no	1.81424	4.68522e-06
Gmet_0418	Radical SAM superfamily enzyme YgiQ, UPF0313 family		Unknown function		0	no	no	1.81336	1.7936e-06
Gmet_2837	Cytidylate kinase-like family		Unknown function		0	no	no	1.8081	7.66939e-07
Gmet_2787	Uncharacterized conserved protein		Unknown function		0	no	no	1.79286	2.4104e-05
Gmet_2836	Protein of unknown function DUF3108 (Pfam PF11306)		Unknown function		0	no	no	1.78784	4.10691e-07
Gmet_2090	Membrane protein of unknown function		Unknown function		3	no	no	1.78496	0.000261384
Gmet_0727	secondary thiamine-phosphate synthase enzyme		Unknown function		0	no	no	1.77645	9.84685e-06
Gmet_1368	Uncharacterized membrane protein DedA, SNARE-associated domain	dedA	Unknown function		0	no	no	1.77641	4.61083e-06
Gmet_2346	ncharacterized conserved protein YbaR, Trm112 family		Unknown function		0	no	no	1.77242	2.54721e-05
Gmet_0034	Metallophosphoesterase		Unknown function		4	no	no	1.76382	2.18731e-05
Gmet_1006	Radical SAM	amrS	Unknown function		0	no	no	1.76213	3.96959e-06
Gmet_3224	transmembrane protein		Unknown function		1	no	no	1.76046	6.18164e-07
Gmet_3421	YbaB-like DNA-binding protein (Pfam PF02575)		Unknown function		0	no	no	1.74537	3.71662e-07
Gmet_1475	YD repeat protein		Unknown function		0	no	yes	1.74302	4.35783e-06
Gmet_1296	Smr protein/MutS2 C-terminal		Unknown function		0	no	no	1.74122	0.000644616
Gmet_0693	Unknown protein		Unknown function		0	no	yes	1.73868	0.00491572
Gmet_3130	Domain of unknown function DUF2062 (Pfam PF09835)		Unknown function		3	no	no	1.72629	7.81717e-06
Gmet_2402	Uncharacterised protein family YtxH (Pfam PF12732)	ytxH	Unknown function		1	no	no	1.71353	9.24414e-07
Gmet_0311	P-loop containing nucleoside triphosphate hydrolase		Unknown function		0	no	no	1.71138	0.00985388
Gmet_0421	Transport-associated		Unknown function		0	no	no	1.7039	4.03225e-05
Gmet_0238	Protein of unknown function (DUF3553)		Unknown function		0	no	no	1.69683	6.79148e-05
Gmet_0357	lipoprotein, DUF1318 domain		Unknown function		1	PS51257	no	1.68739	5.46847e-07
Gmet_3418	Roadblock/LC7	mglB	Unknown function		0	no	no	1.67915	7.52476e-07
Gmet_2921	Protein of unknown function DUF3015 (Pfam PF11220)		Unknown function		0	no	yes	1.65023	2.831e-06
Gmet_2759	Uncharacterized conserved protein YbgA, DUF1722 family		Unknown function		0	no	no	1.64336	6.86861e-05
Gmet_1975	Predicted metal-dependent phosphoesterase TrpH, contains PHP domain	php	Unknown function		0	no	no	1.64326	1.14511e-06
Gmet_3147	Flavin-binding protein dodecin		Unknown function		0	no	no	1.63288	4.1007e-05
Gmet_3482	P-loop containing nucleoside triphosphate hydrolases		Unknown function		0	no	no	1.62902	8.62374e-05
Gmet_0146	Protein of unknown function DUF3820 (Pfam PF12843)		Unknown function		0	no	no	1.6239	0.0020719
Gmet_3523	ThiJ/PfpI (Pfam PF01965)		Unknown function		0	no	no	1.60864	2.60043e-06
Gmet_2540	ATP-binding region, ATPase-like		Unknown function		0	no	no	1.60588	0.000205239
Gmet_1131	Unknown protein		Unknown function		0	no	no	1.60153	0.0186403
Gmet_1366	Domain of unknown function DUF4388 (Pfam PF14332)		Unknown function		0	no	no	1.59879	1.10469e-05
Gmet_1620	HDIG domain		Unknown function		0	no	no	1.59219	0.000513511
Gmet_1701	Radical SAM superfamily enzyme YgiQ, UPF0313 family		Unknown function		0	no	no	1.58445	7.24993e-06
Gmet_1830	lipoprotein, putative		Unknown function		0	PS51257	yes	1.5831	1.45174e-05
Gmet_1979	Transport-associated		Unknown function		0	no	no	1.58167	4.09325e-05
Gmet_3376	Membrane protein of unknown function		Unknown function		1	no	yes	1.57669	0.000816333
Gmet_0239	CMP/dCMP deaminase, zinc-binding protein		Unknown function		0	no	no	1.56506	0.00144706
Gmet_2742	Membrane protein of unknown function		Unknown function		1	no	no	1.55623	7.62317e-05
Gmet_0691	upin 2, conserved barrel (Pfam PF07883)		Unknown function		0	no	no	1.54935	0.000676051
Gmet_1974	Transmembrane protein		Unknown function		2	no	no	1.54872	0.000170258
Gmet_1869	NHL repeat protein		Unknown function		1	PS51257	no	1.54266	0.000103813
Gmet_2139	probable selenium-dependent hydroxylase accessory protein YqeC		Unknown function		0	no	no	1.53166	0.000319221
Gmet_0108	ATPase associated with various cellular activities, AAA_5		Unknown function		0	no	no	1.50957	0.00514823
Gmet_0173	Surface associated protein		Unknown function		3	PS51257	no	1.50446	0.00426763
Gmet_1806	Methyltransferase type 11 (Pfam PF08241)		Unknown function		0	no	no	1.50325	0.000174089
Gmet_1749	phosphoesterase, MJ0936 family	yfcE	Unknown function	Enzymes of unknown specificity	0	no	no	1.62936	1.27867e-05
Gmet_0349	protein of unknown function DUF399		Unkown function		0	no	no	1.5569	7.84528e-05

## Sheet: up FC vs DIET
Supplementary Table S1B. Genes that were at least 1.5 fold more highly expressed by G. metallireducens cells grown by Fe(III) respiration (with ethanol (20 mM) as the electron donor and Fe(III)-citrate (56 mM) as the electron acceptor) compared to growth in co-culture with Mx. thermoacetophila
Locus ID	Annotation	Gene	Main role	Sub role	# transmembrane helices	evidence of surface protein	signal peptide?	Fold change	p-Value
Gmet_1903	Sulphate transport system permease protein 1	cysA	Transport and binding proteins	Anions	0	no	no	98.7081	1.2724e-09
Gmet_0028	Chaperonin Cpn10	groS	Protein fate	Protein folding and stabilization	0	no	no	53.0865	6.02646e-13
Gmet_0913	PccG multiheme outer membrane cytochrome	omcG	Energy metabolism	Electron transport	0	PS51257	no	41.8767	6.0047e-11
Gmet_2465	Major facilitator superfamily MFS_1		Transport and binding proteins	Unknown substrate	11	no	no	40.7583	1.05575e-13
Gmet_1904	Sulfate ABC transporter, permease protein CysW	cysW	Transport and binding proteins	Anions	5	no	no	37.4145	3.79936e-10
Gmet_0029	chaperonin GroEL	groL	Protein fate	Protein folding and stabilization	0	no	no	37.0908	9.3423e-14
Gmet_0911	PccG porin protein	ombG	Energy metabolism	Electron transport	0	no	yes	29.933	6.79496e-11
Gmet_1906	Thiosulphate-binding protein	cysP	Transport and binding proteins	Anions	0	no	yes	29.4741	2.54072e-09
Gmet_0704	Transmembrane protein		Unknown function		2	no	no	27.3977	2.84664e-12
Gmet_0705	Transmembrane protein		Unknown function		8	no	no	24.5284	5.52773e-12
Gmet_0912	PccG-associated cytochrome c family protein, 8 hemes	omaG	Energy metabolism	Electron transport	0	no	yes	24.1556	3.39308e-10
Gmet_2854	RNA polymerase, sigma 32 subunit, RpoH	rpoH	Transcription	Transcription factors	0	no	no	19.2354	9.68688e-13
Gmet_3043	Superfamily II DNA and RNA helicase		DNA metabolism	DNA replication, recombination, and repair	0	no	no	17.9713	1.15703e-07
Gmet_0703	Hypothetical protein		Hypothetical proteins		0	no	no	14.1751	7.11641e-13
Gmet_3507	Outer membrane efflux protein		Cell envelope	Surface structures	0	no	no	13.4275	3.62859e-07
Gmet_3089	Transport-associated OB, type 2 (Pfam PF08402)		Transport and binding proteins	Unknown substrate	1	no	yes	13.085	8.63706e-08
Gmet_3098	Flagellar biogenesis protein FliO	fliO	Cellular processes	Chemotaxis and motility	1	no	no	12.9713	3.54926e-09
Gmet_3533	Molecular chaperone GrpE	grpE	Protein fate	Protein stabilization and folding	0	no	no	12.0557	4.71097e-12
Gmet_0431	Flagellar basal-body rod FlgG	flgG	Cellular processes	Chemotaxis and Motility	0	no	no	11.5648	6.77832e-12
Gmet_3106	Flagellar hook-length control protein	fliK	Cellular processes	Chemotaxis and Motility	0	no	no	10.9056	5.71001e-12
Gmet_0460	Flagellar motor protein MotB	motB	Cellular processes	Chemotaxis and Motility	1	no	no	10.4752	5.88965e-09
Gmet_3105	Flagellar hook capping protein	flgD	Cellular processes	Chemotaxis and Motility	0	no	no	10.4126	7.67784e-11
Gmet_3099	Flagellar motor switch FliN	fliN	Cellular processes	Chemotaxis and motility	0	no	no	10.3657	1.53673e-08
Gmet_3110	flagellar assembly protein fliH, putative	fliH	Cellular processes	Chemotaxis and motility	0	no	no	10.1769	2.30166e-09
Gmet_3090	Protein of unknown function DUF3373 (Pfam PF11853)		Unknown function		0	no	no	10.0991	2.77855e-08
Gmet_1929	cytochrome bd-I ubiquinol oxidase subunit 2 apoprotein (EC 1.10.3.10)	cydB	Energy metabolism	Electron transport	8	no	no	9.68617	3.01666e-09
Gmet_3104	flagellar operon protein		Cellular processes	Chemotaxis and Motility	0	no	no	9.11487	1.2328e-09
Gmet_0430	flagellar basal-body rod protein FlgG	flgF	Cellular processes	Chemotaxis and Motility	0	no	no	9.05422	5.99327e-12
Gmet_0461	Flagellar motor component MotA	motA	Cellular processes	Chemotaxis and Motility	4	no	no	9.02223	1.03829e-10
Gmet_2696	Carbon starvation protein CstA	cstA	Cellular processes	Stress response	15	no	no	8.87549	2.63327e-06
Gmet_1905	Sulfate ABC transporter, permease protein CysT	cysT	Transport and binding proteins	Anions	6	no	no	8.83788	2.02776e-09
Gmet_3187	DNA polymerase B, exonuclease		DNA metabolism	DNA replication, recombination, and repair	0	no	no	8.59994	5.19383e-08
Gmet_0427	flagellar biosynthetic protein FlhF	flhF	Cellular processes	Chemotaxis and Motility	0	no	no	8.59717	2.97821e-08
Gmet_0428	Flagellar biosynthesis protein FlhG	flhG	Cellular processes	Chemotaxis and Motility	0	no	no	8.41666	1.7367e-10
Gmet_0434	flagellar P-ring protein precursor	flgI	Cellular processes	Chemotaxis and Motility	0	no	no	8.14246	1.86603e-06
Gmet_0426	Flagellar biosynthesis protein FlhA	flhA	Cellular processes	Chemotaxis and motility	6	no	no	8.14054	1.64419e-11
Gmet_0429	RNA polymerase, sigma 28 subunit, SigD/FliA/WhiG	fliA	Cellular processes	Chemotaxis and motility	0	no	no	7.9846	3.60334e-11
Gmet_3116	Tetratricopeptide TPR_4		Unknown function		0	no	yes	7.98271	2.98553e-08
Gmet_0442	Flagellin-like	fliC	Cellular processes	Chemotaxis and motility	0	no	no	7.86375	3.58368e-09
Gmet_3088	cytochrome c family protein, 8 hemes	pccF	Energy metabolism	Electron transport	0	no	yes	7.5604	1.57823e-07
Gmet_3107	Membrane protein of unknown function		Unknown function		1	no	yes	7.53629	9.67503e-08
Gmet_0437	FlgN-like domain	flgN	Cellular processes	Chemotaxis and motility	0	no	no	7.19151	1.3507e-07
Gmet_3111	Flagellar motor switch protein FliG	fliG	Cellular processes	Chemotaxis and motility	0	no	no	6.76302	2.26813e-07
Gmet_0436	anti-sigma-28 factor, FlgM family	flgM	Cellular processes	Chemotaxis and Motility	0	no	no	6.67511	3.69592e-10
Gmet_3112	Flagellar FliF M-ring protein	fliF	Cellular processes	Chemotaxis and Motility	2	no	no	6.63666	2.61484e-07
Gmet_3419	Pyruvate:ferredoxin (flavodoxin) oxidoreductase	por	Energy metabolism	Glycolysis/gluconeogenesis	0	no	no	6.54572	6.58595e-11
Gmet_0435	flagellar protein FlgJ-like protein	flgJ	Cellular processes	Chemotaxis and Motility	0	no	no	6.52532	2.15343e-10
Gmet_3109	type III secretion system ATPase, FliI/YscN (EC 3.6.3.15)	fliI	Cellular processes	Chemotaxis and motility	0	no	no	6.48049	1.28636e-06
Gmet_0464	metal dependent phosphohydrolase		Unknown function		0	no	no	6.4426	5.65706e-10
Gmet_2055	Transcriptional regulator containing PAS, AAA-type ATPase, and DNA-binding Fis domains		Regulatory functions	DNA interactions	0	no	no	6.42342	1.62911e-11
Gmet_3113	Flagellar hook-basal body complex protein FliE	fliE	Cellular processes	Chemotaxis and Motility	0	no	no	6.39714	2.25381e-07
Gmet_0440	carbon storage regulator, CsrA	csrA	Energy metabolism	Glycolysis/gluconeogenesis	0	no	no	6.33621	6.82802e-08
Gmet_3534	heat-inducible transcription repressor HrcA	hrcA	Regulatory functions	DNA interactions	0	no	no	6.16325	5.75916e-10
Gmet_0439	Flagellin-like	flgL	Cellular processes	Chemotaxis and motility	0	no	no	6.08908	3.39925e-09
Gmet_0438	Flagellar hook-associated protein	flgK	Cellular processes	Chemotaxis and motility	0	no	no	5.7823	1.20963e-08
Gmet_1581	dethiobiotin synthase (EC 6.3.3.3)	bioD	Biosynthesis of cofactors, prosthetic groups, and carriers	Biotin	0	no	no	5.74884	2.04938e-10
Gmet_0558	Cytochrome c, 27 heme-binding sites, omcO	omcO	Energy metabolism	Electron transport	0	no	yes	5.73856	7.84118e-11
Gmet_0842	8-amino-7-oxononanoate synthase	bioF	Biosynthesis of cofactors, prosthetic groups, and carriers	Biotin	0	no	no	5.72601	3.3317e-11
Gmet_0073	aspartyl/glutamyl-tRNA(Asn/Gln) amidotransferase, B subunit	gatB	Protein synthesis	tRNA aminoacylation	0	no	no	5.60625	1.67039e-11
Gmet_3117	response regulator receiver domain protein (CheY-like)		Regulatory functions	Small molecule interactions	0	no	no	5.5964	9.19511e-10
Gmet_0462	Flagellar protein	flbD	Cellular processes	Chemotaxis and motility	0	no	no	5.51802	6.48036e-06
Gmet_3268	metal dependent phosphohydrolase		Regulatory functions	Small molecule interactions	0	no	no	5.39265	8.88782e-10
Gmet_2940	pyruvate phosphate dikinase (EC 2.7.9.1)	ppdK	Energy metabolism	Pyruvate metabolism	0	no	no	5.19452	4.77931e-09
Gmet_1582	biotin synthase (EC 2.8.1.6)	bioB	Biosynthesis of cofactors, prosthetic groups, and carriers	Biotin	0	no	no	5.15826	3.18677e-10
Gmet_0966	PilX	pilX-2	Cellular processes	Chemotaxis and motility	1	no	no	5.10395	2.03087e-05
Gmet_0071	Glutamate-ammonia ligase adenylyltransferase	glnE	Protein fate	Protein modification and repair	0	no	no	5.02972	1.29693e-11
Gmet_0070	DNA-3-methyladenine glycosylase III (EC 3.2.2.-)	nth	DNA metabolism	DNA replication, recombination, and repair	0	no	no	5.00912	1.347e-10
Gmet_0445	Flagellar protein FliS	fliS	Cellular processes	Chemotaxis and motility	0	no	no	4.98871	4.69002e-09
Gmet_0075	aspartyl/glutamyl-tRNA(Asn/Gln) amidotransferase subunit A (EC 6.3.5.-)	gatA	Protein synthesis	tRNA aminoacylation	0	no	no	4.97687	3.95235e-12
Gmet_3531	Chaperone DnaJ	dnaJ	Protein fate	Protein folding and stabilization	0	no	no	4.93184	3.18631e-10
Gmet_3532	Chaperone DnaK	dnaK	Protein fate	Protein folding and stabilization	0	no	no	4.92656	1.67023e-09
Gmet_3094	Flagellar biosynthetic protein FlhB	flhB	Cellular processes	Chemotaxis and motility	3	no	no	4.84382	4.55343e-08
Gmet_3250	thymidylate kinase (EC 2.7.4.9)	tmk	Purines, pyrimidines, nucleosides, and nucleotides	Pyrimidine ribonucleotide biosynthesis	0	no	no	4.82249	5.63634e-10
Gmet_3097	Flagellar biosynthesis protein FliP	fliP	Cellular processes	Chemotaxis and Motility	4	no	yes	4.80609	5.35248e-08
Gmet_0041	Heat shock protein Hsp33 (Pfam PF01430)	hslO	Protein fate	Protein folding and stabilization	0	no	no	4.75761	2.51605e-10
Gmet_3329	Peptidase M52, hydrogenase maturation peptidase	hyaP	Protein fate	Protein modification and repair	0	no	no	4.75032	3.80019e-10
Gmet_3100	Flagellar motor switch protein FliM	fliM	Cellular processes	Chemotaxis and motility	0	no	no	4.69433	1.37738e-07
Gmet_3420	DNA replication and repair protein RecR	recR	DNA metabolism	DNA replication, recombination, and repair	0	no	no	4.67139	1.22638e-10
Gmet_3330	Ni/Fe-hydrogenase, b-type cytochrome subunit	hyaB	Energy metabolism	Electron transport	4	no	no	4.66285	1.18268e-09
Gmet_0446	Flagellar protein FliT (Pfam PF05400)	fliT	Cellular processes	Chemotaxis and motility	0	no	no	4.61087	4.63949e-07
Gmet_3114	Flagellar basal-body rod protein FlgC	flgC	Cellular processes	Chemotaxis and Motility	0	no	no	4.60165	3.0007e-05
Gmet_1930	cytochrome bd-I ubiquinol oxidase subunit 1 apoprotein (EC 1.10.3.10)	cydA	Energy metabolism	Electron transport	9	no	no	4.57373	1.86591e-06
Gmet_0740	Uncharacterized membrane protein, DUF485 family		Unknown function		2	no	no	4.5372	3.5124e-07
Gmet_0373	NAD-dependent dehydrogenase subunit	ehrC-2	Energy metabolism	Electron transport	7	no	no	4.51326	4.63622e-10
Gmet_2684	methylthioadenosine phosphorylase	mtnP	Central intermediary metabolism	Other	0	no	no	4.46767	6.0359e-11
Gmet_3108	Flagellar export FliJ	fliJ	Cellular processes	Chemotaxis and Motility	0	no	no	4.46717	4.53713e-08
Gmet_3120	Hypothetical protein		Hypothetical proteins		0	no	no	4.4551	2.19444e-10
Gmet_3103	flagellar hook protein FlgE	flgE	Cellular processes	Chemotaxis and Motility	0	no	no	4.44603	5.66241e-09
Gmet_1964	Tetratricopeptide-like helical		Unknown function		0	no	yes	4.43192	1.04304e-09
Gmet_1963	Tetratricopeptide-like helical		Unknown function		1	no	no	4.41685	6.35034e-09
Gmet_3387	RNA methyltransferase, RsmE family	rsmE	Protein synthesis	tRNA and rRNA base modification	0	no	no	4.40694	4.85815e-09
Gmet_0864	3-phosphoshikimate 1-carboxyvinyltransferase (EC 2.5.1.19)	aroA	Amino acid biosynthesis	Aromatic amino acid family	0	no	no	4.40132	8.31185e-09
Gmet_3508	Efflux pump, RND family, membrane fusion protein	RND_mfp	Transport and binding proteins	Unknown substrate	1	no	no	4.36491	1.76747e-07
Gmet_0074	DNA-damage-inducible protein D	dinD	DNA metabolism	DNA replication, recombination, and repair	0	no	no	4.34627	1.57165e-09
Gmet_0072	methylthioribose-1-phosphate isomerase (EC 5.3.1.23)	mtnA	Amino acid biosynthesis	Aspartate family	0	no	no	4.33288	7.81603e-11
Gmet_0575	c-type cytochrome family protein, 27 hemes		Energy metabolism	Electron transport	0	no	yes	4.29381	2.41028e-07
Gmet_0965	prepilin-type N-terminal cleavage/methylation domain	pilW-2	Cell envelope	Surface structures	1	no	no	4.28088	7.32279e-05
Gmet_0433	Flagellar L-ring protein	flgH	Cellular processes	Chemotaxis and Motility	0	PS51257	yes	4.26201	3.02056e-09
Gmet_1243	histidine kinase (EC 2.7.13.3)		Regulatory functions	Small molecule interactions	0	no	no	4.24154	8.02492e-11
Gmet_0078	Phospholipase D/Transphosphatidylase		Fatty acid and phospholipid metabolism	Biosynthesis	1	no	no	4.15448	4.09167e-10
Gmet_2470	High-molecular-weight cytochrome c, 34 hemes		Energy metabolism	Electron transport	0	no	yes	4.13316	6.91372e-09
Gmet_0863	prephenate dehydrogenase	tyrA	Amino acid biosynthesis	Aromatic amino acid family	0	no	no	4.12454	5.46907e-09
Gmet_0100	Transmembrane cytochrome c family protein, 9 hemes	cbcL	Energy metabolism	Electron transport	6	no	yes	4.0987	1.06028e-09
Gmet_3331	Nickel-dependent hydrogenase, large subunit	hyaL	Energy metabolism	Electron transport	0	no	no	4.09427	6.30028e-11
Gmet_3096	Flagellar biosynthesis protein FliQ	fliQ	Cellular processes	Chemotaxis and motility	0	no	no	4.05199	2.37001e-06
Gmet_3269	response regulator receiver (CheY-like) modulated CheB methylesterase	cheB5	Cellular processes	Chemotaxis	0	no	no	4.04759	4.13702e-10
Gmet_0865	cytidylate kinase (EC 2.7.4.14)	cmk	Purines, pyrimidines, nucleosides, and nucleotides	Nucleotide and nucleoside interconversions	0	no	no	3.96307	5.55503e-09
Gmet_3118	chemotaxis protein CheX	cheX64H	Cellular processes	Chemotaxis and motility	0	no	no	3.9503	6.36332e-10
Gmet_2409	Peptidase C56, PfpI	pfpI	Protein fate	Degradation of proteins, peptides, and glycopeptides	0	no	no	3.87318	1.51842e-10
Gmet_3101	Flagellar basal body-associated protein FliL	fliL	Cellular processes	Chemotaxis and motility	1	no	no	3.81497	1.92429e-06
Gmet_0432	Flageller protein FlgA	flgA	Cellular processes	Chemotaxis and Motility	1	no	yes	3.74755	0.000183436
Gmet_0038	K+ potassium transporter	kup1	Transport and binding proteins	Cations and iron carrying compounds	12	no	no	3.74358	7.52089e-10
Gmet_0441	Flagellar assembly factor FliW (Pfam PF02623)	fliW	Cellular processes	Chemotaxis and Motility	0	no	no	3.74344	4.25574e-09
Gmet_0455	N-acetylneuraminate synthase (EC 2.5.1.56)	neuB	Cell envelope	Biosynthesis and degradation of surface polysaccharides and lipopolysaccharides	0	no	no	3.72481	1.81259e-09
Gmet_3087	methyl-accepting chemotaxis sensory transducer	mcp4H-3	Cellular processes	Chemotaxis and Motility	2	no	no	3.70548	3.47482e-07
Gmet_3332	hydrogenase (NiFe) small subunit (hydA)	hydA	Energy metabolism	Electron transport	0	no	no	3.70321	2.96691e-10
Gmet_3521	hypothetical protein		Hypothetical proteins		0	no	no	3.64382	2.91672e-07
Gmet_3403	Glycosyl transferase, family 51 (Pfam PF00912)		Cell envelope	Biosynthesis and degradation of surface polysaccharides and lipopolysaccharides	1	no	no	3.62393	1.58573e-10
Gmet_1947	phosphoglycerate kinase (EC 2.7.2.3)	pgk	Energy metabolism	Glycolysis/gluconeogenesis	0	no	no	3.60747	1.53223e-08
Gmet_1966	putative lipoprotein		Unknown function		0	PS51257	no	3.57471	2.78462e-09
Gmet_3408	ATP synthase F1 subcomplex alpha subunit	atpA	Energy metabolism	TP-proton motive force interconversion	0	no	no	3.56945	1.48707e-09
Gmet_3249	Biotin/lipoyl attachment		Biosynthesis of cofactors, prosthetic groups, and carriers	Biotin	0	no	no	3.56138	3.19832e-10
Gmet_2467	general secretion pathway protein B	gspB	Protein fate	Protein and peptide secretion and trafficking	1	no	no	3.54387	5.54865e-09
Gmet_2683	Sugar or nucleoside kinase, ribokinase family	pfkB	Energy metabolism	Sugars	0	no	no	3.51518	9.15259e-10
Gmet_3388	hypothetical protein		Hypothetical protein		0	no	no	3.51476	4.09285e-09
Gmet_1035	phosphotransacetylase (EC 2.3.1.8)	pta	Central intermediary metabolism	Other	0	no	no	3.50651	2.51577e-07
Gmet_0843	pimelyl-[acyl-carrier protein] methyl ester esterase	bioH	Biosynthesis of cofactors, prosthetic groups, and carriers	Biotin	0	no	no	3.50464	2.12252e-09
Gmet_1265	2-isopropylmalate synthase (EC 2.3.3.13)	leuA	Amino acid biosynthesis	Pyruvate family	0	no	no	3.47724	5.61488e-10
Gmet_3251	methylmalonyl-CoA mutase	mcmA1	Fatty acid and phospholipid metabolism	Biosynthesis	0	no	no	3.45489	5.0422e-10
Gmet_2685	23S rRNA m(2)A-2503 methyltransferase (EC 2.1.1.192)	rlmN	Protein synthesis	tRNA and rRNA base modification	0	no	no	3.45306	1.13756e-10
Gmet_0942	DNA replication and repair protein RecN	recN	DNA metabolism	DNA replication, recombination, and repair	0	no	no	3.43809	5.10791e-10
Gmet_2599	NAD-dependent dehydrogenase subunit	ehrC-1	Energy metabolism	Electron transport	7	no	no	3.35913	1.32844e-08
Gmet_0957	diguanylate cyclase/phosphodiesterase		Regulatory functions	Small molecule interactions	0	no	no	3.35632	9.47088e-11
Gmet_0077	Signal transduction histidine kinase		Regulatory functions	Small molecule interactions	1	no	no	3.32279	2.57751e-09
Gmet_2468	Carboxypeptidase-like, regulatory domain		Unknown function		1	no	yes	3.31615	2.43386e-08
Gmet_3266	CheA signal transduction histidine kinase	cheA64H	Cellular processes	Chemotaxis	0	no	no	3.29585	5.45391e-09
Gmet_0747	regulatory inactivation of DnaA Hda protein	had	DNA metabolism	DNA replication, recombination, and repair	0	no	no	3.2958	1.45337e-08
Gmet_2572	S-adenosyl-L-methionine-dependent methyltransferases		Unknown function		0	no	no	3.29436	3.22071e-10
Gmet_1245	TonB-dependent receptor, plug	btuB	Transport and binding proteins	vitamin B12 transporter	0	no	no	3.28535	9.91389e-08
Gmet_3270	hypothetical protein		Hypothetical proteins		0	no	no	3.27929	1.24236e-07
Gmet_2695	glycerate dehydrogenase	hprA	Energy metabolism	Sugars	0	no	no	3.26047	6.57162e-08
Gmet_0866	4-hydroxy-3-methylbut-2-enyl diphosphate reductase (EC 1.17.1.2)	ispH	Biosynthesis of cofactors, prosthetic groups, and carriers	Terpenoid backbone biosynthesis	0	no	no	3.24652	7.20853e-09
Gmet_3560	tRNA modification GTPase trmE	trmE	Protein synthesis	tRNA and rRNA base modification	0	no	no	3.24434	2.4108e-08
Gmet_2597	NADH-ubiquinone oxidoreductase, chain 49kDa	hydB	Energy metabolism	Electron transport	0	no	no	3.19098	7.5201e-10
Gmet_1138	Phage fibre proteins		Mobile and extrachromosomal element functions	Phage	0	no	no	3.18037	2.70146e-05
Gmet_2691	surface protein		Unknown funciton		1	PS51257	no	3.17465	1.42984e-07
Gmet_1269	3-isopropylmalate dehydratase, small subunit (EC 4.2.1.33)	leuD	Amino acid biosynthesis	Pyruvate family	0	no	no	3.16758	1.83715e-09
Gmet_1394	Pilus retraction protein PilT	pilT-4	Cell envelope	Surface structures	0	no	no	3.16642	1.41415e-10
Gmet_2098	phosphate butyryltransferase (EC 2.3.1.19)	ptb	Energy metabolism	Fermentation	0	no	no	3.15454	6.05272e-08
Gmet_2865	RNase HII (EC 3.1.26.4)	rnhB	DNA metabolism	DNA replication, recombination, and repair	0	no	no	3.1475	7.41076e-10
Gmet_0058	glutaminyl-tRNA synthetase (EC 6.1.1.18)	glnS	Protein synthesis	tRNA aminoacylation	0	no	no	3.1457	2.90895e-10
Gmet_0372	NADH/ubiquinone/plastoquinone (complex I)	ehrD-2	Energy metabolism	Electron transport	11	no	no	3.13185	1.17125e-09
Gmet_3119	response regulator receiver domain protein (CheY-like)	cheY64H-1	Cellular processes	Chemotaxis and Motility	0	no	no	3.12437	1.49347e-07
Gmet_0872	Cysteine desulfurase	nifS	Biosynthesis of cofactors, prosthetic groups, and carriers	Thiamine	0	no	no	3.12122	1.8967e-09
Gmet_3248	Acetyl-CoA carboxylase, carboxyltransferase component		Fatty acid and phospholipid metabolism	Biosynthesis	0	no	no	3.10895	7.90682e-10
Gmet_1130	Hypothetical protein		Hypothetical proteins		0	no	no	3.10084	0.000265008
Gmet_3265	CheW protein	cheW64H	Cellular processes	Chemotaxis and Motility	0	no	no	3.07823	5.46333e-08
Gmet_2694	phosphate regulon sensor kinase PhoR	phoR	Central intermediary metabolism	Phosphorus uptake	2	no	no	3.07692	1.68011e-07
Gmet_3312	type VI secretion system lysozyme-like protein	tssE	Cellular processes	type VI secretion protein	0	no	no	3.07646	6.84055e-05
Gmet_0213	LL-diaminopimelate aminotransferase apoenzyme (EC 2.6.1.83)	dapL	Amino acid biosynthesis	Lysine biosynthesis	0	no	no	3.0469	1.25315e-07
Gmet_3407	ATP synthase F1 subcomplex gamma subunit	atpG	Energy metabolism	ATP-proton motive force interconversion	0	no	no	3.04023	4.59326e-09
Gmet_0374	NADH:ubiquinone oxidoreductase, subunit 1/F420H2 oxidoreductase subunit H	nuoH	Energy metabolism	Electron transport	8	no	no	3.02571	2.16273e-09
Gmet_3406	ATP synthase F1 subcomplex beta subunit	atpD	Energy metabolism	ATP proton motive force interconversion	0	no	no	3.02357	4.30161e-09
Gmet_0085	protein tyrosine/serine phosphatase		Regulatory functions	Small molecule interactions	0	no	yes	3.00621	2.68438e-08
Gmet_0017	Uncharacterized coiled-coil protein SlyX (sensitive to lysis X)	slyX	Unknown function		0	no	no	3.0042	4.70884e-07
Gmet_1144	Unknown protein		Unknown function		0	no	no	2.98216	1.12019e-06
Gmet_3529	capsule biosynthesis protein, putative	capA	Cell envelope	Biosynthesis and degradation of murein sacculus and peptidoglycan	0	no	yes	2.9724	8.13474e-09
Gmet_0844	UbiE/COQ5 methyltransferase	bioC	Biosynthesis of cofactors, prosthetic groups, and carriers	Biotin	0	no	no	2.96351	4.41727e-09
Gmet_3254	LamB porin family protein, putative	lamB	Cell envelope	Surface structures	1	no	yes	2.9585	1.11194e-08
Gmet_0574	membrane lipoprotein		Unknown function		0	PS51257	yes	2.94584	2.16792e-07
Gmet_0212	dihydrodipicolinate reductase (EC 1.3.1.26)	dapB	Amino acid biosynthesis	Aspartate family	0	no	no	2.92864	8.35251e-10
Gmet_3115	Flagellar basal-body rod protein FlgB	flgB	Cellular processes	Chemotaxis and Motility	0	no	no	2.92176	9.3816e-05
Gmet_1059	formate dehydrogenase alpha subunit (EC 1.2.1.2)	fdnG	Energy metabolism	Anaerobic	0	no	no	2.90529	0.000300286
Gmet_0024	3-deoxy-D-arabinoheptulosonate-7-phosphate synthase (EC 2.5.1.54)	aroF	Amino acid biosynthesis	Aromatic amino acid family	0	no	no	2.90002	9.78321e-10
Gmet_1038	molybdopterin molybdochelatase (EC 2.10.1.1)	moeA1	Biosynthesis of cofactors, prosthetic groups, and carriers	Molybdopterin	0	no	no	2.89348	5.56457e-10
Gmet_1244	ABC-type uncharacterized transport system, periplasmic component		Transport and binding proteins	Unknown substrate	0	no	no	2.89004	5.50832e-06
Gmet_1707	PAS/PAC sensor hybrid histidine kinase (EC 2.7.13.3)		Regulatory functions	Small molecule interactions	0	no	no	2.8896	6.6368e-09
Gmet_3271	MCP methyltransferase, CheR-type	cheR	Cellular processes	Chemotaxis and motility	0	no	no	2.88217	1.84017e-08
Gmet_3402	Thiamine biosynthesis protein	thiI	Biosynthesis of cofactors, prosthetic groups, and carriers	Thiamine	0	no	no	2.87992	5.57889e-10
Gmet_0823	3-beta hydroxysteroid dehydrogenase/isomerase		Cell envelope	Biosynthesis and degradation of surface polysaccharides and lipopolysaccharides	0	no	no	2.86727	5.72798e-10
Gmet_2736	ABC transporter, substrate-binding protein (Pfam PF04392)		Transport and binding proteins	Unknown substrate	1	no	yes	2.86108	9.05307e-08
Gmet_0944	HDIG domain		Regulatory functions	Small molecule interactions	0	no	no	2.85249	1.54459e-07
Gmet_0018	metal dependent phosphohydrolase		Unknown function		2	no	no	2.84668	3.20964e-08
Gmet_0556	NHL repeat protein		Unknown function		1	no	yes	2.84648	1.01153e-08
Gmet_3267	MCP methyltransferase, CheR-type	cheR64H	Cellular processes	Chemotaxis and Motility	0	no	no	2.83158	9.94276e-08
Gmet_3085	diguanylate cyclase/phosphodiesterase with PAS/PAC sensor(s)		Regulatory functions	Small molecule interactions	2	no	no	2.83154	0.000188788
Gmet_2861	16S rRNA (cytidine1402-2'-O)-methyltransferase	rsmI	Protein synthesis	tRNA and rRNA base modification	0	no	no	2.81863	6.60691e-09
Gmet_0950	phenylacetate-CoA ligase (EC 6.2.1.30)	paaK	Energy metabolism	Phenylalanine metabolism	0	no	no	2.80876	3.71543e-09
Gmet_1271	ABC transport permease subunit	miaE	Transport and binding proteins	Unknown substrate	0	no	no	2.80673	3.00257e-09
Gmet_1627	6,7-dimethyl-8-ribityllumazine synthase (EC 2.5.1.78)	ribH	Biosynthesis of cofactors, prosthetic groups, and carriers	Riboflavin, FMN, and FAD	0	no	no	2.80272	9.50352e-09
Gmet_1349	ATP-dependent helicase HrpB	hrpB	DNA metabolism	DNA replication, recombination, and repair	0	no	no	2.80081	1.72025e-08
Gmet_2596	NADH ubiquinone oxidoreductase, 20 kDa subunit	ehrS-1	Energy metabolism	Electron transport	0	no	no	2.79702	1.42149e-08
Gmet_2864	Predicted endonuclease distantly related to archaeal Holliday junction resolvase		DNA metabolism	DNA replication, recombination, and repair	0	no	no	2.79357	4.16958e-08
Gmet_1626	3,4-dihydroxy 2-butanone 4-phosphate synthase	ribA	Biosynthesis of cofactors, prosthetic groups, and carriers	Riboflavin, FMN, and FAD	0	no	no	2.79298	3.85066e-09
Gmet_0116	Hydrogenase expression/formation protein HypE	hypE	Protein fate	Protein modification and repair	0	no	no	2.78869	3.22243e-09
Gmet_1087	cytochrome c family protein, 1 heme		Energy metabolism	Electron transport	0	no	no	2.78692	0.0259621
Gmet_3509	Heavy metal efflux pump CzcA	czcA	Cellular processes	Detoxification	11	no	no	2.78414	1.39884e-08
Gmet_1558	cysteine synthase	cysK-2	Amino acid biosynthesis	Serine family	0	no	no	2.77762	1.83781e-09
Gmet_2469	Fibronectin, type III		Cell envelope	Surface structures	1	no	no	2.77717	1.93578e-08
Gmet_2495	anthranilate phosphoribosyltransferase (EC 2.4.2.18)	trpD	Amino acid biosynthesis	Aromatic amino acid family	0	no	no	2.74673	4.5921e-09
Gmet_0816	Pyruvate carboxylase	pyc	Energy metabolism	Glycolysis/gluconeogenesis	0	no	no	2.746	6.0179e-09
Gmet_2093	transposase, IS4 family		Mobile and extrachromosomal element functions	Transposons	0	no	no	2.74394	7.39301e-08
Gmet_A3567	transposase, IS4 family		Mobile and extrachromosomal element functions	Transposons	0	no	no	2.74394	7.39301e-08
Gmet_3360	ATP synthase F0 subcomplex C subunit	atpE	Energy metabolism	ATP-proton motive force interconversion	2	no	no	2.73881	8.04793e-09
Gmet_3558	16S rRNA m(7)G-527 methyltransferase (EC 2.1.1.170)	rsmG	Protein synthesis	tRNA and rRNA base modification	0	no	no	2.73778	1.92717e-08
Gmet_0772	FxsA cytoplasmic membrane protein	fxsA	Mobile and extrachromosomal element functions	Phage	4	no	no	2.73693	5.68319e-05
Gmet_1628	NusB antitermination factor	nusB	Regulatory functions	DNA interactions	0	no	no	2.72883	6.74269e-09
Gmet_3239	membrane-bound proton-translocating pyrophosphatase	hppA	Transport and binding proteins	Cations and iron carrying compounds	16	no	no	2.72856	1.18816e-09
Gmet_1878	DNA uptake protein and related DNA-binding proteins-like		DNA metabolism	DNA replication, recombination, and repair	1	no	no	2.72405	1.23777e-07
Gmet_3211	response regulator receiver domain protein (CheY-like)	cheY44H	Cellular processes	Chemotaxis and Motility	0	no	no	2.72198	6.28451e-08
Gmet_0118	hydrogenase assembly chaperone HypC/HupF	hypC	Protein fate	Protein folding and stabilization	0	no	no	2.71275	3.05218e-06
Gmet_2777	Hypothetical protein		Hypothetical proteins		0	no	no	2.70702	3.48762e-08
Gmet_0873	tRNA (5-methylaminomethyl-2-thiouridylate)-methyltransferase (EC 2.1.1.61)	trmU	Protein synthesis	tRNA and rRNA base modification	0	no	no	2.70612	4.5938e-09
Gmet_0739	Na+/solute symporter	aplC	Transport and binding proteins	Cations and iron carrying compounds	13	no	no	2.69981	4.02792e-06
Gmet_1171	Radical SAM superfamily enzyme YgiQ, UPF0313 family		Unknown function		0	no	no	2.69174	9.63897e-09
Gmet_0014	lipooligosaccharide transport system permease protein	nodJ	Transport and binding proteins	Other	6	no	no	2.69021	5.48388e-08
Gmet_3226	Peptidoglycan-binding LysM	lysM	Cell envelope	Biosynthesis and degradation of murein sacculus and peptidoglycan	0	no	yes	2.68299	2.24174e-09
Gmet_1170	mutator mutT protein	mutt	DNA metabolism	DNA replication, recombination, and repair	0	no	no	2.67997	1.18823e-06
Gmet_0874	MiaB-like tRNA modifying enzyme	miaB	Protein synthesis	tRNA and rRNA base modification	0	no	no	2.67736	1.21821e-08
Gmet_0948	Indolepyruvate ferredoxin oxidoreductase, alpha subunit, putative	iorA	Energy metabolism	Fermentation	0	no	no	2.66338	1.84196e-09
Gmet_1146	Domain of unknown function DUF4157 (Pfam PF13699)		Unknown function		0	no	no	2.65586	3.44872e-07
Gmet_2994	apurinic endonuclease (APN1)	nfo	DNA metabolism	DNA replication, recombination, and repair	0	no	no	2.65384	6.86721e-08
Gmet_0371	Ni,Fe-hydrogenase III large subunit	hydB	Energy metabolism	Electron transport	0	no	no	2.65259	1.41244e-09
Gmet_0967	type IV pilin biogenesis protein, putative	pilY1-2	Cell envelope	Surface structures	0	no	yes	2.64772	3.03401e-06
Gmet_1252	uridylate kinase (EC 2.7.4.22)	pyrH	Purines, pyrimidines, nucleosides, and nucleotides	Nucleotide and nucleoside interconversions	0	no	no	2.64676	3.45751e-09
Gmet_0341	Hypothetical protein		Hypothetical protein		0	no	no	2.622	8.09611e-08
Gmet_1604	ribose-5-phosphate isomerase (EC 5.3.1.6)	rpiB-1	Energy metabolism	Pentose phosphate pathway	0	no	no	2.61573	4.12274e-09
Gmet_2382	metal dependent phosphohydrolase		Unknown function		0	no	no	2.61276	4.59003e-09
Gmet_2898	c-type cytochrome family protein, 8 hemes		Energy metabolism	Electron transport	1	no	no	2.60797	5.43709e-09
Gmet_1042	Phosphate-selective porin O and P	oprP	Cell envelope	Surface structures	0	no	yes	2.60461	1.13494e-06
Gmet_1576	LAO/AO transport system ATPase	lao	Transport and binding proteins	Amino acids, peptides and amines	0	no	no	2.59941	8.73147e-09
Gmet_0064	Xylose isomerase-like TIM barrel		Energy metabolism	Sugars	0	no	no	2.59919	2.96394e-09
Gmet_3423	ABC transporter-like protein		Transport and binding proteins	Unknown substrate	6	no	no	2.59485	1.27266e-08
Gmet_3409	ATP synthase F1 subcomplex delta subunit	atpH	Energy metabolism	ATP-proton motive force interconversion	0	no	no	2.58749	2.42116e-08
Gmet_0463	Flagellar protein FlaG protein	flaG	Cellular processes	Chemotaxis and motility	0	no	no	2.58239	0.000415135
Gmet_1029	HSP20-like chaperone		Protein fate	Protein folding and stabilization	0	no	no	2.58207	2.91031e-05
Gmet_0068	Peroxisomal NUDIX hydrolase		DNA metabolism	DNA replication, recombination, and repair	0	no	no	2.57891	1.52435e-09
Gmet_3095	Flagellar biosynthesis protein FliR	fliR	Cellular processes	Chemotaxis and motility	6	no	no	2.57639	4.48285e-05
Gmet_1299	lipoprotein, putative		Unknown function		0	PS51257	no	2.57486	3.37814e-09
Gmet_2099	DNA-binding protein Fis	fis	Transcription	Transcription factors	0	no	no	2.56732	4.52135e-06
Gmet_0059	2-C-methyl-D-erythritol 2,4-cyclodiphosphate synthase (EC 4.6.1.12)	ispF	Biosynthesis of cofactors, prosthetic groups, and carriers	Terpenoid backbone biosynthesis	0	no	no	2.56672	1.17763e-08
Gmet_2410	Manganese and iron superoxide dismutase	sodA	Cellular processes	Detoxification	0	no	no	2.5657	1.75363e-08
Gmet_3320	Nickel-dependent hydrogenase, large subunit	mvhA	Energy metabolism	Electron transport	0	no	no	2.56394	6.23374e-05
Gmet_0949	Pyruvate ferredoxin/flavodoxin oxidoreductase	iorB	Energy metabolism	Pyruvate metabolism	0	no	no	2.563	3.31478e-07
Gmet_3165	c-type cytochrome family protein, 3 hemes	ppcC	Energy metabolism	Electron transport	1	no	yes	2.55944	3.03911e-05
Gmet_3067	transposase, IS5 family		Mobile and extrachromasomal elements	Transposons	0	no	no	2.55625	4.54692e-06
Gmet_3471	Pirin, C-terminal domain (Pfam PF05726)		Unknown function		0	no	no	2.55424	6.632e-06
Gmet_1826	indolepyruvate ferredoxin oxidoreductase	iorB-1	Energy metabolism	Fermentation	0	no	no	2.55308	1.09782e-07
Gmet_0089	ATP-dependent DNA helicase PcrA (EC 3.6.1.-)	pcrA	DNA metabolism	DNA replication, recombination, and repair	0	no	no	2.54496	1.27391e-09
Gmet_3272	3-oxoacyl-[acyl-carrier-protein] synthase III (EC 2.3.1.41)	fabH	Fatty acid and phospholipid metabolism	Biosynthesis	0	no	no	2.54259	5.64137e-09
Gmet_1139	Anti-sigma factor antagonist, IraD (Pfam PF04965)	iraD	Regulatory functions	Small molecule interactions	0	no	no	2.53783	0.000170273
Gmet_0215	Transcription regulator HTH, MarR-type (Pfam PF01047)	marR	Regulatory functions	DNA interactions	0	no	no	2.53574	2.88338e-08
Gmet_0452	S-adenosyl-L-methionine-dependent methyltransferases		Unknown function		0	no	no	2.53442	1.54066e-07
Gmet_0047	pseudouridine synthase, RluA family	rluA	Protein synthesis	tRNA and rRNA base modification	0	no	no	2.52892	4.88754e-08
Gmet_0022	hypothetical protein		Hypothetical protein		0	no	no	2.52787	1.32232e-08
Gmet_0216	Nucleotidyl transferase domain (Pfam PF01909)		Unknown function		0	no	no	2.52688	1.53906e-07
Gmet_1397	pilR, pehR two-component system, NtrC family, response regulator PilR	pilR	Regulatory functions	Two-component system	0	no	no	2.52209	3.42711e-09
Gmet_3186	Alkyl hydroperoxide reductase/ Thiol specific antioxidant/ Mal allergen	prx-2	Energy metabolism	Electron transport	0	no	no	2.51708	1.96803e-08
Gmet_1959	condensin subunit ScpA	scpA	Cellular processes	Cell division	0	no	no	2.51563	1.37059e-08
Gmet_0200	SOS response regulatory protein OraA/RecX, interacts with RecA	recX	Cellular processes	Stress response	0	no	no	2.51433	1.4289e-08
Gmet_3545	transferase hexapeptide repeat protein	yrdA	Unknown function		0	no	no	2.51365	1.62407e-08
Gmet_3404	4-hydroxythreonine-4-phosphate dehydrogenase (EC 1.1.1.262)	pdxA	Biosynthesis of cofactors, prosthetic groups, and carriers	Pyridoxine	0	no	no	2.51249	6.67089e-09
Gmet_0551	transketolase subunit A (EC 2.2.1.1)	tklA	Energy metabolism	Pentose phosphate pathway	0	no	no	2.50067	1.9892e-09
Gmet_1395	type IV pilus assembly protein PilC	pilC	Cell envelope	Surface structures	0	no	no	2.4973	3.27353e-09
Gmet_2847	LSU ribosomal protein L25P	rplY	Protein synthesis	Ribosomal proteins: synthesis and modification	0	no	no	2.49511	7.29863e-09
Gmet_0217	HEPN domain		Unknown function		0	no	no	2.49284	6.41354e-08
Gmet_1559	Peptidase M23B		Protein fate	Degradation of proteins, peptides, and glycopeptides	0	no	no	2.4865	4.00732e-09
Gmet_1580	adenosylmethionine-8-amino-7-oxononanoate aminotransferase apoenzyme (EC 2.6.1.62)	bioA	Biosynthesis of cofactors, prosthetic groups, and carriers	Biotin	0	no	no	2.47349	7.44286e-08
Gmet_0890	DNA protecting protein DprA	dprA	Cellular processes	DNA transformation	0	no	no	2.47346	5.69789e-08
Gmet_0449	Biotin carboxylase		Biosynthesis of cofactors, prosthetic groups, and carriers	Biotin	0	no	no	2.47315	7.92282e-09
Gmet_0987	diguanylate cyclase/phosphodiesterase with PAS/PAC sensor(s)		Regulatory functions	Small molecule interactions	4	no	no	2.47268	3.10517e-07
Gmet_0040	Peptidase U32		Protein fate	Degradation of proteins, peptides, and glycopeptides	0	no	no	2.47234	3.97659e-09
Gmet_2571	protein of unknown function DUF815		Unknown function		0	no	no	2.46479	1.40207e-08
Gmet_0069	response regulator receiver modulated diguanylate cyclase		Regulatory functions	Small molecule interactions	0	no	no	2.45905	1.61347e-09
Gmet_2426	Hpt sensor hybrid histidine kinase (EC 2.7.13.3)		Regulatory functions	Small molecule interactions	1	no	no	2.45759	9.98405e-08
Gmet_0015	Radical SAM	GSU3454	Unknown function		0	no	no	2.45663	3.86635e-09
Gmet_1932	Peptidase M, neutral zinc metallopeptidase, zinc-binding site		Protein fate	Degradation of proteins, peptides, and glycopeptides	0	no	yes	2.45286	6.35943e-09
Gmet_3323	hydrogenase maturation protease [EC:3.4.23.-]	hybD	Protein fate	Protein modification and repair	0	no	no	2.45183	0.000417007
Gmet_0454	spore coat polysaccharide biosynthesis protein SpsF	spsF	Cell envelope	Biosynthesis and degradation of surface polysaccharides and lipopolysaccharides	0	no	no	2.44828	5.82655e-08
Gmet_2083	tungsten-dependent benzoyl-CoA reductase-related protein bamF	bamF	Energy metabolism	Aromatic compounds	0	no	no	2.43925	0.000106988
Gmet_1253	ribosome recycling factor	frr	Protein synthesis	Translation factors	0	no	no	2.43237	3.05095e-09
Gmet_1135	Hypothetical protein		Hypothetical proteins		0	no	no	2.42004	4.82687e-06
Gmet_3166	cytochrome c3, 2 hemes	ppcB	Energy metabolism	Electron transport	1	no	yes	2.41957	2.0756e-08
Gmet_0049	GGDEF domain (Pfam PF00990)		Unknown function		0	no	no	2.41561	1.36172e-05
Gmet_0498	Acyl-CoA N-acyltransferase		Unknown function		0	no	no	2.41384	2.14966e-07
Gmet_1090	trehalose 6-phosphatase (EC 3.1.3.12)	otsB	Cellular processes	Adaptations to atypical conditions	0	no	no	2.40987	2.73955e-08
Gmet_2054	Acetyl-CoA hydrolase/transferase	ach	Energy metabolism	Other	0	no	no	2.40873	1.18148e-07
Gmet_0061	L-seryl-tRNA(Sec) selenium transferase (EC 2.9.1.1)	selA	Protein synthesis	tRNA aminoacylation	0	no	no	2.40294	4.53272e-09
Gmet_3149	Membrane protein of unknown function		Unknown function		2	no	no	2.39089	2.69987e-06
Gmet_1691	Malonyl CoA-acyl carrier protein transacylase	fabD	Fatty acid and phospholipid metabolism	Biosynthesis	0	no	no	2.38966	2.66636e-08
Gmet_0960	histidine kinase (EC 2.7.13.3)		Regulatory functions	Small molecule interactions	2	no	no	2.38081	2.04697e-07
Gmet_2320	Cell fate regulator YaaT		Regulatory functions	Other	0	no	no	2.37944	3.60658e-08
Gmet_0579	Cytochrome c assembly protein		Energy metabolism	Electron transport	8	no	no	2.37772	1.14519e-07
Gmet_1388	FMN adenylyltransferase (EC 2.7.7.2)/riboflavin kinase (EC 2.7.1.26)	ribF	Biosynthesis of cofactors, prosthetic groups, and carriers	Riboflavin, FMN, and FAD	0	no	no	2.37358	7.18088e-09
Gmet_3524	tRNA-adenosine deaminase (EC 3.5.4.-)	tadA	Protein synthesis	tRNA and rRNA base modifications	0	no	no	2.3717	3.78314e-07
Gmet_2314	ribosome-associated GTPase EngA	engA	Protein synthesis	Ribosomal proteins: synthesis and modification	0	no	no	2.3702	1.8059e-08
Gmet_1128	Phage tail sheath protein		Mobile and extrachromosomal element functions	Phage	0	no	no	2.36309	5.52015e-05
Gmet_0968	Secreted protein		Unknown function		0	no	yes	2.36288	3.12374e-06
Gmet_1518	ABC-type lipoprotein export system, ATPase component	lol	Cell envelope	lipoprotein export	0	no	no	2.35958	4.00348e-06
Gmet_0117	Hydrogenase formation HypD protein	hypD	Protein fate	Protein modification and repair	0	no	no	2.35504	1.02394e-07
Gmet_3400	pilus retraction ATPase PilT	pilT-3	Cell envelope	Surface structures	0	no	no	2.35472	3.53172e-07
Gmet_1831	Secreted protein		Unknown function		0	no	yes	2.35312	2.67413e-07
Gmet_0083	Band 7 protein (Pfam PF01145)		Unknown function		2	no	no	2.34289	1.51363e-07
Gmet_1392	shikimate dehydrogenase (EC 1.1.1.25)	aroE	Amino acid biosynthesis	Aromatic amino acid family	0	no	no	2.34018	2.67243e-08
Gmet_3243	Beta-lactamase-like:Flavodoxin/nitric oxide synthase	roo	Energy metabolism	Electron transport	0	no	no	2.32999	1.00133e-08
Gmet_1129	Bacteriophage T4, Gp19, tail tube (Pfam PF06841)		Mobile and extrachromosomal elements	Phage	0	no	no	2.31792	4.56657e-05
Gmet_1186	glutamate dehydrogenase (NADP) (EC 1.4.1.4)	gdhA	Amino acid biosynthesis	Glutamate family	0	no	no	2.31765	1.61412e-07
Gmet_2381	4-amino-4-deoxy-L-arabinose transferase or related glycosyltransferase of PMT family		Cell envelope	Biosynthesis and degradation of surface polysaccharides and lipopolysaccharides	11	no	no	2.31591	6.79001e-09
Gmet_2022	Acyl-CoA N-acyltransferase		Unknown function		0	no	no	2.31568	6.79413e-06
Gmet_0039	K+ potassium transporter	kup	Transport and binding proteins	Cations and iron containing compounds	12	no	no	2.31554	2.39689e-08
Gmet_3484	FAD-dependent pyridine nucleotide-disulphide oxidoreductase		Energy metabolism	Electron transport	0	no	no	2.31543	2.13255e-08
Gmet_0560	Carboxypeptidase-like, regulatory domain		Energy metabolism	Carbohydrates	0	no	no	2.31398	7.49604e-07
Gmet_0451	glucuronate isomerase	uxaC	Energy metabolism	Biosynthesis and degradation of polysaccharides	0	no	no	2.31356	1.86053e-07
Gmet_1873	ATP-dependent Clp protease proteolytic subunit ClpP (EC 3.4.21.92)	clpP	Protein fate	Degradation of proteins, peptides, and glycopeptides	0	no	no	2.31156	1.02278e-06
Gmet_0242	dolichyl-phosphate beta-glucosyltransferase		Cell envelope	Biosynthesis and degradation of surface polysaccharides and lipopolysaccharides	0	no	no	2.30332	1.89758e-07
Gmet_3212	MCP methyltransferase, CheR-type	cheR44H	Cellular processes	Chemotaxis and motility	0	no	no	2.30288	1.25051e-07
Gmet_1108	rotein of unknown function DUF2845 (Pfam PF11006)		Unknown function		0	no	no	2.29733	8.86859e-07
Gmet_1603	3-oxoacyl-[acyl-carrier-protein] synthase II (EC 2.3.1.41)	fabF-2	Fatty acid and phospholipid metabolism	Biosynthesis	0	no	no	2.29346	9.51207e-08
Gmet_0557	cytochrome c family protein, 4 hemes	omcP	Energy metabolism	Electron transport	1	no	yes	2.29235	9.27469e-07
Gmet_0245	Radical SAM		Unknown function		0	no	no	2.29145	1.06901e-06
Gmet_0214	hypothetical protein		Hypothetical proteins		0	no	no	2.28963	6.21468e-07
Gmet_2779	Transcription regulator Rrf2-like	rrf2	Regulatory functions	DNA interactions	6	no	no	2.28359	5.38631e-08
Gmet_0447	TPR repeat protein		Unknown function		0	no	no	2.28151	7.22793e-08
Gmet_2145	two component, sigma54 specific, transcriptional regulator, Fis family		Regulatory functions	DNA interactions	0	no	no	2.27899	5.7103e-05
Gmet_2937	Fumarylacetoacetate (FAA) hydrolase	hpaF	Energy metabolism	Aromatic compounds	0	no	no	2.27811	1.47057e-07
Gmet_1044	Thiamine S	thiS	Biosynthesis of cofactors, prosthetic groups, and carriers	Molybdopterin	0	no	no	2.27346	1.17237e-06
Gmet_0104	glutamine--fructose-6-phosphate transaminase	glmS	Cell envelope	Biosynthesis and degradation of murein sacculus and peptidoglycan	0	no	no	2.27192	5.48163e-09
Gmet_1096	Hypothetical protein		Hypothetical proteins		0	no	no	2.27171	0.0466068
Gmet_1877	Phosphoesterase, RecJ-like	recJ	DNA metabolism	DNA replication, recombination, and repair	0	no	no	2.27042	7.58054e-08
Gmet_1393	type IV-A pilus assembly ATPase PilB	pilB	Cell envelope	Surface structures	0	no	no	2.26892	1.72468e-08
Gmet_0577	Lipoprotein parallel beta-helix repeat-containing protein		Cell envelope	Surface lipoprotein	1	PS51257	yes	2.26812	6.88046e-08
Gmet_2899	Cytochrome c family protein, 9 hemes		Energy metabolism	Electron transport	0	no	no	2.26732	4.25894e-08
Gmet_2424	methyl-accepting chemotaxis sensory transducer	mcp34H-6	Cellular processes	Chemotaxis and Motility	2	no	no	2.26587	2.59625e-06
Gmet_0593	Surface protein		Unknown function		0	PS51257	yes	2.25949	2.15184e-08
Gmet_2654	Thioredoxin-related protein		Energy metabolism	Electron transport	0	no	yes	2.25808	1.30348e-07
Gmet_2959	Glutaredoxin-like protein, YruB	glrX	Energy metabolism	Electron transport	0	no	yes	2.25611	1.32609e-05
Gmet_0667	Rubrerythrin		Cellular processes	Oxidative stress	0	no	no	2.24718	8.36019e-08
Gmet_2497	anthranilate synthase, component I (EC 4.1.3.27)	trpE	Amino acid biosynthesis	Aromatic amino acid family	0	no	no	2.23955	1.2255e-08
Gmet_2496	anthranilate synthase, component II (EC 4.1.3.27)	trpG	Amino acid biosynthesis	Aromatic amino acid family	0	no	no	2.23698	4.19176e-08
Gmet_1692	Thioesterase superfamily	fadM	Fatty acid and phospholipid metabolism	Degradation	0	no	no	2.235	4.26012e-07
Gmet_2690	Peptidase M24		Protein fate	Degradation of proteins and peptides	0	no	no	2.23023	1.11366e-08
Gmet_1338	Polysaccharide biosynthesis protein CapD	capD	Cell envelope	Biosynthesis and degradation of surface polysaccharides and lipopolysaccharides	0	no	no	2.22789	1.45384e-08
Gmet_1875	non-canonical purine NTP pyrophosphatase	rdgB	DNA metabolism	DNA replication, recombination, and repair	0	no	no	2.22737	3.12808e-07
Gmet_3366	General secretion pathway protein F	gspF	Protein fate	Protein and peptide secretion and trafficking	4	no	no	2.22721	5.73809e-08
Gmet_1839	tRNA synthetase, class II (D, K and N)	genX	Protein synthesis	tRNA aminoacylation	0	no	no	2.22678	1.88561e-08
Gmet_1508	4Fe-4S ferredoxin, iron-sulfur binding protein		Energy metabolism	Electron transport	0	no	no	2.22537	6.7101e-07
Gmet_0928	peptidoglycan glycosyltransferase (EC 2.4.1.129)	mrdA	Cell envelope	Biosynthesis and degradation of murein sacculus and peptidoglycan	1	no	no	2.22296	9.47917e-08
Gmet_3542	TPR repeat protein		Unknown function		0	PS51257	yes	2.21617	3.39891e-08
Gmet_0450	NAD(P)-dependent dehydrogenase, short-chain alcohol dehydrogenase family	fabG	Fatty acid and phospholipid metabolism	Biosynthesis	0	no	no	2.21584	3.49572e-07
Gmet_3174	cytochrome c family protein; 7 hemes		Energy metabolism	Electron transport	3	no	no	2.20754	4.85251e-08
Gmet_2383	fructose-bisphosphate aldolase (EC 4.1.2.13)		Energy metabolism	Glycolysis/gluconeogenesis	0	no	no	2.19815	1.34988e-06
Gmet_3225	Peptidoglycan-binding LysM	lysM	Cell envelope	Biosynthesis and degradation of murein sacculus and peptidoglycan	0	no	yes	2.1963	2.00158e-08
Gmet_1630	Haloacid dehalogenase-like hydrolase		Unknown function		0	no	no	2.1927	3.57619e-07
Gmet_1165	DivIVA domain	DivIVA	Cellular processes	Cell division	0	no	no	2.18814	4.55172e-07
Gmet_0453	S-adenosyl-L-methionine-dependent methyltransferase		Unknown function		0	no	no	2.18776	1.58013e-06
Gmet_1106	NAD(P)H dehydrogenase (quinone) [EC:1.6.5.2]	wrbA	Biosynthesis of cofactors, prosthetic groups, and carriers	ubiquinone and other terpenoid backbone	0	no	no	2.18627	1.35282e-07
Gmet_3474	histidine kinase (EC 2.7.13.3)		Regulatory functions	Small molecule interactions	0	no	no	2.18284	0.000362792
Gmet_2315	GTP-binding protein Era	era	Protein synthesis	Other	0	no	no	2.17781	4.98235e-08
Gmet_2481	Lysozyme-like domain		Cell envelope	Biosynthesis and degradation of murein sacculus and peptidoglycan	0	no	no	2.17677	1.27719e-07
Gmet_0548	GerMN domain		Unknown function		1	no	no	2.16847	2.63719e-07
Gmet_3389	ribonuclease D	rnd	Transcription	RNA processing	0	no	no	2.16632	2.77168e-08
Gmet_1706	response regulator receiver modulated diguanylate cyclase		Regulatory functions	Small molecule interactions	0	no	no	2.16492	6.27306e-06
Gmet_1608	Histone-like DNA-binding protein	hup2	Cellular processes	Cell division	0	no	no	2.16403	2.80904e-08
Gmet_1687	Radical SAM		Unknown function		0	no	no	2.16354	4.35994e-08
Gmet_3339	methionyl-tRNA formyltransferase (EC 2.1.2.9)	fmt	Protein synthesis	tRNA aminoacylation	0	no	no	2.15127	3.77014e-08
Gmet_0380	bacterial peptide chain release factor 1 (bRF-1)	prfA	Protein synthesis	Translation factors	0	no	no	2.14907	1.12585e-07
Gmet_2113	Pyridoxamine 5'-phosphate oxidase-related, FMN-binding protein		Unknown function		0	no	no	2.14861	2.32356e-07
Gmet_1248	permease YjgP/YjgQ	lptG	Cell envelope	LPS transport	0	no	no	2.14622	9.05169e-07
Gmet_0871	transcriptional regulator, BadM/Rrf2 family	iscR-2	Regulatory functions	DNA interactions	0	no	no	2.14146	4.89312e-07
Gmet_2896	cytochrome c family protein, 4 hemes		Energy metabolism	Electron transport	0	no	yes	2.14015	9.86163e-08
Gmet_1041	extracellular solute-binding protein, family 1	tupA	Transport and binding proteins	Anions	0	no	no	2.13374	5.52224e-08
Gmet_0207	NUDIX hydrolase		DNA metabolism	DNA degradation	0	no	no	2.13263	1.12799e-06
Gmet_0052	Peptidase M16-like		Protein fate	Degradation of proteins, peptides, and glycopeptides	0	no	no	2.13029	5.11258e-08
Gmet_0020	Hypothetical protein		Hypothetical proteins		0	no	no	2.12927	3.90173e-05
Gmet_1043	Molybdopterin or thiamine biosynthesis adenylyltransferase	thiF	Biosynthesis of cofactors, prosthetic groups, and carriers	Molybdopterin	0	no	no	2.12626	4.58973e-07
Gmet_2941	glycyl-tRNA synthetase beta chain (EC 6.1.1.14)	glyS	Protein synthesis	tRNA aminoacylation	0	no	no	2.1242	5.45417e-08
Gmet_1704	Outer membrane protein/outer membrane enzyme PagP	pagL	Cell envelope	Surface structures	0	no	yes	2.12361	6.92647e-07
Gmet_1097	Protein of unknown function DUF81 (Pfam PF01925)		Unknown function		0	no	no	2.12269	3.45311e-05
Gmet_1396	signal transduction histidine kinase, nitrogen specific, NtrB (EC 2.7.13.3)	pilS	Regulatory functions	Small molecule interactions	0	no	no	2.12242	2.34835e-08
Gmet_1597	LSU ribosomal protein L32P	rpmF	Protein synthesis	Ribosomal proteins: synthesis and modification	0	no	no	2.12221	1.44641e-07
Gmet_2380	TIGR03987 family protein		Unknown function		4	no	no	2.11587	1.75605e-07
Gmet_1079	CheW protein	cheW36H	Cellular processes	Chemotaxis and Motility	0	no	no	2.11503	0.0259947
Gmet_3236	TatD-related deoxyribonuclease:Amidohydrolase 2	tadD	DNA metabolism	DNA replication, recombination, and repair	0	no	no	2.11386	7.04e-07
Gmet_1124	citrate synthase (EC 2.3.3.1)	gltA	Energy metabolism	TCA cycle	0	no	no	2.11348	2.70788e-06
Gmet_1825	phenylacetate-CoA ligase (EC 6.2.1.30)	paaF	Energy metabolism	Phenylalanine metabolism	0	no	no	2.11225	1.50868e-05
Gmet_3227	Tetratricopeptide repeat		Unknown function		0	no	yes	2.10947	3.27726e-08
Gmet_2555	Tetratricopeptide-like helical membrane protein		Unknown function		2	no	no	2.10947	1.46432e-08
Gmet_0903	carboxynorspermidine decarboxylase (EC 4.1.1.-)	nspC	Central intermediary metabolism	Polyamine biosynthesis	0	no	no	2.1051	2.92313e-07
Gmet_1355	orotidine-5'-phosphate decarboxylase (EC 4.1.1.23)	pyrF	Purines, pyrimidines, nucleosides, and nucleotides	Pyrimidine ribonucleotide biosynthesis	0	no	no	2.10393	4.52485e-08
Gmet_1137	Phage tail proteins		Mobile and extrachromosomal element functions	Phage	0	no	no	2.10344	0.000213693
Gmet_0719	Secreted protein		Unknown function		0	no	yes	2.09842	0.000330679
Gmet_1962	extracellular protein		Protein synthesis	tRNA aminoacylation	1	no	no	2.09746	5.7727e-08
Gmet_0457	UDP-4-amino-4,6-dideoxy-N-acetyl-beta-L-altrosamine transaminase	pseC	Cell envelope	Biosynthesis and degradation of surface polysaccharides and lipopolysaccharides	0	no	no	2.08951	4.03007e-07
Gmet_0559	Parallel beta-helix repeat protein		Unknown function		1	no	yes	2.08946	3.67408e-08
Gmet_0211	4-hydroxy-tetrahydrodipicolinate synthase	dapA	Amino acid biosynthesis	Aspartate family	0	no	no	2.08811	1.90716e-06
Gmet_0943	Hypothetical protein		Hypothetical proteins		0	no	no	2.08776	1.28673e-06
Gmet_1089	sodium/proton antiporter, NhaA family (TC 2.A.33.1.1)	nhaA	Transport and binding proteins	Cations and iron carrying compounds	0	no	no	2.08085	1.02789e-07
Gmet_0065	cardiolipin synthetase 2 (EC 2.7.8.-)	cls	Fatty acid and phospholipid metabolism	Biosynthesis	2	no	no	2.07649	3.20798e-07
Gmet_3561	membrane protein insertase,	yidC	Protein fate	Protein and peptide secretion and trafficking	0	no	no	2.07524	9.60249e-08
Gmet_0945	response regulator receiver modulated diguanylate cyclase		Regulatory functions	Small molecule interactions	0	no	no	2.07106	1.16826e-07
Gmet_2958	S-adenosyl-L-methionine-dependent methyltransferase		Unknown function		0	no	no	2.06973	2.70676e-06
Gmet_3563	ribonuclease P protein component	rnpA	Transcription	RNA processing	0	no	no	2.06477	8.07297e-07
Gmet_3151	Biotin/lipoate A/B protein ligase	lplA	Fatty acid and phospholipid metabolism	Biosynthesis	0	no	no	2.064	8.25714e-06
Gmet_1688	KDO2-lipid IV(A) lauroyltransferase	lpxL	Cell envelope	Biosynthesis and degradation of surface polysaccharides and lipopolysaccharides	0	no	no	2.05895	1.87144e-07
Gmet_2656	hypothetical protein		Hypothetical proteins		0	no	no	2.05855	0.00221146
Gmet_0840	diguanylate cyclase (GGDEF domain)		Regulatory functions	Small molecule interactions	7	no	no	2.05515	2.84433e-06
Gmet_1937	Uncharacterised protein family UPF0153 (Pfam PF03692)		Unknown function		0	no	no	2.05503	3.77039e-07
Gmet_2995	Nitroreductase		Energy metabolism	Electron transport	0	no	no	2.05467	2.77479e-05
Gmet_2825	methyl-accepting chemotaxis sensory transducer with Cache sensor	mcp4H-11	Cellular processes	Chemotaxis and Motility	2	no	no	2.05207	0.00610612
Gmet_2660	Secreted protein		Unknown function		0	no	yes	2.05174	8.70271e-06
Gmet_3392	4-hydroxy-3-polyprenylbenzoate decarboxylase	ubiX	Biosynthesis of cofactors, prosthetic groups, and carriers	ubiquinone and other terpenoid backbone	0	no	no	2.04559	2.73328e-07
Gmet_1257	site-2 protease. Metallo peptidase. MEROPS family M50B	rseP	Protein fate	Degradation of proteins, peptides, and glycopeptides	0	no	no	2.0447	5.94967e-08
Gmet_2019	diaminopimelate decarboxylase	lysA	Amino acid biosynthesis	Aspartate family	0	no	no	2.03859	2.10266e-06
Gmet_0201	alanyl-tRNA synthetase (EC 6.1.1.7)	alaS	Protein synthesis	tRNA aminoacylation	0	no	no	2.03688	3.99156e-08
Gmet_0564	Cupin 2, conserved barrel (Pfam PF07883)		Unknown function		0	no	no	2.03614	5.47525e-07
Gmet_1103	transcription elongation factor GreB	greB	Transcription	Transcription factors	0	no	no	2.03446	2.94634e-07
Gmet_0563	permease ArsP	arsP	Transport and binding proteins	Other	9	no	no	2.03355	3.15012e-07
Gmet_0099	translation initiation factor 5A precursor (eIF-5A)	efp1	Protein synthesis	Translation factors	0	no	no	2.03225	2.14498e-06
Gmet_2961	Lambda repressor-like, DNA-binding domain		Regulatory functions	DNA interactions	0	no	no	2.03006	5.66226e-06
Gmet_2020	AMP-dependent synthetase and ligase		Energy metabolism	Other	0	no	no	2.02946	3.67762e-05
Gmet_0746	Holliday junction DNA helicase subunit RuvB	ruvB	DNA metabolism	DNA replication, recombination, and repair	0	no	no	2.02892	7.82108e-07
Gmet_3324	methyl-accepting chemotaxis sensory transducer		Cellular processes	Chemotaxis and motility	0	no	no	2.02692	2.00512e-05
Gmet_3235	uroporphyrinogen-III C-methyltransferase	cobA	Biosynthesis of cofactors, prosthetic groups, and carriers	Heme, porphyrin, and cobalamin	0	no	no	2.02672	1.19369e-07
Gmet_1389	Lysylphosphatidylglycerol synthetase/glycosyltransferase AglD		Cell envelope	Biosynthesis and degradation of surface polysaccharides and lipopolysaccharides	0	no	no	2.02603	1.47447e-07
Gmet_0060	2-C-methyl-D-erythritol 4-phosphate cytidylyltransferase	ispD	Biosynthesis of cofactors, prosthetic groups, and carriers	terpenoid backbone	0	no	no	2.02525	4.98049e-08
Gmet_3473	response regulator receiver domain protein (CheY-like)		Regulatory functions	Small molecule interactions	0	no	no	2.02447	7.6551e-06
Gmet_3477	PAS/PAC sensor hybrid histidine kinase (EC 2.7.13.3)		Regulatory functions	Small molecule interactions	2	no	no	2.02289	0.000109271
Gmet_1140	Hypothetical protein		Hypothetical proteins		0	no	no	2.02128	6.56834e-05
Gmet_1176	signal recognition particle-docking protein FtsY	ftsY	Protein fate	Protein and peptide secretion and trafficking	0	no	no	2.02065	7.09143e-08
Gmet_2652	Exported Thioredoxin-like protein		Energy metabolism	Electron transport	0	no	yes	2.02002	3.98628e-06
Gmet_2557	50S ribosomal subunit-associated GTPase HflX	hflX	Protein synthesis	Ribosomal proteins: synthesis and modification	0	no	no	2.01187	6.38105e-08
Gmet_1507	CubicO group peptidase, beta-lactamase class C family		Protein fate	Degradation of proteins, peptides, and glycopeptides	0	PS51257	yes	2.00946	2.46474e-05
Gmet_2598	NADH/Ubiquinone/plastoquinone (complex I)	ehrD-1	Energy metabolism	Electron transport	13	no	no	2.00297	4.14661e-07
Gmet_2425	diguanylate cyclase (GGDEF domain)		Regulatory functions	Small molecule interactions	0	no	no	2.00175	0.0270749
Gmet_0507	Dimeric alpha-beta barrel (SUPERFAMILY SSF54909)		Unknown function		0	no	no	2.00034	1.50381e-06
Gmet_2114	transcriptional regulator, Fis family	fis	Regulatory functions	DNA interactions	0	no	no	1.99942	1.18121e-07
Gmet_3015	DUF4440 domain lipoprotein		Unknown function		0	PS51257	no	1.99755	7.89657e-06
Gmet_0289	lipoprotein, putative		Unknown function		0	PS51257	yes	1.99572	2.78925e-05
Gmet_1584	transcription termination factor NusA	nusA	Transcription	Transcription factors	0	no	no	1.99131	7.72863e-08
Gmet_2630	ABC transporter-related protein		Transport and binding proteins	Unknown substrate	0	no	no	1.98691	2.4726e-07
Gmet_1159	UDP-glucose pyrophosphorylase (EC 2.7.7.9)	galU	Cell envelope	Biosynthesis and degradation of surface polysaccharides and lipopolysaccharides	0	no	no	1.98615	2.58001e-07
Gmet_3062	Prokaryotic chromosome segregation/condensation protein	mukB	Cellular processes	Cell division	0	no	no	1.98563	1.6634e-07
Gmet_2563	nitrogen regulation protein NR(I)	ntrC	Central intermediary metabolism	Nitrogen metabolism	0	no	no	1.98244	2.15555e-06
Gmet_0276	Hypothetical protein		Hypothetical protein		0	no	no	1.9777	0.00497348
Gmet_3044	Acetyl-CoA hydrolase/transferase	ato-3	Energy metabolism	TCA cycle	0	no	no	1.97607	5.16162e-05
Gmet_0280	Type VI secretion system needle tube protein TssD	tssD	Cellular processes	Pathogenesis	0	no	no	1.97569	2.16171e-05
Gmet_3405	ATP synthase F1 subcomplex epsilon subunit	atpC	Energy metabolism	ATP-proton motive force interconversion	0	no	no	1.97547	1.27896e-07
Gmet_1589	tRNA pseudouridine synthase B (EC 4.2.1.70)	truB	Protein synthesis	tRNA and rRNA base modification	0	no	no	1.97488	6.49736e-07
Gmet_0444	Flagellar hook-associated protein 2-like	fliD	Cellular processes	Chemotaxis and Motility	0	no	no	1.97351	3.4564e-05
Gmet_2900	Cytochrome c assembly protein		Energy metabolism	Electron transport	8	no	no	1.97135	2.24811e-07
Gmet_1659	Creatininase		Biosynthesis of cofactors, prosthetic groups, and carriers	F42 biosynthesis	0	no	no	1.96821	5.4019e-06
Gmet_0862	chorismate mutase (EC 5.4.99.5)/prephenate dehydratase (EC 4.2.1.51)	pheA	Amino acid biosynthesis	Aromatic amino acid family	0	no	no	1.96786	5.82945e-07
Gmet_3255	Membrane associated protein		Unknown function		1	no	yes	1.96685	3.89953e-07
Gmet_3412	ParB/RepB/Spo0J family partition protein	parB	Cellular processes	Cell division	0	no	no	1.96477	5.41039e-08
Gmet_3449	Polyisoprenoid-binding periplasmic protein	yceI	Transport and binding proteins	lipids	1	no	yes	1.96462	4.44517e-05
Gmet_0087	Amidohydrolase 2		Unknown function		0	no	no	1.96457	7.10729e-06
Gmet_1629	homoserine dehydrogenase (EC 1.1.1.3)	hom	Amino acid biosynthesis	Lysine family	0	no	no	1.96455	1.36953e-07
Gmet_2657	Membrane protein of unknown function		Unknown function		3	no	no	1.96319	0.00334993
Gmet_2658	PDZ/DHR/GLGF:Ankyrin		Regulatory functions	Small molecule interactions	1	no	no	1.96	4.61337e-06
Gmet_0076	aspartyl/glutamyl-tRNA(Asn/Gln) amidotransferase subunit C	gatC	Protein synthesis	tRNA aminoacylation	0	no	no	1.95967	5.37412e-07
Gmet_0741	transcriptional regulator, IclR family	IclR	Regulatory functions	DNA interactions	0	no	no	1.95454	5.09576e-05
Gmet_1260	acetolactate synthase, large subunit (EC 2.2.1.6)	ilvB	Amino acid biosynthesis	Pyruvate family	0	no	no	1.94688	3.75459e-07
Gmet_2680	putative GAF sensor protein		Regulatory functions	Small molecule interactions	0	no	no	1.94646	3.49809e-07
Gmet_0553	Secreted protein		Unknown function		1	no	no	1.94498	9.03844e-07
Gmet_2942	glycyl-tRNA synthetase alpha chain (EC 6.1.1.14)	glyQ	Protein synthesis	tRNA aminoacylation	0	no	no	1.94134	5.95741e-07
Gmet_3391	aminodeoxyfutalosine synthase	mqnE	Biosynthesis of cofactors, prosthetic groups, and carriers	Ubiquinone and other terpenoid biosynthesis	0	no	no	1.93883	4.30533e-07
Gmet_2667	Predicted ATPase, archaeal AAA+ ATPase superfamily		Unknown function		0	no	no	1.93598	4.24543e-07
Gmet_1570	Nitrite/sulphite reductase 4Fe-4S domain		Energy metabolism	Electron transport	0	no	no	1.93386	1.22954e-07
Gmet_0082	Adenylate cyclase, class 3		Regulatory functions	Signal transduction	0	no	no	1.93329	0.00118258
Gmet_0244	ABC-type uncharacterised transport system (Pfam PF09822)		Transport and binding proteins	Unknown substra	1	no	no	1.93289	1.13319e-06
Gmet_2347	lipid-A-disaccharide kinase (EC 2.7.1.130)	lpxK	Cell envelope	Biosynthesis and degradation of surface polysaccharides and lipopolysaccharides	1	no	no	1.9303	3.73438e-06
Gmet_2655	Secreted protein		Unknown function		0	no	yes	1.93007	6.63725e-06
Gmet_1652	Acriflavin resistance protein	GSU1611	Cellular processes	Toxin production and resistance	0	no	no	1.9294	1.89292e-07
Gmet_0351	Isoleucyl-tRNA synthetase (EC 6.1.1.5)	ileS	Protein synthesis	tRNA aminoacylation	0	no	no	1.92478	1.17126e-07
Gmet_3464	Secretion protein HlyD	hlyD	Protein fate	Protein secretion and trafficking	1	no	no	1.92369	0.00171811
Gmet_1358	Peptidoglycan-binding LysM	lysM	Cell envelope	Biosynthesis and degradation of murein sacculus and peptidoglycan	0	no	yes	1.92068	2.56723e-07
Gmet_0206	argininosuccinate synthase (EC 6.3.4.5)	argG	Amino acid biosynthesis	Glutamate family	0	no	no	1.91726	1.90554e-06
Gmet_1174	condensin subunit Smc	smc	Cellular processes	Cell division	0	no	no	1.91494	9.05977e-08
Gmet_1864	type IV pilus assembly protein PilB	pilB	Cell envelope	Surface structures	0	no	no	1.91362	2.26933e-07
Gmet_1511	Peptidase MA superfamily		Protein fate	Degradation of proteins and peptides	0	no	no	1.91187	0.00015324
Gmet_1879	(R)-citramalate synthase	cimA	Amino acid biosynthesis	Leucine family	0	no	no	1.91046	1.64167e-06
Gmet_2905	phosphoribosylaminoimidazolecarboxamide formyltransferase/IMP cyclohydrolase	purH	Purines, pyrimidines, nucleosides, and nucleotides	Purine ribonucleotide biosynthesis	0	no	no	1.91034	4.57597e-07
Gmet_0821	methyl-accepting chemotaxis sensory transducer	mcp4H-6	Cellular processes	Chemotaxis and motility	2	no	no	1.90989	0.000117492
Gmet_0552	transketolase subunit B (EC 2.2.1.1)	tktB	Energy metabolism	Pentose phosphate pathway	0	no	no	1.90772	9.34035e-08
Gmet_1341	PF14052 Capsule assembly protein Wzi	wzi	Cell envelope	Capsule assembly	0	no	no	1.90769	2.6782e-07
Gmet_0184	putative chemotaxis protein CheX	cheX	Cellular processes	Chemotaxis and motility	0	no	no	1.90685	0.000744612
Gmet_3210	CheC, inhibitor of MCP methylation	cheC44H	Cellular processes	Chemotaxis and Motility	0	no	no	1.90576	1.04524e-06
Gmet_3410	H+-transporting two-sector ATPase, B/B' subunit	atpF	Energy metabolism	ATP-proton motive force interconversion	2	no	yes	1.90308	6.35492e-07
Gmet_1390	SAM-binding motif		Unknown function		0	no	no	1.90226	3.82997e-07
Gmet_0565	Coenzyme PQQ synthesis D (Pfam PF05402)	pqqD	Biosynthesis of cofactors, prosthetic groups, and carriers	PQQ	0	no	no	1.89895	1.7993e-05
Gmet_1342	23S rRNA-intervening sequence protein (Pfam PF05635)		Protein synthesis	tRNA and rRNA base modification	0	no	no	1.89852	1.31395e-06
Gmet_2904	phosphoribosylamine--glycine ligase (EC 6.3.4.13)	purD	Purines, pyrimidines, nucleosides, and nucleotides	Purine ribonucleotide biosynthesis	0	no	no	1.89721	7.01259e-07
Gmet_3333	comF family protein	comF	Cellular processes	DNA transformation	0	no	no	1.89661	0.000103371
Gmet_2697	two component transcriptional regulator, LytTR family	lytT	Regulatory functions	Small molecule interactions	0	no	no	1.89434	6.12165e-05
Gmet_1347	Phosphoesterase, PA-phosphatase related		Unknown function		0	no	no	1.89368	3.21734e-07
Gmet_2524	ATPase components of ABC transporters with duplicated ATPase domains		Transport and binding proteins	Unknown substrate	0	no	no	1.88921	2.47224e-06
Gmet_1960	tryptophanyl-tRNA synthetase (EC 6.1.1.2)	trpS	Protein synthesis	tRNA aminoacylation	0	no	no	1.8873	8.66777e-07
Gmet_0571	Cytochrome c family protein, 35 hemes		Energy metabolism	Electron transport	1	no	yes	1.88622	5.77915e-07
Gmet_3553	Formylmethionine deformylase	def	Protein fate	Protein modification and repair	0	no	no	1.88231	4.63226e-07
Gmet_3298	Membrane associated protein		Unknown function		0	PS51257	yes	1.87452	0.0437055
Gmet_0858	Cation efflux protein	fieF	Transport and binding proteins	Cations and iron carrying compounds	4	no	no	1.87418	3.06812e-07
Gmet_2026	putative secretion ATPase, PEP-CTERM locus subfamily		Protein fate	Protein and peptide secretion and trafficking	0	no	no	1.87314	1.351e-05
Gmet_1874	trigger factor	tig	Protein fate	Protein folding and stabilization	0	no	no	1.87301	1.54219e-06
Gmet_0883	Nucleoside-diphosphate-sugar epimerase		Cell envelope	Biosynthesis and degradation of surface polysaccharides and lipopolysaccharides	0	no	no	1.87174	1.45375e-06
Gmet_2773	autoinducer 2 exporter		Transport and binding proteins	Unknown substrate	8	no	no	1.871	6.62325e-07
Gmet_3203	phosphoglycerate mutase (EC 5.4.2.1)	gpmI	Energy metabolism	Glycolysis/gluconeogenesis	0	no	no	1.86711	6.02135e-07
Gmet_1744	c-type cytochrome family protein, 10 hemes	omcI	Energy metabolism	Electron transport	0	no	no	1.86535	1.4417e-06
Gmet_1045	Aldehyde ferredoxin oxidoreductase	aorA	Energy metabolism	Pentose phosphate pathway	0	no	no	1.862	4.78113e-06
Gmet_0710	Nitrilase/cyanide hydratase and apolipoprotein N-acyltransferase	aguB	Energy metabolism	Arginine and proline metabolism	0	no	no	1.86133	5.11623e-07
Gmet_0939	Recombination protein MgsA	mgsA	DNA metabolism	DNA replication, recombination, and repair	0	no	no	1.85903	5.47931e-07
Gmet_0448	Glycoside hydrolase, family 57		Energy metabolism	Carbohydrates	0	no	no	1.85851	1.62211e-07
Gmet_2804	TIGR00730 family protein		Unknown function		0	no	no	1.85782	8.77308e-05
Gmet_0762	response regulator receiver domain protein (CheY-like)		Regulatory functions	Signal transduction	0	no	no	1.8563	5.96938e-05
Gmet_3237	UBA/THIF-type NAD/FAD binding fold	thiF	Biosynthesis of cofactors, prosthetic groups, and carriers	Thiamine	1	no	no	1.85461	7.14547e-06
Gmet_1575	Enoyl-CoA hydratase/carnithine racemase	crt	Fatty acid and phospholipid metabolism	Degradation	0	no	no	1.85061	2.07055e-06
Gmet_2957	Uncharacterised protein family UPF0153 (Pfam PF03692)		Unknown function		0	no	no	1.8501	1.6477e-06
Gmet_1046	Iron-containing alcohol dehydrogenase	yiaY	Energy metabolism	Fermentation	0	no	no	1.8487	1.86515e-05
Gmet_2776	UDP-2,3-diacylglucosamine diphosphatase	lpxH	Cell envelope	Biosynthesis and degradation of surface polysaccharides and lipopolysaccharides	0	no	no	1.84838	8.37083e-07
Gmet_2823	hopanoid biosynthesis associated radical SAM protein HpnH	hpnH	Unknown function		0	no	no	1.84823	1.79601e-07
Gmet_3451	hypothetical protein		Unknown function		0	no	no	1.84785	0.0546228
Gmet_1967	PelD GGDEF domain		Unknown function		3	no	no	1.84445	6.65858e-07
Gmet_1277	2-dehydro-3-deoxyphosphooctonate aldolase	kdsA	Cell envelope	Biosynthesis and degradation of surface polysaccharides and lipopolysaccharides	0	no	no	1.83958	1.45413e-06
Gmet_2030	Polysaccharide export protein		Cell envelope	Biosynthesis and degradation of surface polysaccharides and lipopolysaccharides	1	no	yes	1.83912	1.02129e-05
Gmet_2778	Penicillin-binding protein, transpeptidase		Cell envelope	Biosynthesis and degradation of murein sacculus and peptidoglycan	1	no	no	1.83582	1.45482e-07
Gmet_1509	YbaK/prolyl-tRNA synthetase associated region		Protein synthesis	tRNA aminoacylation	0	no	no	1.83388	5.32609e-06
Gmet_3027	transcriptional regulator, IclR family	lclR	Regulatory functions	DNA interactions	0	no	no	1.83228	9.81893e-07
Gmet_1440	Hypothetical protein		Hypothetical proteins		0	no	no	1.83137	0.000244434
Gmet_0947	Peptidase U62, modulator of DNA gyrase		Protein fate	Degradation of proteins, peptides, and glycopeptides	0	no	no	1.83129	4.79868e-07
Gmet_3234	hydroxymethylbilane synthase (EC 2.5.1.61)	hemC	Biosynthesis of cofactors, prosthetic groups, and carriers	Heme, porphyrin, and cobalamin	0	no	no	1.83028	2.45973e-07
Gmet_0012	multi-sensor signal transduction histidine kinase (EC 2.7.13.3)	fgrL	Regulatory functions	Small molecule interactions	0	no	no	1.83016	4.302e-07
Gmet_0977	shikimate kinase (EC 2.7.1.71)	aroK	Amino acid biosynthesis	Aromatic amino acid family	0	no	no	1.8266	1.66e-05
Gmet_2562	signal transduction histidine kinase, nitrogen specific, NtrB (EC 2.7.13.3)	ntrB	Regulatory functions	Small molecule interactions	0	no	no	1.82609	1.21441e-06
Gmet_3050	Superfamily I DNA and RNA helicases and helicase subunits-like		DNA metabolism	DNA replication, recombination, and repair	0	no	no	1.82572	2.93516e-06
Gmet_2870	RNA-binding protein (KH domain)		Unknown function		0	no	no	1.81855	4.66077e-07
Gmet_0016	uroporphyrinogen decarboxylase (EC 4.1.1.37)	hemE	Biosynthesis of cofactors, prosthetic groups, and carriers	Heme, porphyrin, and cobalamin	0	no	no	1.81731	3.86409e-07
Gmet_1439	SOS-response transcriptional repressor, LexA	lexA	DNA metabolism	DNA replication, recombination, and repair	0	no	no	1.81623	2.47921e-06
Gmet_1585	LSU ribosomal protein L7AE	ylxRQ	Protein synthesis	Ribosomal proteins: synthesis and modification	0	no	no	1.81453	1.41978e-06
Gmet_2115	Phosphoserine phosphatase	rsbU	Amino acid biosynthesis	L-serine biosynthesis	0	no	no	1.81135	2.77701e-06
Gmet_0869	Armadillo-type fold		Unknown function		0	no	no	1.81034	3.72012e-06
Gmet_0381	protein release factor-glutamine N5-methyltransferase (EC 2.1.1.-)	hemK	Protein fate	Protein modification and repair	0	no	no	1.80703	3.41468e-06
Gmet_2605	Membrane protein of unknown function		Unknown function		1	no	yes	1.80691	8.12742e-05
Gmet_0067	ribulose-5-phosphate 3-epimerase (EC 5.1.3.1)	rpe	Energy metabolism	Pentose phosphate pathway	0	no	no	1.80629	9.6852e-07
Gmet_2653	Secreted protein		Unknown function		0	no	yes	1.80626	5.94136e-06
Gmet_1039	carbohydrate ABC transporter ATP-binding protein, CUT1 family (TC 3.A.1.1.-)		Transport and binding proteins	Carbohydrates	0	no	no	1.805	4.73686e-06
Gmet_1574	Methylmalonyl-CoA mutase, C-terminal domain/subunit (cobalamin-binding)	mcmA2	Energy metabolism	carbon metabolism	0	no	no	1.80474	7.08519e-06
Gmet_0938	6-phosphofructokinase (EC 2.7.1.11)	pfkA	Energy metabolism	Glycolysis/gluconeogenesis	0	no	no	1.80448	6.87568e-07
Gmet_1948	triosephosphate isomerase (EC 5.3.1.1)	tpiA	Energy metabolism	Glycolysis/gluconeogenesis	0	no	no	1.80433	3.30156e-06
Gmet_0847	Oligopeptide/dipeptide ABC transporter, ATP-binding protein-like		Transport and binding proteins	Amino acids, peptides and amines	0	no	no	1.80414	4.79941e-06
Gmet_3233	glutamyl-tRNA reductase (EC 1.2.1.70)	hemA	Biosynthesis of cofactors, prosthetic groups, and carriers	Heme, porphyrin, and cobalamin	0	no	no	1.80369	1.58465e-07
Gmet_0205	ornithine carbamoyltransferase	argF	Amino acid biosynthesis	Glutamate family	0	no	no	1.8014	9.94797e-07
Gmet_1354	prolyl-tRNA synthetase (EC 6.1.1.15)	proS	Protein synthesis	tRNA aminoacylation	0	no	no	1.80129	5.93092e-07
Gmet_3247	transcriptional regulator, XRE family with cupin sensor		Regulatory functions	DNA interactions	0	no	no	1.80042	1.28727e-06
Gmet_2007	Phenylacetate-coenzyme A ligase PaaK, adenylate-forming domain family		Energy metabolism	Amino acids, amines	0	no	no	1.80009	2.34891e-06
Gmet_1561	Secreted protein		Unknown function		0	no	yes	1.80005	4.38098e-07
Gmet_0581	High-molecular-weight cytochrome c, 34 hemes	omcN	Energy metabolism	Electron transport	1	no	no	1.79901	6.43608e-07
Gmet_2060	Fusaric acid resistance protein conserved region		Cellular processes	Fusaric acid resistance	10	no	no	1.79877	0.00014845
Gmet_2025	Formyl transferase-like	fmt	Protein synthesis	tRNA and rRNA base modifications	0	no	no	1.79764	2.78831e-05
Gmet_1516	hypothetical protein		Hypothetical proteins		0	no	no	1.79704	0.000618112
Gmet_2770	histidine kinase (EC 2.7.13.3)		Regulatory functions	Small molecule interactions	0	no	no	1.79625	3.67951e-07
Gmet_3191	Radical SAM superfamily enzyme YgiQ, UPF0313 family		Unknown function		0	no	no	1.7952	1.2385e-06
Gmet_3262	Lytic transglycosylase, catalytic		Cell envelope	Biosynthesis and degradation of surface polysaccharides and lipopolysaccharides	0	no	no	1.79366	3.21394e-06
Gmet_0603	aspartate semialdehyde dehydrogenase (EC 1.2.1.11)	asd	Amino acid biosynthesis	Aspartate family	0	no	no	1.79355	3.10908e-06
Gmet_3202	rRNA large subunit m3Psi methyltransferase RlmH	rimH	Protein synthesis	tRNA and rRNA base modification	0	no	no	1.79348	4.10993e-06
Gmet_1136	Hypothetical protein		Hypothetical proteins		0	no	no	1.79193	0.000380136
Gmet_1546	Secreted protein		Unknown function		0	no	yes	1.79173	4.94757e-07
Gmet_2567	acyl-[acyl-carrier-protein]-UDP-N-acetylglucosamine O-acyltransferase	lpxA	Cell envelope	Biosynthesis and degradation of surface polysaccharides and lipopolysaccharides	0	no	no	1.79038	6.19625e-06
Gmet_1767	signal peptidase I (EC:3.4.21.89). Serine peptidase. MEROPS family S26A	lepB	Protein fate	Protein and peptide secretion and trafficking	0	no	no	1.78999	1.42712e-06
Gmet_1336	Predicted ATPase, AAA+ superfamily		Unknown function		0	no	no	1.78838	3.31086e-07
Gmet_0885	Dolichol-phosphate mannosyltransferase	arnC	Cell envelope	Biosynthesis and degradation of surface polysaccharides and lipopolysaccharides	2	no	no	1.78837	4.53812e-07
Gmet_0623	translation elongation factor 2 (EF-2/EF-G)	fusA-2	Protein synthesis	Translation factors	0	no	no	1.78789	1.64357e-06
Gmet_2862	NH(3)-dependent NAD(+) synthetase (EC 6.3.1.5)	nadE	Biosynthesis of cofactors, prosthetic groups, and carriers	Pyridine nucleotides	0	no	no	1.78789	7.01242e-07
Gmet_3520	Menaquinol oxidoreductase complex Cbc4, cytochrome b subunit, putative	cbcU-1	Energy metabolism	Electron transport	0	no	no	1.78523	4.40213e-06
Gmet_0818	Nitroreductase		Energy metabolism	Electron transport	1	no	no	1.7848	2.04119e-06
Gmet_1637	allosteric NADP-dependent malic enzyme (EC 1.1.1.40)	maeB	Energy metabolism	Citric acid cycle	0	no	no	1.7816	8.26403e-06
Gmet_2057	short chain enoyl-CoA hydratase (EC 4.2.1.17)		Fatty acid and phospholipid metabolism	Biosynthesis	0	no	no	1.78017	0.0033976
Gmet_1164	protein of unknown function DUF167		Unknown function		0	no	no	1.77671	0.000249061
Gmet_3242	Rubrerythrin		Cellular processes	Oxidative stress	0	no	no	1.77666	3.29707e-05
Gmet_1514	Secreted protein		Unknown function		0	no	yes	1.77377	6.6794e-06
Gmet_1517	ABC-type transport system, involved in lipoprotein release, permease component	ftsX	Transport and binding proteins	lipoproteins	0	no	no	1.77075	1.74057e-05
Gmet_2024	Asparagine synthase	asnB-2	Amino acid biosynthesis	Aspartate family	0	no	no	1.76895	5.75055e-06
Gmet_0209	argininosuccinate lyase (EC 4.3.2.1)	argH	Amino acid biosynthesis	Glutamate family	0	no	no	1.76742	3.09898e-06
Gmet_1262	ketol-acid reductoisomerase (EC 1.1.1.86)	ilvC	Amino acid biosynthesis	Pyruvate family	0	no	no	1.76675	3.08737e-06
Gmet_1142	Tail protein I (Pfam PF09684)		Mobile and extrachromosomal elements	Phage	0	no	no	1.7663	0.000215022
Gmet_2454	Signal transduction histidine kinase		Regulatory functions	Small molecule interactions	3	no	no	1.76381	1.16984e-06
Gmet_0566	Radical SAM		Unknown function		0	no	no	1.76275	1.39825e-06
Gmet_1662	Antibiotic biosynthesis monooxygenase		Cellular processes	Antibiotics production	0	no	no	1.76165	4.0798e-05
Gmet_1743	ABC-type transporter Mla maintaining outer membrane lipid asymmetry,	mlaF	Cell envelope	Biosynthesis and degradation of murein sacculus and peptidoglycan	0	no	no	1.76082	2.85587e-06
Gmet_1889	Dihydropteroate synthase (EC 2.5.1.15)	folP	Biosynthesis of cofactors, prosthetic groups, and carriers	Folic acid	0	no	no	1.76002	9.6395e-07
Gmet_0204	acetylornithine aminotransferase	argD	Amino acid biosynthesis	Arginine	0	no	no	1.7595	5.31229e-07
Gmet_1305	transcriptional regulator, MucR family		Regulatory functions	DNA interactions	0	no	no	1.75916	3.13097e-06
Gmet_2842	Protein of unknown function DUF2232, membrane (Pfam PF09991)		Unknown function		6	no	no	1.75583	6.27542e-07
Gmet_1256	1-deoxy-D-xylulose 5-phosphate reductoisomerase (EC 1.1.1.267)	dxr	Biosynthesis of cofactors, prosthetic groups, and carriers	Terpenoid backbone biosynthesis	0	no	no	1.75477	1.58899e-06
Gmet_2048	Transmembrane cytochrome c family protein, 12 hemes		Energy metabolism	Electron transport	1	PS51257	yes	1.75362	1.66144e-06
Gmet_0246	Aminoglycoside phosphotransferase	rdoA	Regulatory functions	Small molecule interactions	0	no	no	1.75166	1.81611e-06
Gmet_1598	fatty acid/phospholipid synthesis protein PlsX	plsX	Fatty acid and phospholipid metabolism	Biosynthesis	0	no	no	1.75061	1.44459e-06
Gmet_1834	pentatricopeptide repeat domain		Unknown function		0	no	no	1.74978	2.4118e-06
Gmet_1820	ABC-type branched-chain amino acid transport system, ATPase component	livG	Transport and binding proteins	Amino acids and amines	0	no	no	1.74939	7.61096e-07
Gmet_2935	thiamine-phosphate diphosphorylase	thiE	Biosynthesis of cofactors, prosthetic groups, and carriers	Thiamine	0	no	no	1.74913	4.29934e-06
Gmet_2112	ppaX pyrophosphatase PpaX [EC:3.6.1.1]	ppaX	Energy metabolism	Other	0	no	no	1.74703	1.21823e-05
Gmet_0287	3-oxoacyl-(acyl carrier protein) synthase	fabB	Biosynthesis of cofactors, prosthetic groups, and carriers	Biotin	0	no	no	1.74507	0.000215394
Gmet_0745	Holliday junction DNA helicase subunit RuvA	ruvA	DNA metabolism	DNA replication, recombination, and repair	0	no	no	1.74284	7.08882e-06
Gmet_0594	Cytochrome c assembly protein	ccsB	Energy metabolism	Electron transport	8	no	no	1.74251	6.47521e-06
Gmet_0629	LSU ribosomal protein L2P	rplB	Protein synthesis	Ribosomal proteins: synthesis and modification	0	no	no	1.74212	2.15541e-06
Gmet_1345	polysaccharide biosynthesis/export domain protein		Cell envelope	Biosynthesis and degradation of surface polysaccharides and lipopolysaccharides	0	no	no	1.7413	7.432e-07
Gmet_0328	c-type cytochrome, 2 hemes	narC-1	Energy metabolism	Electron transport	1	no	yes	1.741	0.000830399
Gmet_3411	H+-transporting two-sector ATPase, B/B' subunit	atpF	Energy metabolism	ATP-proton motive force interconversion	1	no	no	1.73969	2.07892e-06
Gmet_0011	PAS/PAC sensor signal transduction histidine kinase (EC 2.7.13.3)	fgrK	Regulatory functions	Small molecule interactions	2	no	no	1.73536	4.97017e-07
Gmet_3379	Rare lipoprotein A	rlpA	Cell envelope	Other	0	no	yes	1.73511	8.0976e-07
Gmet_3245	glycolate oxidase, subunit GlcD	glcD	Energy metabolism	Other	0	no	no	1.73376	5.36875e-07
Gmet_0572	Cytochrome c biogenesis protein ResB	resD	Energy metabolism	Electron transport	4	no	no	1.73351	9.94149e-05
Gmet_3382	heavy metal sensor signal transduction histidine kinase (EC 2.7.13.3)	cztS	Regulatory functions	Small molecule interactions	2	no	no	1.73342	5.63738e-06
Gmet_0867	SSU ribosomal protein S1P	rpsA	Protein synthesis	Ribosomal proteins: synthesis and modification	0	no	no	1.7311	1.865e-06
Gmet_0090	O-6-methylguanine DNA methyltransferase	ogt	DNA metabolism	DNA replication, recombination, and repair	0	no	no	1.73042	6.4692e-05
Gmet_1667	histidine kinase		Regulatory functions	Small molecule interactions	0	no	no	1.72935	3.85931e-05
Gmet_1278	D-arabinose 5-phosphate isomerase GutQ	gutQ	Cell envelope	Biosynthesis and degradation of surface polysaccharides and lipopolysaccharides	0	no	no	1.72683	1.72142e-06
Gmet_2692	acyl-CoA synthase		Fatty acid and phospholipid metabolism	Biosynthesis	0	no	no	1.72604	1.53899e-06
Gmet_1434	arginyl-tRNA synthetase (EC 6.1.1.19)	argS	Protein synthesis	tRNA aminoacylation	0	no	no	1.72583	1.25958e-06
Gmet_1134	Hypothetical protein		Hypothetical proteins		0	no	no	1.72119	0.00237275
Gmet_1958	condensin subunit ScpB	scpB	Cellular processes	Cell division	0	no	no	1.71986	4.03819e-05
Gmet_2564	Isochorismatase-like		Unknown function		0	no	no	1.71899	9.94393e-07
Gmet_0055	4Fe-4S ferredoxin-type, iron-sulphur binding domain		Energy metabolism	Electron transport	0	no	no	1.71853	1.38214e-06
Gmet_0919	Glycosyl transferase, family 2		Cell envelope	Biosynthesis and degradation of surface polysaccharides and lipopolysaccharides	0	no	no	1.71743	1.18101e-05
Gmet_2917	Transcription factor MtfA (Pfam PF06167)		Transcription	Transcription factors	0	no	no	1.71725	0.000197109
Gmet_3021	Cell division protein YceG, involved in septum cleavage	yceG	Cellular processes	Cell division	1	no	no	1.7159	1.09835e-06
Gmet_0891	DNA topoisomerase I (EC 5.99.1.2)	topA	DNA metabolism	DNA replication, recombination, and repair	0	no	no	1.71426	4.15105e-06
Gmet_2901	Cytochrome c-type biogenesis protein Ccs1/ResB	resB	Energy metabolism	Electron transport	4	no	no	1.71422	1.28408e-06
Gmet_3364	type II and III secretion system protein:NolW-like	gspD	Protein fate	Protein and peptide secretion and trafficking	0	no	yes	1.70799	8.92614e-07
Gmet_3018	Rhodanese-related sulfurtransferase		Central intermediary metabolism	Sulfur assimilation	1	no	no	1.70747	4.05956e-06
Gmet_2807	Predicted DNA-binding protein with PD1-like DNA-binding motif		Regulatory functions	DNA interactions	0	no	no	1.70723	0.00030076
Gmet_1302	Predicted ribonuclease YlaK, contains NYN-type RNase and PhoH-family		Unknown function		0	no	no	1.70543	4.5961e-06
Gmet_1965	Fibronectin, type III		Unknown function		0	no	no	1.70539	6.58168e-06
Gmet_1569	Proteasome lid subunit RPN8/RPN11		Protein fate	Degradation of proteins, peptides, and glycopeptides	0	no	no	1.70223	3.02081e-05
Gmet_2903	5-(carboxyamino)imidazole ribonucleotide mutase	purE	Purines, pyrimidines, nucleosides, and nucleotides	Purine ribonucleotide biosynthesis	0	no	no	1.7014	2.81892e-06
Gmet_1276	CTP synthase (EC 6.3.4.2)	pyrG	Purines, pyrimidines, nucleosides, and nucleotides	Pyrimidine ribonucleotide biosynthesis	0	no	no	1.69929	3.84609e-06
Gmet_0281	Unknown protein		Unknown function		0	no	no	1.69883	3.64227e-05
Gmet_2485	SAM-dependent methyltransferase, putative		Unknown function		0	no	no	1.69678	3.04352e-05
Gmet_3158	two component, sigma54 specific, transcriptional regulator, Fis family		Regulatory functions	DNA interactions	0	no	no	1.69105	7.18243e-07
Gmet_2737	histidine kinase (EC 2.7.13.3)		Unknown function		2	no	no	1.69004	2.24089e-06
Gmet_1605	serine hydroxymethyltransferase (EC 2.1.2.1)	glyA	Energy metabolism	Amino acids and amines	0	no	no	1.68973	9.46255e-06
Gmet_1835	23S rRNA m(5)U-1939 methyltransferase (EC 2.1.1.190)	rumA	Protein synthesis	tRNA and rRNA base modification	0	no	no	1.68948	1.5474e-06
Gmet_1272	Phospholipid transporter	linD	Cell envelope	phospholipid transport	0	no	no	1.68887	3.9693e-06
Gmet_2416	hopanoid biosynthesis associated radical SAM protein HpnJ	hpnJ	Unknown function		0	no	no	1.68853	4.37241e-06
Gmet_0956	valyl-tRNA synthetase (EC 6.1.1.9)	valS	Protein synthesis	tRNA aminoacylation	0	no	no	1.68757	1.89398e-06
Gmet_0050	Hypothetical protein		Hypothetical proteins		0	no	no	1.6851	6.85312e-06
Gmet_1216	acetyl-CoA carboxylase carboxyltransferase subunit alpha	accA	Fatty acid and phospholipid metabolism	Biosynthesis	0	no	no	1.68439	1.3953e-06
Gmet_2471	mannose-6-phosphate isomerase, type 2 (EC 5.3.1.8)	manA	Energy metabolism	Carbohydrates, organic alcohols, and acids	0	no	yes	1.68351	1.5095e-06
Gmet_1560	metal dependent phosphohydrolase		Unknown function		0	no	no	1.68333	1.71404e-06
Gmet_0570	Sulfur transport proteins		Transport and binding proteins	Sulfur	10	no	no	1.68309	0.000419082
Gmet_A3576	hypothetical protein		Unknown function		0	no	no	1.68162	0.000912438
Gmet_2001	Glycosyl transferase, group 1		Cell envelope	Biosynthesis and degradation of surface polysaccharides and lipopolysaccharides	0	no	no	1.68121	0.000133746
Gmet_0549	methionine synthase (B12-dependent) (EC 2.1.1.13)	metH	Amino acid biosynthesis	Aspartate family	0	no	no	1.67875	2.05476e-06
Gmet_2008	Glycosyl transferase, family 2		Cell envelope	Biosynthesis and degradation of surface polysaccharides and lipopolysaccharides	4	no	no	1.67861	7.58673e-05
Gmet_1907	transcriptional regulator, BadM/Rrf2 family		Regulatory functions	DNA interactions	0	no	no	1.67785	0.000491848
Gmet_2734	Radical SAM		Unknown function		0	no	no	1.67746	0.000606374
Gmet_2600	Respiratory-chain NADH dehydrogenase, subunit 1	ehrB-1	Energy metabolism	Electron transport	7	no	no	1.67727	0.00254877
Gmet_0499	Porin-like protein		Cell envelope	Surface structures	0	no	yes	1.67701	0.00524082
Gmet_2328	Uncharacterized conserved protein YicC, UPF0701 family	yicC	Unknown function		0	no	no	1.67617	1.37257e-05
Gmet_0681	nitrogenase cofactor biosynthesis protein NifB	nifB	Biosynthesis of cofactors, prosthetic groups, and carriers	iron-molybdenum cofactor	0	no	no	1.67382	0.00390993
Gmet_0936	HNH endonuclease		DNA metabolism	DNA replication, recombination, and repair	0	no	no	1.67342	4.65646e-06
Gmet_2664	4Fe4S-binding SPASM domain		Energy metabolism	Electron transport	0	no	no	1.67087	9.32364e-05
Gmet_2029	Lipopolysaccharide biosynthesis		Cell envelope	Biosynthesis and degradation of surface polysaccharides and lipopolysaccharides	3	no	no	1.67061	9.10097e-05
Gmet_0857	exonuclease RecJ (EC 3.1.-.-)	recJ	DNA metabolism	DNA replication, recombination, and repair	0	no	no	1.67012	8.67088e-07
Gmet_2939	methyl-accepting chemotaxis sensory transducer	mcp4H-2	Cellular processes	Chemotaxis and Motility	2	no	no	1.67002	3.5485e-05
Gmet_3425	heterodisulfide reductase subunit B [EC:1.8.98.1]	hdrB	Energy metabolism	Electron transport	0	no	no	1.67001	6.00233e-06
Gmet_1343	Beta-lactamase-like:RNA-metabolising metallo-beta-lactamase		Unknown function		0	no	no	1.66963	6.18205e-06
Gmet_2943	DNA replication and repair protein RecO	recO	DNA metabolism	DNA replication, recombination, and repair	0	no	no	1.66797	6.04893e-06
Gmet_3051	YozE-like domain		Unknown function		0	no	no	1.66576	3.62752e-05
Gmet_3154	glycine cleavage system H protein	gcvH	Energy metabolism	Amino acids and amines	0	no	no	1.6645	1.53474e-05
Gmet_0259	Peptidylprolyl isomerase, FKBP-type		Protein fate	Protein modification and repair	0	no	no	1.66344	1.09293e-06
Gmet_1357	aspartyl-tRNA synthetase (EC 6.1.1.12)	aspS	Protein synthesis	tRNA	0	no	no	1.66007	1.3016e-05
Gmet_3368	General secretion pathway protein H	gspH	Cell envelope	Surface structures	1	no	no	1.65995	8.32132e-06
Gmet_0578	Cytochrome c biogenesis protein ResB	resB	Energy metabolism	Electron transport	4	no	no	1.65937	2.72135e-06
Gmet_1693	Cobalamin (vitamin B12)-binding domain		Unknown function		0	no	no	1.65854	1.46204e-05
Gmet_3152	glycine dehydrogenase (decarboxylating) beta subunit	gcvP2	Energy metabolism	Biosynthesis and degradation of polysaccharides	0	no	no	1.65784	1.11063e-05
Gmet_0079	NADH dehydrogenase subunit I (EC 1.6.5.3)	nuoI	Energy metabolism	Electron transport	0	no	no	1.65776	0.000438926
Gmet_2498	heat shock protein 90	htpG	Protein fate	Protein folding and stabilization	0	no	no	1.65571	1.19685e-05
Gmet_1515	LolA_like		Unknown function		0	no	yes	1.65567	0.000236884
Gmet_0243	Glycosyl transferase, family 39		Cell envelope	Biosynthesis and degradation of surface polysaccharides and lipopolysaccharides	11	no	no	1.65538	3.87231e-06
Gmet_0904	arginine decarboxylase (EC 4.1.1.19)	speA	Central intermediary metabolism	Polyamine biosynthesis	0	no	no	1.65532	0.000295337
Gmet_2893	Tetratricopeptide repeat-containing domain		Unknown function		10	no	no	1.65491	1.03534e-05
Gmet_3475	Signal recognition particle receptor subunit beta, a GTPase		Regulatory functions	Small molecule interactions	0	no	no	1.6538	0.00327602
Gmet_0624	translation elongation factor 1A (EF-1A/EF-Tu)	tuf1	Protein synthesis	Translation factors	0	no	no	1.6504	2.43165e-05
Gmet_3472	response regulator receiver domain protein (CheY-like)		Regulatory functions	Signal transduction	0	no	no	1.64922	0.00534334
Gmet_0274	type VI secretion system protein ImpL	tssM	Cellular processes	Type VI secretion system	3	no	no	1.64829	0.000590058
Gmet_2952	Isochorismatase hydrolase		Biosynthesis of cofactors, prosthetic groups, and carriers	Pyridine metabolism	0	no	no	1.64779	0.000177495
Gmet_1624	riboflavin biosynthesis protein RibD	ribD	Biosynthesis of cofactors, prosthetic groups, and carriers	Riboflavin, FMN, and FAD	0	no	no	1.6464	2.88771e-06
Gmet_0764	TIGR04442 family protein		Unknown function		0	no	no	1.64601	3.14165e-06
Gmet_0605	tRNA pseudouridine synthase	truA	Protein synthesis	tRNA and rRNA base modification	0	no	no	1.64554	9.42521e-06
Gmet_2147	Amidohydrolase 2 (Pfam PF04909)		Unknown function		0	no	no	1.64389	0.000581012
Gmet_0937	HAD-superfamily hydrolase, subfamily IA, variant 1		Unknown function	Enzymes of unknown specificity	0	no	no	1.64389	1.4721e-06
Gmet_1824	ACT domain protein		Unknown function		0	no	no	1.64373	7.13531e-05
Gmet_1568	Molybdopterin or thiamine biosynthesis adenylyltransferase	thiF	Biosynthesis of cofactors, prosthetic groups, and carriers	Thiamine	0	no	no	1.64235	2.66266e-05
Gmet_2892	Glycosyl transferase, family 2		Cell envelope	Biosynthesis and degradation of surface polysaccharides and lipopolysaccharides	2	no	no	1.64212	3.17636e-06
Gmet_3525	lipoprotein, putative		Unknown function		0	no	no	1.6408	2.1918e-06
Gmet_3126	C_GCAxxG_C_C family probable redox protein		Energy metabolism	Electron transport	1	no	no	1.64068	0.000290595
Gmet_0131	YXWGXW repeat (Pfam PF12779)		Unknown function		0	no	yes	1.63823	0.000557982
Gmet_0277	hypothetical protein		Hypothetical proteins		0	no	no	1.63799	0.00351736
Gmet_1741	Tetratricopeptide-like helical		Unknown function		0	no	no	1.63691	1.52189e-05
Gmet_2319	DNA polymerase III, delta prime subunit (EC 2.7.7.7)	holB	DNA metabolism	DNA replication, recombination, and repair	0	no	no	1.63655	1.37063e-06
Gmet_0278	type VI secretion system protein ImpB	tssB	Protein fate	Protein and peptide secretion and trafficking	0	no	no	1.63549	0.000191951
Gmet_0537	cytochrome c family protein, 10 hemes	cbcN	Energy metabolism	Electron transport	0	no	yes	1.63376	2.95921e-06
Gmet_0607	SSU ribosomal protein S9P	rpsI	Protein synthesis	Ribosomal proteins: synthesis and modification	0	no	no	1.63364	3.66185e-06
Gmet_3478	PAS/PAC sensor signal transduction histidine kinase		Regulatory functions	Small molecule interactions	2	no	no	1.63262	0.000490109
Gmet_3381	futalosine hydrolase (EC 3.2.2.26)	mqnB	Biosynthesis of cofactors, prosthetic groups, and carriers	Ubiquinone and other terpenoid-quinone biosynthesis	0	no	no	1.63245	0.00531401
Gmet_0766	Glycosyl transferase, family 1 (Pfam PF00534)		Cell envelope	Biosynthesis and degradation of surface polysaccharides and lipopolysaccharides	0	no	no	1.63238	7.02052e-06
Gmet_2845	GTP-binding protein YchF	ychF	Unknown function	General	0	no	no	1.63114	2.39417e-06
Gmet_0849	HDIG domain		Regulatory functions	Signal transduction	2	no	no	1.62862	6.45592e-05
Gmet_3134	DNA repair protein RadC, contains a helix-hairpin-helix DNA-binding motif	radC	DNA metabolism	DNA replication, recombination, and repair	0	no	no	1.627	1.32034e-05
Gmet_2996	Porin		Cell envelope	Surface structures	1	no	no	1.62661	0.00174378
Gmet_1519	UbiB domain (Pfam PF03109)		Biosynthesis of cofactors, prosthetic groups, and carriers	ubiquinone	0	no	no	1.62546	0.00439987
Gmet_0875	response regulator receiver sensor signal transduction histidine kinase (EC 2.7.13.3)		Regulatory functions	Small molecule interactions	0	no	no	1.6251	4.81597e-06
Gmet_3063	Protein of unknown function DUF4194		Unknown function		0	no	no	1.62444	1.0265e-05
Gmet_1555	Copper chaperone	copZ	Cellular processes	Detoxification	0	no	yes	1.62318	5.93979e-06
Gmet_1827	Indolepyruvate ferredoxin oxidoreductase, alpha subunit	iorA-1	Energy metabolism	Fermentation	0	no	no	1.62118	2.62048e-05
Gmet_3496	MetA-pathway of phenol degradation, putative (Pfam PF13557)		Energy metabolism	phenol degradation	0	no	yes	1.62107	1.50079e-05
Gmet_0140	ResB-like domain (Pfam PF05140)		Unknown function		4	no	no	1.62054	6.03087e-06
Gmet_1217	ribosomal large subunit pseudouridine synthase B (EC 5.4.99.-)	rluB	Protein synthesis	tRNA and rRNA base modification	0	no	no	1.62035	4.60305e-05
Gmet_1740	hypothetical protein		Hypothetical protein		0	no	no	1.61875	1.83089e-06
Gmet_3302	Thiolase	atoB	Fatty acid and phospholipid metabolism	Other	0	no	no	1.61779	0.00110131
Gmet_0902	carboxynorspermidine dehydrogenase		Energy metabolism	Lysine degradation	0	no	no	1.61688	5.2875e-05
Gmet_0592	ResB protein required for cytochrome c biosynthesis	resB	Energy metabolism	Electron transport	4	no	no	1.6163	1.81963e-05
Gmet_1690	Radical SAM superfamily enzyme YgiQ, UPF0313 family		Unknown function		0	no	no	1.61559	3.3254e-06
Gmet_1303	metallohydrolase, glycoprotease/Kae1 family	tsaD	Protein fate	Degradation of proteins, peptides, and glycopeptides	0	no	no	1.6153	1.50859e-06
Gmet_2890	UDP-Glycosyltransferase/glycogen phosphorylase		Cell envelope	Biosynthesis and degradation of surface polysaccharides and lipopolysaccharides	0	no	no	1.61495	4.76733e-06
Gmet_2897	NHL repeat protein		Unknown function		0	PS51257	yes	1.6139	2.05634e-06
Gmet_3365	type II secretion system protein E (GspE)	gspE	Protein fate	Protein and peptide secretion and trafficking	0	no	no	1.61179	2.89029e-06
Gmet_0573	Cytochrome c assembly protein	ccsB	Energy metabolism	Electron transport	6	no	no	1.61175	0.000843062
Gmet_0992	Cysteine desulfurase	nifS	Biosynthesis of cofactors, prosthetic groups, and carriers	Thiamine	0	no	no	1.60813	4.93114e-06
Gmet_1880	aspartate kinase (EC 2.7.2.4)	lysC	Amino acid biosynthesis	Aspartate family	0	no	no	1.60795	7.77045e-05
Gmet_1565	Secreted protein		Unknown function		0	no	yes	1.6071	0.000454376
Gmet_0975	type IV pilus secretin (or competence protein) PilQ	pilQ	Cell envelope	Surface structures	0	no	yes	1.60637	1.53376e-06
Gmet_2394	CRISPR-associated protein Cas6 domain (Pfam PF10040)	cas6	Mobile and extrachromosomal elements	CRISPR	0	no	no	1.60572	0.00068582
Gmet_2659	Tetratricopeptide-like helical		Unknown function		1	no	yes	1.6052	9.76015e-05
Gmet_2849	4-diphosphocytidyl-2-C-methyl-D-erythritol kinase (EC 2.7.1.148)	ispE	Biosynthesis of cofactors, prosthetic groups, and carriers	terpenoid backbone biosynthesis	0	no	no	1.60372	8.70378e-05
Gmet_1766	GTP-binding protein LepA	lepA	Protein synthesis	Translation factors	0	no	no	1.60267	7.30323e-06
Gmet_0861	type II secretion system protein E		Cellular processes	Chemotaxis and motility	0	no	no	1.60108	2.16583e-06
Gmet_1600	malonyl CoA-acyl carrier protein transacylase	fabD	Fatty acid and phospholipid metabolism	Biosynthesis	0	no	no	1.59946	2.71432e-05
Gmet_3017	PII-like signaling protein		Regulatory functions	Signal transduction	0	no	no	1.59944	4.12829e-05
Gmet_1259	dihydroxyacid dehydratase (EC 4.2.1.9)	ilvD	Amino acid biosynthesis	Pyruvate family	0	no	no	1.59919	4.33954e-06
Gmet_2080	tungsten-dependent benzoyl-CoA reductase-related protein bamH	bamH-1	Energy metabolism	Electron transport	0	no	no	1.59914	0.00340386
Gmet_0027	Membrane associated protein		Unknown function		1	PS51257	yes	1.59723	2.58719e-06
Gmet_0676	DNA methylase N-4/N-6	mod	Regulatory functions	DNA interactions	0	no	no	1.59702	1.30919e-05
Gmet_0969	Membrane protein of unknown function		Unknown function		1	no	no	1.59541	0.000266905
Gmet_1036	molybdopterin adenylyltransferase (EC 2.7.7.75)	moaB	Biosynthesis of cofactors, prosthetic groups, and carriers	Molybdopterin	0	no	no	1.59432	1.04009e-05
Gmet_0717	hypothetical protein		Unknown function		0	no	no	1.59405	0.000189463
Gmet_2162	Secreted protein		Unknown function		0	no	yes	1.59348	0.0214196
Gmet_0555	two component, sigma54 specific, transcriptional regulator, Fis family		Regulatory functions	Small molecule interactions	0	no	no	1.5934	1.49253e-06
Gmet_0773	diguanylate cyclase (GGDEF) domain		Regulatory functions	Small molecule interactions	0	no	no	1.59319	1.23227e-05
Gmet_3372	general secretion pathway protein L, putative	gspL	Protein fate	Protein and peptide secretion and trafficking	1	no	no	1.59147	3.78131e-05
Gmet_3046	TnsA endonuclease C-terminal (Pfam PF08721)	tnsA	DNA metabolism	Degradation of DNA	0	no	no	1.59004	3.93538e-05
Gmet_2722	Peptidyl-prolyl cis-trans isomerase, cyclophilin type	ppiB	Protein fate	Protein folding and stabilization	0	no	no	1.58982	2.02517e-06
Gmet_1520	transcriptional regulator, TetR family		Regulatory functions	DNA interactions	0	no	no	1.58863	0.0203518
Gmet_3384	Bifunctional kinase-pyrophosphorylase		Unknown function		0	no	no	1.5885	9.1446e-06
Gmet_2661	Ankyrin		Regulatory functions	Small molecule interactions	1	no	yes	1.58844	0.000412757
Gmet_2023	Polysaccharide deacetylase		Cell envelope	Biosynthesis and degradation of surface polysaccharides and lipopolysaccharides	1	no	no	1.5882	0.00109005
Gmet_0199	Pilus retraction protein PilT	pilT-1	Cell envelope	Surface structures	0	no	no	1.58726	2.23436e-06
Gmet_A3572	probable conjugal transfer TrbJ signal peptide protein	trbJ	Mobile and extrachromosomal element functions	Conjugation	0	no	yes	1.5868	9.09492e-05
Gmet_0123	flavin oxidoreductase/NADH oxidase		Energy metabolism	Electron transport	1	no	no	1.58644	6.2168e-05
Gmet_3499	peptidoglycan-associated lipoprotein	pal	Cell envelope	Surface structures	0	PS51257	yes	1.58492	1.10102e-05
Gmet_0929	cell elongation-specific peptidoglycan biosynthesis regulator RodA	rodA	Cell envelope	Biosynthesis and degradation of murein sacculus and peptidoglycan	8	no	no	1.58144	3.01444e-05
Gmet_2032	Tfp pilus assembly protein PilF	pilF	Cell envelope	Surface structures	0	no	no	1.58107	0.000109476
Gmet_2423	methyl-accepting chemotaxis sensory transducer	mcp34H-3	Cellular processes	Chemotaxis and Motility	2	no	no	1.58072	0.00059239
Gmet_3458	Secreted protein		Unknown function		0	no	yes	1.58048	0.000807669
Gmet_2299	Lipopolysaccharide assembly, LptE (Pfam PF04390)	lptE	Cell envelope	Biosynthesis and degradation of surface polysaccharides and lipopolysaccharides	1	PS51257	no	1.58047	4.9576e-06
Gmet_1943	Adenylosuccinate lyase (EC 4.3.2.2)	purB	Purines, pyrimidines, nucleosides, and nucleotides	Purine ribonucleotide biosynthesis	0	no	no	1.58023	0.000286948
Gmet_2677	response regulator receiver sensor signal transduction histidine kinase (EC 2.7.13.3)	gnfR	Regulatory functions	Small molecule interactions	0	no	no	1.57747	0.000509267
Gmet_2965	Conserved hypothetical protein		Hypothetical protein		0	no	no	1.57745	0.000657561
Gmet_1876	RNAse PH (EC 2.7.7.56)	rph	Transcription	RNA processing	0	no	no	1.57567	2.32649e-05
Gmet_2396	succinate dehydrogenase subunit A (EC 1.3.5.1)	frdA	Energy metabolism	TCA cycle	0	no	no	1.57542	6.2172e-05
Gmet_3383	two component transcriptional regulator, winged helix family		Regulatory functions	Signal transduction	0	no	no	1.57527	1.00487e-05
Gmet_0626	LSU ribosomal protein L3P	rplC	Protein synthesis	Ribosomal proteins: synthesis and modification	0	no	no	1.57457	2.1771e-05
Gmet_1441	UMUC-like DNA-repair protein	dinB	DNA metabolism	DNA replication, recombination, and repair	0	no	no	1.57455	9.36599e-05
Gmet_2871	SSU ribosomal protein S16P	rpsP	Protein synthesis	Ribosomal proteins: synthesis and modification	0	no	no	1.5736	3.63493e-05
Gmet_0882	Peptidoglycan/xylan/chitin deacetylase, PgdA/CDA1 family	pgdA	Cell envelope	Biosynthesis and degradation of murein sacculus and peptidoglycan	0	no	no	1.57223	6.03287e-06
Gmet_0025	Protein of unknown function DUF507 (Pfam PF04368)		Unknown function		0	no	no	1.57194	1.90083e-05
Gmet_3068	hypothetical protein		hypothetical protein		0	no	no	1.56864	1.73846e-05
Gmet_0286	type VI secretion system Vgr family protein	tssI	Cellular processes	Chemotaxis and motility	0	no	no	1.56799	0.00031895
Gmet_0365	Membrane protein		Unknown function		1	no	no	1.5678	2.70919e-05
Gmet_1803	benzoyl-CoA reductase subunit BamC [EC:1.3.-.-]	bamC	Energy metabolism	benzoate degradation	0	no	no	1.56655	0.00756381
Gmet_1933	Heat shock protein DnaJ-like	dnaJ	Protein fate	Protein folding and stabilization	0	no	no	1.56332	4.13491e-05
Gmet_2407	ABC-type lipoprotein export system, ATPase component		Transport and binding proteins	lipoprotein export	0	no	no	1.56264	2.88293e-05
Gmet_0375	NADH/Ubiquinone/plastoquinone (complex I)	ehrA-2	Energy metabolism	Electron transport	16	no	no	1.56264	4.76681e-06
Gmet_2843	SSU ribosomal protein S18P	rpsR	Protein synthesis	Ribosomal proteins: synthesis and modification	0	no	no	1.56161	4.34583e-06
Gmet_1102	SSU ribosomal protein S1P	rpsA	Protein synthesis	Ribosomal proteins: synthesis and modification	0	no	no	1.55912	2.85096e-06
Gmet_2721	diguanylate cyclase with GAF sensor		Regulatory functions	Small molecule interactions	0	no	no	1.55827	4.25825e-05
Gmet_3519	Fe-S-cluster-containing dehydrogenase component		Energy metabolism	Electron transport	0	no	no	1.55617	3.58771e-05
Gmet_0662	nitrogenase iron protein subunit NifH	nifH	Central intermediary metabolism	Nitrogen fixation	0	no	no	1.55575	0.0387171
Gmet_2293	inosine-5'-monophosphate dehydrogenase (EC 1.1.1.205)	guaB	Purines, pyrimidines, nucleosides, and nucleotides	Purine ribonucleotide biosynthesis	0	no	no	1.55515	1.57415e-05
Gmet_0709	Protein of unknown function DUF2721 (Pfam PF11026)		Unknown function		3	no	no	1.55367	0.00180701
Gmet_0188	ribonuclease Z	rnz	Transcription	RNA processing	0	no	no	1.55269	0.000129499
Gmet_2841	LSU ribosomal protein L9P	rplI	Protein synthesis	Ribosomal proteins: synthesis and modification	0	no	no	1.55166	5.20597e-06
Gmet_1346	Lipopolysaccharide biosynthesis		Cell envelope	Biosynthesis and degradation of surface polysaccharides and lipopolysaccharides	0	no	no	1.55132	2.20734e-05
Gmet_0660	response regulator receiver and ANTAR domain protein	gnfR	Regulatory functions	Small molecule interactions	0	no	no	1.55128	0.0118784
Gmet_3084	SAM-dependent methyltransferase, MidA family		Unknown function		0	no	no	1.55084	5.2787e-06
Gmet_1742	Hypothetical protein		Hypothetical proteins		0	no	no	1.55058	7.22664e-05
Gmet_1161	Methylene-tetrahydrofolate reductase C-terminal (Pfam PF12225)		Unknown function		0	no	no	1.54723	1.39732e-05
Gmet_0208	Hypothetical protein		Hypothetical proteins		0	no	no	1.54687	2.97935e-05
Gmet_1567	ThiS, thiamine-biosynthesis	thiS	Biosynthesis of cofactors, prosthetic groups, and carriers	Thiamine	0	no	no	1.54661	0.000858608
Gmet_0091	lipid A biosynthesis acyltransferase	lpxL	Cell envelope	Biosynthesis and degradation of surface polysaccharides and lipopolysaccharides	1	no	no	1.54605	1.12658e-05
Gmet_0500	PAS/PAC sensor signal transduction histidine kinase (EC 2.7.13.3)	hisKA	Regulatory functions	Small molecule interactions	0	no	no	1.54454	1.76157e-05
Gmet_0120	Hydrogenase accessory protein HypB	hypB	Protein fate	Protein modification and repair	0	no	no	1.54431	6.78329e-05
Gmet_0946	N-acetylglutamate synthase (EC 2.3.1.1)	argA	Amino acid biosynthesis	Arginine	0	no	no	1.54246	9.40735e-05
Gmet_1658	Radical SAM		Unknown function		0	no	no	1.5407	8.45443e-05
Gmet_0627	LSU ribosomal protein L4P	rplD	Protein synthesis	Ribosomal proteins: synthesis and modification	0	no	no	1.53926	0.000120517
Gmet_3541	OmpA/MotB	ompA	Cell envelope	Surface structures	0	PS51257	yes	1.53733	1.17745e-05
Gmet_3253	methylmalonyl-CoA epimerase (EC 5.1.99.1)	mceE	Fatty acid and phospholipid metabolism	Biosynthesis	0	no	no	1.53654	7.22995e-05
Gmet_0086	2-acyl-glycerophospho-ethanolamine acyltransferase		Fatty acid and phospholipid metabolism	Biosynthesis	13	no	no	1.53585	0.0006775
Gmet_0972	type IV pilus assembly protein PilN	pilN	Cell envelope	Surface structures: pili	1	no	no	1.53527	3.98374e-05
Gmet_2005	Polysaccharide deacetylase		Cell envelope	Biosynthesis and degradation of surface polysaccharides and lipopolysaccharides	0	no	no	1.53461	0.000744782
Gmet_3190	Membrane protein		Unknown function		1	no	no	1.53272	0.00105303
Gmet_1524	short chain enoyl-CoA hydratase	bbsH	Energy metabolism	toluene degradation	0	no	no	1.53071	0.0235318
Gmet_3013	GTP-binding protein TypA	typA	Regulatory functions	Other	0	no	no	1.53068	9.15393e-06
Gmet_2321	methionyl-tRNA synthetase (EC 6.1.1.10)	metG	Protein synthesis	tRNA aminoacylation	0	no	no	1.52952	1.3183e-05
Gmet_1523	Acyl-CoA dehydrogenase-like	bbsG	Energy metabolism	Aromatic compounds	0	no	no	1.52812	0.00843752
Gmet_0630	SSU ribosomal protein S19P	rpsS	Protein synthesis	Ribosomal proteins: synthesis and modification	0	no	no	1.52792	4.86413e-05
Gmet_2962	Addiction module killer protein (Pfam PF05973)		Cellular processes	Toxin production and resistance	0	no	no	1.5277	0.00756814
Gmet_0562	ResB-like domain (Pfam PF05140)		Unknown function		3	no	no	1.52598	2.63106e-05
Gmet_0973	Pilus assembly protein, PilO	pilO	Cell envelope	Surface structures: pili	1	no	no	1.52581	1.30271e-05
Gmet_0999	epoxyqueuosine reductase [EC:1.17.99.6]	queG	Amino acid biosynthesis	Other	0	no	no	1.52507	0.000195707
Gmet_3562	protein of unknown function DUF37		Unknown function		0	no	no	1.52351	0.000705379
Gmet_0362	single-strand binding protein	ssb-2	DNA metabolism	DNA replication, recombination, and repair	0	no	no	1.5226	2.00479e-05
Gmet_3463	ABC transporter-like protein	ybhF-N2	Transport and binding proteins	Unknown substrate	0	no	no	1.52167	0.0316384
Gmet_1778	protein of unknown function DUF1255		Unknown function		0	no	no	1.52085	7.43769e-05
Gmet_1941	phosphoribosylformylglycinamidine synthase subunit II (EC 6.3.5.3)	purL	Purines, pyrimidines, nucleosides, and nucleotides	Purine ribonucleotide biosynthesis	0	no	no	1.52003	1.60228e-05
Gmet_0544	CoA enzyme activase		Energy metabolism	Other	0	no	no	1.51991	9.05169e-06
Gmet_2000	Glycosyl transferase, group 1		Cell envelope	Biosynthesis and degradation of surface polysaccharides and lipopolysaccharides	0	no	no	1.51987	0.00166916
Gmet_3131	Phosphate transporter		Transport and binding proteins	Anions	7	no	no	1.51968	5.22408e-06
Gmet_3274	PBS lyase HEAT-like repeat protein		Unknown function		0	no	no	1.51957	2.22919e-05
Gmet_0554	histidine kinase (EC 2.7.13.3)	hisKA	Regulatory functions	Small molecule interactions	2	no	no	1.51883	4.60747e-06
Gmet_0516	Cytochrome c biogenesis protein, transmembrane region	dsbD	Energy metabolism	Electron transport	6	no	no	1.51675	0.00144728
Gmet_0010	PAS/PAC sensor hybrid histidine kinase (EC 2.7.13.3)		Regulatory functions	Small molecule interactions	0	no	no	1.51606	4.43757e-06
Gmet_0379	protein of unknown function DUF1385		Unknown function		4	no	no	1.51561	1.82317e-05
Gmet_2663	Predicted SAM-depedendent methyltransferase		Unknown function		0	no	no	1.51525	0.00054556
Gmet_3060	Hypothetical protein		Hypothetical proteins		0	no	no	1.5149	1.31265e-05
Gmet_1258	peptidase M22, glycoprotease	yeaZ	Protein fate	Degradation of proteins, peptides, and glycopeptides	0	no	no	1.5146	5.57196e-05
Gmet_1599	3-oxoacyl-[acyl-carrier-protein] synthase III (EC 2.3.1.41)	fabH	Fatty acid and phospholipid metabolism	Biosynthesis	0	no	no	1.51389	2.13399e-05
Gmet_2784	cobyrinic acid a,c-diamide synthase family protein	bioD	Biosynthesis of cofactors, prosthetic groups, and carriers	biotin	0	no	no	1.51316	0.000114835
Gmet_2803	integron integrase		DNA metabolism	DNA replication, recombination, and repair	0	no	no	1.50862	0.000746727
Gmet_0665	Nucleotidyltransferase		Unknown function		0	no	no	1.50749	7.61517e-05
Gmet_3367	general secretion pathway protein G	gspG	Cell envelope	Surface structures	1	no	no	1.50497	1.51005e-05
Gmet_3539	Cell division and transport-associated protein TolA (TC 2.C.1.2.1)	tonB	Transport and binding proteins	Cations and iron carrying compounds	0	no	no	1.5038	3.10939e-05
Gmet_3054	Membrane protein		Unknown function		1	no	no	1.50356	0.0148001
Gmet_1832	OmpA/MotB	ompA	Cell envelope	Surface structures	1	no	yes	1.50286	3.5576e-05
Gmet_1304	ribosomal RNA small subunit methyltransferase A	ksgA	Protein synthesis	tRNA and rRNA base modification	0	no	no	1.50195	1.66297e-05
Gmet_0386	imidazoleglycerol-phosphate dehydratase (EC 4.2.1.19)	hisB	Amino acid biosynthesis	Histidine family	0	no	no	1.50105	1.76825e-05
Gmet_1422	adenine phosphoribosyltransferase (EC 2.4.2.7)	apt	Purines, pyrimidines, nucleosides, and nucleotides	Salvage of nucleosides and nucleotides	0	no	no	1.50068	2.54133e-05
Gmet_0202	response regulator receiver sensor signal transduction histidine kinase		Regulatory functions	Small molecule interactions	0	no	no	1.50048	1.45863e-05

## Sheet: up DIET-magnetite vs DIET
Supplementary Table S1C. Genes that were at least 1.5 times more highly expressed by G. metallireducens cells grown by DIET with Mx. thermoacetophila in the presence of magnetite compared to cells grown by DIET without magnetite additions.
Locus ID	Annotation	Gene	Main role	Sub role	# transmembrane helices	evidence of surface protein	signal peptide?	Fold change	p-Value
Gmet_0742	Surface associated protein		Unknown function		0	PS51257	yes	16.4641	1.65692e-12
Gmet_3507	Outer membrane efflux protein		Cell envelope	Surface structures	0	no	no	16.3519	3.10586e-07
Gmet_3187	DNA polymerase B, exonuclease		DNA metabolism	DNA replication, recombination, and repair	0	no	no	10.6446	7.61609e-10
Gmet_0558	Cytochrome c, 27 heme-binding sites, omcO	omcO	Energy metabolism	Electron transport	0	no	yes	10.622	1.25449e-09
Gmet_3043	Superfamily II DNA and RNA helicase		DNA metabolism	DNA replication, recombination, and repair	0	no	no	10.5624	1.27649e-08
Gmet_1087	cytochrome c family protein, 1 heme		Energy metabolism	Electron transport	0	no	no	7.1866	9.48771e-05
Gmet_3332	hydrogenase (NiFe) small subunit (hydA)	hydA	Energy metabolism	Electron transport	0	no	no	6.86336	1.36055e-11
Gmet_0526	Sulfatase (Pfam PF00884)		Central intermediary metabolism	Sulfur assimilation	6	no	no	6.44528	1.5629e-11
Gmet_1046	Iron-containing alcohol dehydrogenase	yiaY	Energy metabolism	Fermentation	0	no	no	6.2891	1.82121e-09
Gmet_1559	Peptidase M23B		Protein fate	Degradation of proteins, peptides, and glycopeptides	0	no	no	6.2346	2.23629e-12
Gmet_0567	4Fe4S-binding SPASM domain (Pfam PF13186)		Energy metabolism	Electron transport	0	no	no	6.20347	1.73723e-10
Gmet_3261	Fatty acid hydroxylase (Pfam PF04116)		Fatty acid and phospholipid metabolism	Degradation	3	no	no	6.18044	2.91702e-10
Gmet_3313	Type VI protein secretion system component VasA	vasA	Cellular processes	Toxin production and resistance	0	no	no	6.15868	3.5205e-09
Gmet_3097	Flagellar biosynthesis protein FliP	fliP	Cellular processes	Chemotaxis and Motility	4	no	yes	6.00706	3.29067e-08
Gmet_2610	Protein of unknown function DUF3106 (Pfam PF11304)		Unknown function		1	no	yes	5.96747	6.28664e-09
Gmet_0524	Binding-protein-dependent transport systems inner membrane component		Transport and binding proteins	Anions	12	no	no	5.9531	9.58135e-12
Gmet_3312	type VI secretion system lysozyme-like protein	tssE	Cellular processes	type VI secretion protein	0	no	no	5.77748	2.25522e-05
Gmet_3333	comF family protein	comF	Cellular processes	DNA transformation	0	no	no	5.52733	7.55264e-08
Gmet_1208	Transglycosylase-associated protein (Pfam PF04226)		Cell envelope	Biosynthesis and degradation of surface polysaccharides and lipopolysaccharides	0	no	no	5.45266	3.1255e-10
Gmet_2995	Nitroreductase		Energy metabolism	Electron transport	0	no	no	5.18186	3.88633e-08
Gmet_0933	Putative Ig domain		Cell envelope	Surface structures	1	no	yes	5.09012	1.73097e-10
Gmet_0556	NHL repeat protein		Unknown function		1	no	yes	5.07934	1.64142e-09
Gmet_3106	Flagellar hook-length control protein	fliK	Cellular processes	Chemotaxis and Motility	0	no	no	5.05329	3.13832e-07
Gmet_0053	Transglutaminase-like		Protein fate	Protein modification and repair	0	no	no	5.03749	1.45296e-10
Gmet_3253	methylmalonyl-CoA epimerase (EC 5.1.99.1)	mceE	Fatty acid and phospholipid metabolism	Biosynthesis	0	no	no	5.03011	5.29261e-10
Gmet_2167	Hypothetical protein		Hypothetical proteins		0	no	no	4.8657	1.03025e-08
Gmet_0912	PccG-associated cytochrome c family protein, 8 hemes	omaG	Energy metabolism	Electron transport	0	no	yes	4.79198	1.27254e-08
Gmet_0138	DUF4139 domain protein		Unknown function		0	no	yes	4.61567	2.00112e-10
Gmet_1089	sodium/proton antiporter, NhaA family (TC 2.A.33.1.1)	nhaA	Transport and binding proteins	Cations and iron carrying compounds	0	no	no	4.56579	9.82304e-12
Gmet_0959	type 4 prepilin peptidase 1	pilD	Cell envelope	Surface structures	5	no	no	4.55371	7.83956e-10
Gmet_2465	Major facilitator superfamily MFS_1		Transport and binding proteins	Unknown substrate	11	no	no	4.53158	6.90049e-08
Gmet_1097	Protein of unknown function DUF81 (Pfam PF01925)		Unknown function		0	no	no	4.44761	8.73265e-08
Gmet_3298	Membrane associated protein		Unknown function		0	PS51257	yes	4.42508	0.001062
Gmet_0707	glycogen synthase (ADP-glucose)	glgA1	Energy metabolism	Biosynthesis and degradation of polysaccharides	0	no	no	4.41125	7.6415e-11
Gmet_1028	hypothetical protein		Hypothetical proteins		0	no	no	4.38132	1.88607e-05
Gmet_2971	Cobalamin (vitamin B12)-binding (Pfam PF02310)		Unknown function		0	no	no	4.29668	1.13799e-10
Gmet_3095	Flagellar biosynthesis protein FliR	fliR	Cellular processes	Chemotaxis and motility	6	no	no	4.26824	1.5907e-06
Gmet_2805	N-acetylglucosamine kinase (EC 2.7.1.59)	scrK	Energy metabolism	Sugars	0	no	no	4.25059	3.96196e-11
Gmet_2764	dihydrolipoamide dehydrogenase (EC 1.8.1.4)	lpdA-1	Energy metabolism	Pyruvate metabolism	0	no	no	4.11776	5.14084e-09
Gmet_0798	lysine exporter protein LysE/YggA	lysE	Transport and binding proteins	Amino acids, peptides and amines	6	no	no	4.07008	6.97253e-11
Gmet_0188	ribonuclease Z	rnz	Transcription	RNA processing	0	no	no	4.05679	6.40375e-09
Gmet_0705	Transmembrane protein		Unknown function		8	no	no	4.00362	4.42831e-09
Gmet_1040	Binding-protein-dependent transport systems inner membrane component	tupB	Transport and binding proteins	Anions	5	no	no	4.00248	4.22227e-09
Gmet_0249	Cytochrome c oxidase, subunit I	coxA	Energy metabolism	Electron transport	12	no	no	3.97779	2.82304e-10
Gmet_0376	transcription termination factor Rho	rho	Transcription	Transcription factors	0	no	no	3.9547	3.61529e-09
Gmet_2955	Tellurite resistance protein TehB	tehB	Cellular processes	Detoxification	0	no	no	3.9491	5.78656e-10
Gmet_3433	Aspartate/methionine/tyrosine aminotransferase		Protein fate	Protein modification and repair	0	no	no	3.94032	1.75934e-10
Gmet_0109	Zn-dependent protease with chaperone function		Protein fate	Protein folding and stabilization	6	no	no	3.93938	2.1811e-09
Gmet_1045	Aldehyde ferredoxin oxidoreductase	aorA	Energy metabolism	Pentose phosphate pathway	0	no	no	3.93936	9.73456e-08
Gmet_0523	ABC transporter-related protein		Transport and binding proteins	Unknown substrate	0	no	no	3.89068	5.00994e-10
Gmet_1039	carbohydrate ABC transporter ATP-binding protein, CUT1 family (TC 3.A.1.1.-)		Transport and binding proteins	Carbohydrates	0	no	no	3.88512	9.38155e-10
Gmet_1090	trehalose 6-phosphatase (EC 3.1.3.12)	otsB	Cellular processes	Adaptations to atypical conditions	0	no	no	3.79564	3.3733e-10
Gmet_0819	O-acetylhomoserine sulfhydrylase (EC 2.5.1.49)	metY	Amino acid biosynthesis	Aspartate family	0	no	no	3.79546	2.70117e-11
Gmet_0168	NADH dehydrogenase subunit L (EC 1.6.5.3)	nuoL-2	Energy metabolism	Electron transport	16	no	no	3.7947	1.25143e-10
Gmet_1756	glutamate synthase (NADPH) GltB2 subunit (EC 1.4.1.13)	gltB2	Amino acid biosynthesis	Glutamate family	0	no	no	3.77956	7.18347e-06
Gmet_0493	Zinc ABC transporter, inner membrane permease protein ZnuB	znuB	Transport and binding proteins	Cations	8	no	no	3.77099	1.09471e-08
Gmet_0772	FxsA cytoplasmic membrane protein	fxsA	Mobile and extrachromosomal element functions	Phage	4	no	no	3.70723	0.000245264
Gmet_0016	uroporphyrinogen decarboxylase (EC 4.1.1.37)	hemE	Biosynthesis of cofactors, prosthetic groups, and carriers	Heme, porphyrin, and cobalamin	0	no	no	3.68676	1.56612e-09
Gmet_3167	Helicase c2	dinG	DNA metabolism	DNA replication, recombination, and repair	0	no	no	3.68352	1.93735e-10
Gmet_0729	succinyl-CoA synthetase (ADP-forming) beta subunit (EC 6.2.1.5)	sucC	Energy metabolism	TCA cycle	0	no	no	3.65048	4.60189e-09
Gmet_1194	Unknown protein		Unknown function		0	no	no	3.64317	2.85013e-10
Gmet_0911	PccG porin protein	ombG	Energy metabolism	Electron transport	0	no	yes	3.64271	1.21263e-07
Gmet_3213	thiamine-phosphate kinase	thiL	Biosynthesis of cofactors, prosthetic groups, and carriers	Thiamine	0	no	no	3.61867	2.11872e-09
Gmet_0332	respiratory nitrate reductase gamma subunit	narI-1	Energy metabolism	Anaerobic	5	no	no	3.55316	4.5743e-09
Gmet_0333	Nitrate/nitrite transporter NarK	narK	Transport and binding proteins	Anions	12	no	no	3.5458	5.20665e-10
Gmet_1113	NAD(P)-dependent nickel-iron dehydrogenase catalytic subunit	hoxL	Energy metabolism	Electron transport	0	no	no	3.49769	1.04778e-09
Gmet_0398	N6-adenine-specific DNA methylase	ypsC	Regulatory functions	DNA interactions	0	no	no	3.47746	1.49137e-10
Gmet_0966	PilX	pilX-2	Cellular processes	Chemotaxis and motility	1	no	no	3.47325	4.40333e-06
Gmet_3098	Flagellar biogenesis protein FliO	fliO	Cellular processes	Chemotaxis and motility	1	no	no	3.4386	1.0182e-05
Gmet_2466	Peptidoglycan-binding domain 1	exeA	Cell envelope	Biosynthesis and degradation of murein sacculus and peptidoglycan	0	no	no	3.3566	1.27014e-10
Gmet_3096	Flagellar biosynthesis protein FliQ	fliQ	Cellular processes	Chemotaxis and motility	0	no	no	3.33836	0.000143806
Gmet_3104	flagellar operon protein		Cellular processes	Chemotaxis and Motility	0	no	no	3.31787	5.54626e-05
Gmet_0141	Cytochrome c assembly protein		Energy metabolism	Electron transport	7	no	no	3.28847	3.87361e-08
Gmet_2714	HD/PDEase domain		Unknown function		0	no	no	3.28475	1.24436e-07
Gmet_0241	Domain of unknown function DUF4382 (Pfam PF14321)		Unknown function		1	no	yes	3.28282	1.11539e-08
Gmet_2819	hopanoid biosynthesis associated RND transporter like protein HpnN	hpnN	Unknown function		12	no	no	3.26101	3.64018e-10
Gmet_2628	Phospholipase D/Transphosphatidylase		Fatty acid and phospholipid metabolism	Degradation	0	PS51257	yes	3.26077	1.0909e-09
Gmet_0247	methenyltetrahydrofolate cyclohydrolase	folD1	Biosynthesis of cofactors, prosthetic groups, and carriers	Folate	0	no	no	3.25142	2.13985e-08
Gmet_0172	NADH dehydrogenase subunit N (EC 1.6.5.3)	nuoN	Energy metabolism	Electron transport	12	no	no	3.24518	8.39843e-10
Gmet_0698	cystathionine gamma-synthase (EC 2.5.1.48)/cysteine synthase (EC 2.5.1.47)	metC1	Amino acid biosynthesis	Cysteine and methionine	0	no	no	3.23879	1.20675e-09
Gmet_0571	Cytochrome c family protein, 35 hemes		Energy metabolism	Electron transport	1	no	yes	3.2332	9.161e-09
Gmet_3105	Flagellar hook capping protein	flgD	Cellular processes	Chemotaxis and Motility	0	no	no	3.20706	9.87875e-06
Gmet_2441	Cobalamin (vitamin B12) biosynthesis CbiM protein	cbiM	Biosynthesis of cofactors, prosthetic groups, and carriers	Heme, porphyrin, and cobalamin	7	no	no	3.18311	1.40704e-08
Gmet_0889	Peptidoglycan-binding LysM		Cell envelope	Biosynthesis and degradation of murein sacculus and peptidoglycan	0	no	yes	3.14736	3.55473e-08
Gmet_2696	Carbon starvation protein CstA	cstA	Cellular processes	Stress response	15	no	no	3.14261	1.14156e-07
Gmet_1197	Cytochrome c, 5 heme-binding sites		Energy metabolism	Electron transport	0	no	yes	3.14121	9.91595e-10
Gmet_0334	Nitrate transporter	narK	Transport and binding proteins	Anions	12	no	no	3.11465	2.02135e-09
Gmet_0773	diguanylate cyclase (GGDEF) domain		Regulatory functions	Small molecule interactions	0	no	no	3.11102	3.57459e-09
Gmet_3159	maltodextrin phosphorylase	glgP	Energy metabolism	Polysaccharide biosynthesis and degradation	0	no	no	3.10854	1.12764e-09
Gmet_0331	respiratory nitrate reductase chaperone NarJ	narJ	Protein fate	Protein folding and stabilization	0	no	no	3.10307	7.54969e-09
Gmet_0176	Protein of unknown function		Unknown function		0	no	no	3.09298	4.13235e-07
Gmet_0086	2-acyl-glycerophospho-ethanolamine acyltransferase		Fatty acid and phospholipid metabolism	Biosynthesis	13	no	no	3.08868	3.60837e-08
Gmet_3103	flagellar hook protein FlgE	flgE	Cellular processes	Chemotaxis and Motility	0	no	no	3.07569	2.29319e-07
Gmet_3504	Cobalamin B12-binding/Radical SAM		Unknown function		0	no	no	3.06476	3.77253e-09
Gmet_3031	Na+/solute symporter	actP	Transport and binding proteins	Cations and iron carrying compounds	13	no	no	3.04981	3.17256e-09
Gmet_2732	Chromate transporter	chrA	Transport and binding proteins	Cations and iron containing compounds	5	no	no	3.02695	2.76982e-08
Gmet_2736	ABC transporter, substrate-binding protein (Pfam PF04392)		Transport and binding proteins	Unknown substrate	1	no	yes	3.01971	1.1095e-07
Gmet_2918	Alpha amylase, catalytic region		Energy metabolism	Carbohydrates	0	no	no	3.01379	7.0068e-09
Gmet_2743	Bacterial Ig-like domain		Cell envelope	Surface structures	1	PS51257	no	3.01196	4.51625e-10
Gmet_0397	NAD-dependent protein deacetylase, SIR2 family	sir2	Protein fate	Protein modification and repair	0	no	no	3.00612	4.39272e-09
Gmet_3512	putative delta-1-pyrroline-5-carboxylate dehydrogenase	pruA	Energy metabolism	Amino acids and amines	0	no	no	3.0009	1.46665e-09
Gmet_3390	dehypoxanthinylfutalosine cyclase, putative	mqnC-1	Biosynthesis of cofactors, prosthetic groups, and carriers	Menaquinone and ubiquinone	0	no	no	2.99815	2.38872e-09
Gmet_0910	outer membrane porin associated c-type cytochrome, 10 hemes	omcF	Energy metabolism	Electron transport	0	PS51257	no	2.95553	1.14611e-08
Gmet_1912	aconitase (EC 4.2.1.3)	acnB	Energy metabolism	TCA cycle	0	no	no	2.95293	1.60422e-08
Gmet_0084	Cysteine proteinase		Protein fate	Degradation of proteins, peptides, and glycopeptides	0	no	yes	2.94712	8.6153e-08
Gmet_3467	maltooligosyl trehalose hydrolase (EC 3.2.1.141)	treZ	Energy metabolism	Biosynthesis and degradation of polysaccharides	0	no	no	2.93248	3.54631e-09
Gmet_0967	type IV pilin biogenesis protein, putative	pilY1-2	Cell envelope	Surface structures	0	no	yes	2.93217	3.09191e-07
Gmet_1134	Hypothetical protein		Hypothetical proteins		0	no	no	2.92051	0.000130293
Gmet_1553	ABC-type transport system, involved in lipoprotein release, permease component		Transport and binding proteins	Lipid transport	0	no	no	2.90628	5.19114e-08
Gmet_0246	Aminoglycoside phosphotransferase	rdoA	Regulatory functions	Small molecule interactions	0	no	no	2.90499	4.62571e-08
Gmet_3176	Galactose-1-phosphate uridyl transferase, class I	galT	Energy metabolism	Sugars	0	no	no	2.90221	1.37702e-09
Gmet_0695	ammonium transporter (TC 1.A.11)	amtB	Transport and binding proteins	Cations and iron carrying compounds	12	no	yes	2.89285	2.21023e-08
Gmet_2155	Multicopper oxidase, type 2, cupredoxin		Energy metabolism	Electron transport	1	no	no	2.89211	1.38433e-09
Gmet_0525	PAP2 family protein	pap2	Unknown function		6	PS51257	no	2.89066	1.0451e-07
Gmet_0121	cytochrome c family protein, 2 hemes		Energy metabolism	Electron transport	0	PS51257	no	2.89018	1.35123e-07
Gmet_1107	HD-domain/PDEase-like		Unknown function		0	no	no	2.8851	2.15088e-09
Gmet_0149	acetate kinase (EC 2.7.2.1)	ackA	Energy metabolism	Fermentation	0	no	no	2.88289	2.20391e-09
Gmet_0014	lipooligosaccharide transport system permease protein	nodJ	Transport and binding proteins	Other	6	no	no	2.86169	1.50155e-07
Gmet_0250	Heme/copper-type cytochrome/quinol oxidase, subunit 3	coxC	Energy metabolism	Electron transport	5	no	no	2.86028	1.77924e-07
Gmet_3082	aspartate ammonia-lyase	aspA	Energy metabolism	Amino acids and amines	0	no	no	2.84466	3.30406e-09
Gmet_0879	CHAD domain (function unknown)		Unknown function		0	no	no	2.83746	2.00639e-09
Gmet_0885	Dolichol-phosphate mannosyltransferase	arnC	Cell envelope	Biosynthesis and degradation of surface polysaccharides and lipopolysaccharides	2	no	no	2.83027	1.58205e-09
Gmet_0656	ABC-type multidrug transport system, permease component		Transport and binding proteins	Unknown substrate	6	no	no	2.8252	2.81085e-06
Gmet_1711	L-carnitine dehydratase/bile acid-inducible protein F	caiB	Fatty acid and phospholipid metabolism	Biosynthesis	0	no	no	2.80276	9.305e-07
Gmet_2823	hopanoid biosynthesis associated radical SAM protein HpnH	hpnH	Unknown function		0	no	no	2.80198	3.30445e-09
Gmet_2896	cytochrome c family protein, 4 hemes		Energy metabolism	Electron transport	0	no	yes	2.792	1.14162e-08
Gmet_0704	Transmembrane protein		Unknown function		2	no	no	2.78477	2.9567e-07
Gmet_0913	PccG multiheme outer membrane cytochrome	omcG	Energy metabolism	Electron transport	0	PS51257	no	2.78255	9.51331e-07
Gmet_0017	Uncharacterized coiled-coil protein SlyX (sensitive to lysis X)	slyX	Unknown function		0	no	no	2.7739	5.87497e-06
Gmet_0699	cystathionine beta-lyase (EC 4.4.1.8)	metC-2	Amino acid biosynthesis	Cysteine and methionine	0	no	no	2.76413	1.0047e-09
Gmet_3251	methylmalonyl-CoA mutase	mcmA1	Fatty acid and phospholipid metabolism	Biosynthesis	0	no	no	2.76247	9.60728e-08
Gmet_0909	Porin associated cytochrome c family protein, 9 hemes	omaF	Energy metabolism	Electron transport	0	no	yes	2.76241	4.5675e-09
Gmet_3311	type VI secretion protein, VC_A0114 family	vasE	Protein fate	Protein and peptide secretion and trafficking	0	no	no	2.76101	9.69756e-09
Gmet_3202	rRNA large subunit m3Psi methyltransferase RlmH	rimH	Protein synthesis	tRNA and rRNA base modification	0	no	no	2.75071	1.31084e-08
Gmet_3160	Flagellar hook-length control protein-like, C-terminal (Pfam PF02120)		Cellular processes	Chemotaxis and motility	0	no	no	2.74235	1.01751e-07
Gmet_1091	Hypothetical protein		Hypothetical proteins		0	no	no	2.73252	2.62243e-09
Gmet_1722	Methylmalonyl-CoA mutase-like		Energy metabolism	Propanoate metabolism	0	no	no	2.71527	1.42212e-07
Gmet_0583	Spermine synthase	speE	Energy metabolism	Arginine and proline metabolism	13	no	no	2.71441	2.86424e-08
Gmet_1156	heat shock protein HtpX	htpX	Protein fate	Protein folding and stabilization	0	no	no	2.69653	3.48207e-07
Gmet_1461	outer membrane transport energization protein TonB (TC 2.C.1.1.1)	tonB	Transport and binding proteins	Unknown substrate	0	no	no	2.6925	0.000158015
Gmet_3091	Di-haem cytochrome c peroxidase, 2 hemes	macA	Energy metabolism	Electron transport	0	no	no	2.69193	8.37565e-09
Gmet_0020	Hypothetical protein		Hypothetical proteins		0	no	no	2.6909	0.000143216
Gmet_0021	AAA+ ATPase domain		Unknown function		0	no	no	2.68872	5.63715e-09
Gmet_0717	hypothetical protein		Unknown function		0	no	no	2.68812	8.8089e-07
Gmet_2787	Uncharacterized conserved protein		Unknown function		0	no	no	2.6822	7.7399e-10
Gmet_3099	Flagellar motor switch FliN	fliN	Cellular processes	Chemotaxis and motility	0	no	no	2.67057	0.000167447
Gmet_3488	K+ channel, pore region		Transport and binding proteins	Cations and iron carrying compounds	4	no	no	2.66712	7.24932e-09
Gmet_0600	c-type cytochrome, PKD domain, 19 hemes		Energy metabolism	Electron transport	1	no	no	2.66624	3.63671e-08
Gmet_1676	glycerol kinase (EC 2.7.1.30)	glpK	Energy metabolism	Other	0	no	no	2.66426	4.30591e-08
Gmet_3038	efflux transporter, RND family, MFP subunit	hlyD	Transport and binding proteins	Unknown substrate	1	no	yes	2.66394	5.20124e-09
Gmet_3110	flagellar assembly protein fliH, putative	fliH	Cellular processes	Chemotaxis and motility	0	no	no	2.65288	9.16001e-06
Gmet_1200	Lecithin:cholesterol/phospholipid:diacylglycerol acyltransferase		Cell envelope	Biosynthesis and degradation of surface polysaccharides and lipopolysaccharides	0	no	no	2.64948	4.08005e-09
Gmet_2657	Membrane protein of unknown function		Unknown function		3	no	no	2.64876	0.000120809
Gmet_2839	cytochrome c family protein, 11 hemes OmcX	omcX	Energy metabolism	Electron transport	1	no	yes	2.64812	2.52975e-08
Gmet_1474	hypothetical protein		Hypothetical proteins		0	no	no	2.6354	9.25524e-05
Gmet_0442	Flagellin-like	fliC	Cellular processes	Chemotaxis and motility	0	no	no	2.63176	6.96677e-06
Gmet_0378	thymidylate synthase (FAD) (EC 2.1.1.148)	thyX	Purines, pyrimidines, nucleosides, and nucleotides	2'-Deoxyribonucleotide metabolism	0	no	no	2.63035	2.16385e-09
Gmet_2111	Hypothetical protein		Hypothetical proteins		0	no	no	2.60761	1.75691e-06
Gmet_2783	homoserine O-acetyltransferase (EC 2.3.1.31)	metX	Amino acid biosynthesis	Aspartate family	0	no	no	2.59691	1.1877e-08
Gmet_2972	addiction module antidote protein, HigA family	higA	Regulatory functions	DNA interactions	0	no	no	2.59452	1.4766e-09
Gmet_0976	chorismate synthase (EC 4.2.3.5)	aroC	Amino acid biosynthesis	Aromatic amino acid family	0	no	no	2.58789	4.38714e-08
Gmet_1963	Tetratricopeptide-like helical		Unknown function		1	no	no	2.58504	9.24022e-06
Gmet_0739	Na+/solute symporter	aplC	Transport and binding proteins	Cations and iron carrying compounds	13	no	no	2.58237	1.48918e-07
Gmet_1024	Hypothetical protein		Hypothetical proteins		0	no	no	2.58199	0.0014415
Gmet_0153	NADH dehydrogenase subunit B (EC 1.6.5.3	nuoB	Energy metabolism	Electron transport	0	no	no	2.57905	1.1858e-08
Gmet_3100	Flagellar motor switch protein FliM	fliM	Cellular processes	Chemotaxis and motility	0	no	no	2.56623	3.28497e-05
Gmet_0144	thiolase, putative		Fatty acid and phospholipid metabolism	Biosynthesis	0	no	no	2.55691	2.69693e-09
Gmet_1029	HSP20-like chaperone		Protein fate	Protein folding and stabilization	0	no	no	2.55478	0.000126844
Gmet_2720	microcin-processing peptidase 2. Unknown type peptidase. MEROPS family U62	tldD	Protein fate	Degradation of proteins, peptides, and glycopeptides	0	no	no	2.54788	5.95875e-09
Gmet_1939	amidophosphoribosyltransferase (EC 2.4.2.14)	purF	Purines, pyrimidines, nucleosides, and nucleotides	Purine ribonucleotide biosynthesis	0	no	no	2.53321	2.49267e-09
Gmet_3014	Beta-barrel assembly machine subunit BamD	bamB	Protein fate	Protein and peptide secretion and trafficking	0	PS51257	yes	2.532	2.09727e-08
Gmet_0608	N-acetyl-gamma-glutamyl-phosphate reductase (EC 1.2.1.38)	argC	Amino acid biosynthesis	Glutamate family	0	no	no	2.53073	8.2159e-09
Gmet_1193	Unknown protein		Unknown function		0	no	no	2.52846	1.73508e-08
Gmet_3493	nitric oxide reductase, NorZ apoprotein	norZ	Energy metabolism	Electron transport	14	no	no	2.52799	1.13986e-08
Gmet_2917	Transcription factor MtfA (Pfam PF06167)		Transcription	Transcription factors	0	no	no	2.5275	4.15137e-08
Gmet_0304	Phosphoenolpyruvate carboxylase, type 1 (EC 4.1.1.31)	ppc	Energy metabolism	Pyruvagte metabolism	0	no	no	2.5254	1.1555e-08
Gmet_0599	hypothetical protein		hypothetical protein		0	no	no	2.51643	1.64878e-07
Gmet_0258	tRNA-U20a,U20b-dihydrouridine synthase		Protein synthesis	tRNA and rRNA base modifications	0	no	no	2.51598	2.88651e-08
Gmet_2494	indole-3-glycerol-phosphate synthase	trpC	Amino acid biosynthesis	Aromatic amino acid family	0	no	no	2.51044	2.46961e-09
Gmet_0042	arylformamidase	kynB	Energy metabolism	Amino acids	0	no	no	2.51035	4.16681e-08
Gmet_3152	glycine dehydrogenase (decarboxylating) beta subunit	gcvP2	Energy metabolism	Biosynthesis and degradation of polysaccharides	0	no	no	2.50767	1.12368e-07
Gmet_0372	NADH/ubiquinone/plastoquinone (complex I)	ehrD-2	Energy metabolism	Electron transport	11	no	no	2.49932	5.60992e-07
Gmet_0240	Predicted transcriptional regulator containing an HTH domain		Regulatory functions	DNA interactions	0	no	no	2.49779	6.98131e-07
Gmet_0588	Tfp pilus assembly protein PilF	pilF	Cell envelope	Surface structures: pili	9	no	no	2.49225	5.1059e-07
Gmet_0886	DegT/DnrJ/EryC1/StrS aminotransferase	arnB	Cell envelope	Biosynthesis and degradation of surface polysaccharides and lipopolysaccharides	0	no	no	2.48635	4.33265e-09
Gmet_2829	Outer membrane protein, OmpA/MotB, C-terminal		Unknown function		1	no	no	2.47384	3.03247e-09
Gmet_2633	Transport ATP-binding protein CydC	cydC	Transport and binding proteins	Amino acids and amines	6	no	no	2.47346	1.26018e-08
Gmet_2920	Domain of unknown function DUF4105 (Pfam PF13387)		Unknown function		0	no	no	2.47064	1.41359e-07
Gmet_2659	Tetratricopeptide-like helical		Unknown function		1	no	yes	2.46156	5.76649e-07
Gmet_2497	anthranilate synthase, component I (EC 4.1.3.27)	trpE	Amino acid biosynthesis	Aromatic amino acid family	0	no	no	2.46005	4.89159e-09
Gmet_1094	cytochrome c Hsc, 2 hemes	cccA	Energy metabolism	Electron transport	0	no	yes	2.45391	5.74277e-08
Gmet_0874	MiaB-like tRNA modifying enzyme	miaB	Protein synthesis	tRNA and rRNA base modification	0	no	no	2.44412	8.37067e-09
Gmet_3201	ribosome silencing factor	rsfS	Protein fate	Ribosomal proteins: synthesis and modification	0	no	no	2.43668	1.63994e-08
Gmet_0022	hypothetical protein		Hypothetical protein		0	no	no	2.43628	1.65151e-08
Gmet_1037	cyclic pyranopterin monophosphate synthase subunit MoaC (EC 4.1.99.18)	moaC	Biosynthesis of cofactors, prosthetic groups, and carriers	Molybdopterin	0	no	no	2.43618	1.7927e-07
Gmet_1903	Sulphate transport system permease protein 1	cysA	Transport and binding proteins	Anions	0	no	no	2.4356	0.0126524
Gmet_0329	Nitrate reductase, alpha subunit	narG	Energy metabolism	Electron transport	0	no	no	2.43068	2.0956e-08
Gmet_1709	Coenzyme A transferase		Energy metabolism	TCA cycle	0	no	no	2.43013	3.52425e-06
Gmet_0178	transketolase (EC 2.2.1.1)	tkt	Energy metabolism	Pentose phosphate pathway	0	no	no	2.42773	1.15874e-08
Gmet_1043	Molybdopterin or thiamine biosynthesis adenylyltransferase	thiF	Biosynthesis of cofactors, prosthetic groups, and carriers	Molybdopterin	0	no	no	2.4249	7.94978e-07
Gmet_1958	condensin subunit ScpB	scpB	Cellular processes	Cell division	0	no	no	2.42475	7.30001e-07
Gmet_2735	Porin, TonB-dependent receptor, plug		Cell envelope	Porins	0	no	no	2.42321	3.19156e-09
Gmet_3400	pilus retraction ATPase PilT	pilT-3	Cell envelope	Surface structures	0	no	no	2.4228	7.77534e-07
Gmet_0270	L-threonine aldolase (EC 4.1.2.5)	ltaE	Energy metabolism	Amino acids and amines	0	no	no	2.40904	1.08132e-07
Gmet_1135	Hypothetical protein		Hypothetical proteins		0	no	no	2.40753	2.08218e-06
Gmet_2769	2-oxoglutarate dehydrogenase E1 component (EC 1.2.4.2)	sucA	Energy metabolism	TCA cycle	0	no	no	2.40043	8.03616e-09
Gmet_2695	glycerate dehydrogenase	hprA	Energy metabolism	Sugars	0	no	no	2.39599	4.48291e-07
Gmet_1927	import inner membrane translocase subunit Tim44		Transport and binding proteins	Lipid transport	3	no	yes	2.39433	1.8166e-08
Gmet_3116	Tetratricopeptide TPR_4		Unknown function		0	no	yes	2.39047	0.000269453
Gmet_1078	methyl-accepting chemotaxis sensory transducer with Cache sensor	mcp36H	Cellular processes	Chemotaxis	0	no	no	2.38252	9.67047e-06
Gmet_1042	Phosphate-selective porin O and P	oprP	Cell envelope	Surface structures	0	no	yes	2.38238	1.58457e-05
Gmet_0088	RNA polymerase sigma factor 54 interaction domain (Pfam PF00158)		Transcription	Transcription factors	0	no	no	2.37175	1.8003e-08
Gmet_0041	Heat shock protein Hsp33 (Pfam PF01430)	hslO	Protein fate	Protein folding and stabilization	0	no	no	2.37128	7.9003e-08
Gmet_2638	phosphoenolpyruvate carboxykinase (GTP)	pckA	Energy metabolism	Pyruvate metabolism	0	no	no	2.36949	1.10838e-08
Gmet_3388	hypothetical protein		Hypothetical protein		0	no	no	2.36356	1.29997e-06
Gmet_0965	prepilin-type N-terminal cleavage/methylation domain	pilW-2	Cell envelope	Surface structures	1	no	no	2.36305	6.82209e-05
Gmet_3520	Menaquinol oxidoreductase complex Cbc4, cytochrome b subunit, putative	cbcU-1	Energy metabolism	Electron transport	0	no	no	2.35898	2.6716e-08
Gmet_0330	c-type cytochrome family protein, 1 heme	narH	Energy metabolism	Electron transport	0	no	no	2.35631	2.62008e-08
Gmet_2948	Carbon starvation protein CstA	cstA-1	Regulatory functions	Small molecule interactions	16	no	no	2.35452	1.21227e-08
Gmet_1109	bidirectional [NiFe] hydrogenase diaphorase subunit [EC:1.6.5.3]	hoxE	Energy metabolism	Electron transport	0	no	no	2.3535	1.99849e-06
Gmet_0726	Pimeloyl-ACP methyl ester carboxylesterase		Fatty acid biosynthesis		0	no	no	2.35108	1.17253e-06
Gmet_3015	DUF4440 domain lipoprotein		Unknown function		0	PS51257	no	2.34957	1.02535e-06
Gmet_1508	4Fe-4S ferredoxin, iron-sulfur binding protein		Energy metabolism	Electron transport	0	no	no	2.34696	4.55104e-06
Gmet_3392	4-hydroxy-3-polyprenylbenzoate decarboxylase	ubiX	Biosynthesis of cofactors, prosthetic groups, and carriers	ubiquinone and other terpenoid backbone	0	no	no	2.34677	2.42739e-07
Gmet_2932	Transmembrane protein	cbcE	Unknown function		4	no	no	2.34638	4.08652e-08
Gmet_1155	Integral membrane protein TerC	terC	Cellular processes	tellurite resistance	0	no	no	2.34615	7.19733e-09
Gmet_2734	Radical SAM		Unknown function		0	no	no	2.34449	3.87934e-08
Gmet_3177	Glycoside hydrolase, family 57		Energy metabolism	Sugars	0	no	no	2.33827	4.19039e-09
Gmet_1751	Twin-arginine translocation pathway signal		Protein fate	Protein and peptide secretion and trafficking	0	no	no	2.33696	4.46353e-08
Gmet_0747	regulatory inactivation of DnaA Hda protein	had	DNA metabolism	DNA replication, recombination, and repair	0	no	no	2.33606	7.11733e-06
Gmet_0887	Dolichyl-phosphate-mannose-protein mannosyltransferase		Cell envelope	Biosynthesis and degradation of surface polysaccharides and lipopolysaccharides	13	no	no	2.33147	9.11449e-09
Gmet_0549	methionine synthase (B12-dependent) (EC 2.1.1.13)	metH	Amino acid biosynthesis	Aspartate family	0	no	no	2.32828	1.03753e-08
Gmet_3085	diguanylate cyclase/phosphodiesterase with PAS/PAC sensor(s)		Regulatory functions	Small molecule interactions	2	no	no	2.32686	0.000380625
Gmet_0789	Aldehyde dehydrogenase		Energy metabolism	Pentose phosphate pathway	0	no	no	2.31814	7.88498e-09
Gmet_3127	Multidrug efflux transporter		Transport and binding proteins	Unknown substrate	11	no	no	2.31771	3.30534e-09
Gmet_3094	Flagellar biosynthetic protein FlhB	flhB	Cellular processes	Chemotaxis and motility	3	no	no	2.31172	2.95981e-05
Gmet_0379	protein of unknown function DUF1385		Unknown function		4	no	no	2.31123	7.97886e-09
Gmet_3169	Phosphoenolpyruvate carboxykinase (ATP)	pckA	Energy metabolism	Glycolysis/gluconeogenesis	0	no	no	2.3079	3.49677e-08
Gmet_0274	type VI secretion system protein ImpL	tssM	Cellular processes	Type VI secretion system	3	no	no	2.30153	6.51323e-06
Gmet_0122	pyruvate kinase (EC 2.7.1.40)	pyk	Energy metabolism	Glycolysis/gluconeogenesis	0	no	no	2.29688	1.01552e-08
Gmet_1038	molybdopterin molybdochelatase (EC 2.10.1.1)	moeA1	Biosynthesis of cofactors, prosthetic groups, and carriers	Molybdopterin	0	no	no	2.29664	2.07472e-06
Gmet_1636	TonB-like protein	tonB	Transport and binding proteins	Cations and iron carrying compounds	0	no	no	2.29338	2.03439e-07
Gmet_2020	AMP-dependent synthetase and ligase		Energy metabolism	Other	0	no	no	2.28841	2.82807e-05
Gmet_0771	NAD(P)H:quinone oxidoreductase, type IV	wrbA	Energy metabolism	Electron transport	0	no	no	2.28664	1.13521e-07
Gmet_1036	molybdopterin adenylyltransferase (EC 2.7.7.75)	moaB	Biosynthesis of cofactors, prosthetic groups, and carriers	Molybdopterin	0	no	no	2.28556	1.21075e-07
Gmet_1688	KDO2-lipid IV(A) lauroyltransferase	lpxL	Cell envelope	Biosynthesis and degradation of surface polysaccharides and lipopolysaccharides	0	no	no	2.28477	5.76438e-07
Gmet_0179	Uncharacterized conserved protein YfiP, DTW domain		Unknown function		0	no	no	2.27525	9.17718e-09
Gmet_0194	Uncharacterized conserved protein, DUF111 family		Unknown function		0	no	no	2.27515	5.26364e-08
Gmet_0418	Radical SAM superfamily enzyme YgiQ, UPF0313 family		Unknown function		0	no	no	2.26681	5.37127e-08
Gmet_0175	Cysteine proteinase		Protein fate	Degradation of proteins, peptides, and glycopeptides	0	no	yes	2.2631	2.60911e-07
Gmet_3203	phosphoglycerate mutase (EC 5.4.2.1)	gpmI	Energy metabolism	Glycolysis/gluconeogenesis	0	no	no	2.25911	5.41188e-08
Gmet_0197	multi-sensor signal transduction histidine kinase (EC 2.7.13.3)		Regulatory functions	Small molecule interactions	2	no	no	2.25861	5.78472e-06
Gmet_0931	Peptidase S8 and S53, subtilisin, kexin, sedolisin		Protein fate	Degradation of proteins, peptides, and glycopeptides	0	no	yes	2.25738	6.66833e-07
Gmet_0557	cytochrome c family protein, 4 hemes		Energy metabolism	Electron transport	1	no	yes	2.25339	3.12783e-05
Gmet_0173	Surface associated protein		Unknown function		3	PS51257	no	2.25318	7.0085e-06
Gmet_3112	Flagellar FliF M-ring protein	fliF	Cellular processes	Chemotaxis and Motility	2	no	no	2.25188	0.000155498
Gmet_1630	Haloacid dehalogenase-like hydrolase		Unknown function		0	no	no	2.25105	2.56453e-05
Gmet_3128	efflux transporter, RND family, MFP subunit	mfp	Transport and binding proteins	Unknown substrate	1	no	no	2.25064	9.0489e-08
Gmet_3508	Efflux pump, RND family, membrane fusion protein	RND_mfp	Transport and binding proteins	Unknown substrate	1	no	no	2.24973	0.000708242
Gmet_1665	efflux transporter, RND family, MFP subunit		Transport and binding proteins	Unknown substrate	0	no	no	2.2492	2.70769e-06
Gmet_2906	Domain of unknown function DUF4445 (pfam14574)		Unknown function		0	no	no	2.249	8.39414e-08
Gmet_0596	Membrane protein		Unknown function		3	no	no	2.24742	5.27198e-06
Gmet_0183	thiol peroxidase (atypical 2-Cys peroxiredoxin) (EC 1.11.1.5)	tpx	Energy metabolism	Electron transport	0	no	no	2.24356	1.7951e-08
Gmet_0139	Pectin lyase fold		Unknown function		1	no	yes	2.2425	1.04068e-08
Gmet_1382	Arylsulfotransferase	assT	Central intermediary metabolism	Sulfur assimilation	0	no	yes	2.24079	1.66862e-06
Gmet_1236	Binding-protein-dependent transport systems inner membrane component		Transport and binding proteins		0	no	no	2.23921	8.24555e-08
Gmet_0709	Protein of unknown function DUF2721 (Pfam PF11026)		Unknown function		3	no	no	2.23821	6.21904e-06
Gmet_0131	YXWGXW repeat (Pfam PF12779)		Unknown function		0	no	yes	2.23439	5.91873e-05
Gmet_2458	glucose-6-phosphate isomerase (EC 5.3.1.9)	pgi	Energy metabolism	Glycolysis/Gluconeogenesis	0	no	no	2.23051	7.24372e-08
Gmet_2559	GAF domai		Regulatory functions	Small molecule interactions	0	no	no	2.229	2.05648e-08
Gmet_0151	Thioredoxin	trxC	Energy metabolism	Electron transport	0	no	no	2.22622	3.65319e-08
Gmet_1105	Kef-type potassium/proton antiporter, CPA2 family (TC 2.A.37.1)		Transport and binding proteins	Cations and iron carrying compounds	0	no	no	2.2257	3.15432e-08
Gmet_3199	glutamate-5-semialdehyde dehydrogenase (EC 1.2.1.41)	proA	Amino acid biosynthesis	Glutamate family	0	no	no	2.22552	2.51796e-08
Gmet_0236	GreA/GreB family elongation factor	greA	Transcription	Transcription factors	0	no	no	2.22487	0.000156863
Gmet_0071	Glutamate-ammonia ligase adenylyltransferase	glnE	Protein fate	Protein modification and repair	0	no	no	2.22178	4.29104e-07
Gmet_3397	Winged helix-turn-helix transcription repressor DNA-binding		Regulatory functions	DNA interactions	0	no	no	2.22153	4.08365e-05
Gmet_1950	Hypothetical protein		Hypothetical proteins		0	no	no	2.22032	0.00158579
Gmet_0548	GerMN domain		Unknown function		1	no	no	2.21881	4.47917e-07
Gmet_0163	NADH dehydrogenase subunit I (EC 1.6.5.3)	nuoI	Energy metabolism	Electron transport	0	no	no	2.2133	1.1182e-07
Gmet_2738	Molybdopterin oxidoreductase		Energy metabolism	Electron transport	0	no	no	2.21301	1.77437e-08
Gmet_3150	lipoyl synthase	lipA	Biosynthesis of cofactors, prosthetic groups, and carriers	Lipoate	0	no	no	2.21218	9.6979e-07
Gmet_3505	dipeptidase. Metallo peptidase. MEROPS family M19		Protein fate	Degradation of proteins, peptides, and glycopeptides	0	no	no	2.20692	7.2585e-07
Gmet_3291	Enoyl-CoA hydratase/isomerase	liuC	Energy metabolism	Amino acids, amines	0	no	no	2.20557	0.0120632
Gmet_0275	type VI secretion-associated protein, BMA_A0400 family	vasJ	Protein fate	Protein and peptide secretion and trafficking	0	no	no	2.20363	1.58871e-05
Gmet_0235	Winged helix-turn-helix transcription repressor DNA-binding		Regulatory functions	DNA interactions	0	no	no	2.19911	1.81577e-07
Gmet_2568	primary replicative DNA helicase (EC 3.6.1.-)	dnaB	DNA metabolism	DNA replication, recombination, and repair	0	no	no	2.19465	7.08727e-08
Gmet_3224	transmembrane protein		Unknown function		1	no	no	2.19079	1.30699e-08
Gmet_1248	permease YjgP/YjgQ	lptG	Cell envelope	LPS transport	0	no	no	2.18982	6.7135e-06
Gmet_1165	DivIVA domain	DivIVA	Cellular processes	Cell division	0	no	no	2.18773	1.81095e-07
Gmet_3540	Xaa-Pro aminopeptidase-like protein	tolB	Transport and binding proteins	Other	0	no	no	2.18679	3.77448e-08
Gmet_0101	Radical SAM superfamily enzyme YgiQ, UPF0313 family		Unknown function		0	no	no	2.1839	1.48693e-08
Gmet_3419	Pyruvate:ferredoxin (flavodoxin) oxidoreductase	por	Energy metabolism	Glycolysis/gluconeogenesis	0	no	no	2.18328	1.81927e-06
Gmet_3111	Flagellar motor switch protein FliG	fliG	Cellular processes	Chemotaxis and motility	0	no	no	2.18275	0.000184379
Gmet_0434	flagellar P-ring protein precursor	flgI	Cellular processes	Chemotaxis and Motility	0	no	no	2.1803	0.00225773
Gmet_2616	Guanine-specific ribonuclease N1 and T1		Transcription	RNA processing	0	no	no	2.17712	2.567e-07
Gmet_1297	ribonucleotide-diphosphate reductase subunit alpha	nrdJ	Purines, pyrimidines, nucleosides, and nucleotides	2'-Deoxyribonucleotide metabolism	0	no	no	2.17446	2.57677e-06
Gmet_2970	Methyltransferase type 11 (Pfam PF08241)		Unknown function		0	no	no	2.17029	4.3642e-07
Gmet_0661	carbamoyl-phosphate synthase large subunit	carB	Purines, pyrimidines, nucleosides, and nucleotides	Pyrimidine ribonucleotide biosynthesis	0	no	no	2.16564	1.23522e-07
Gmet_1044	Thiamine S	thiS	Biosynthesis of cofactors, prosthetic groups, and carriers	Molybdopterin	0	no	no	2.16364	2.08355e-05
Gmet_3151	Biotin/lipoate A/B protein ligase	lplA	Fatty acid and phospholipid metabolism	Biosynthesis	0	no	no	2.1629	3.85441e-06
Gmet_3020	acyl-phosphate glycerol-3-phosphate acyltransferase	plsY	Fatty acid and phospholipid metabolism	Biosynthesis	5	no	no	2.16011	2.87755e-08
Gmet_3438	transcriptional regulator, XRE family with cupin sensor		Regulatory functions	DNA interactions	0	no	no	2.15671	3.25672e-06
Gmet_3200	nicotinate-nucleotide adenylyltransferase (EC 2.7.7.18)	nadD	Biosynthesis of cofactors, prosthetic groups, and carriers	Pyridine nucleotides	0	no	no	2.14815	1.24312e-07
Gmet_0993	3-polyprenyl-4-hydroxybenzoate decarboxylase	UbiD	Biosynthesis of cofactors, prosthetic groups, and carriers	ubiquinone and other terpenoid backbone	0	no	no	2.14729	1.86825e-08
Gmet_0598	Multihaem cytochrome, 22 hemes		Energy metabolism	Electron transport	1	pfam00801	yes	2.14691	9.62001e-07
Gmet_0369	NADH ubiquinone oxidoreductase, 20 kDa subunit	ehrS-2	Energy metabolism	Electron transport	0	no	no	2.1464	4.05605e-08
Gmet_0306	Succinyl-CoA synthetase, alpha subunit		Energy metabolism	TCA cycle	0	no	no	2.14617	5.25645e-06
Gmet_1696	Beta-ketoacyl synthase		Fatty acid and phospholipid metabolism	Biosynthesis	0	no	no	2.14539	1.67432e-08
Gmet_0811	efflux transporter, outer membrane factor (OMF) lipoprotein, NodT family	nodT	Cellular processes	Detoxification	0	no	no	2.14321	1.18575e-06
Gmet_0308	succinate dehydrogenase subunit A (EC 1.3.5.1)	sdhA	Energy metabolism	Anaerobic	0	no	no	2.13761	2.45601e-05
Gmet_1144	Unknown protein		Unknown function		0	no	no	2.1375	6.41562e-07
Gmet_0147	glutamate synthase (ferredoxin) (EC 1.4.7.1)	gltB	Amino acid biosynthesis	Glutamate	0	no	no	2.13515	3.46212e-08
Gmet_2715	xanthine/uracil/vitamin C permease	pbuG	Transport and binding proteins	Anions	11	no	no	2.13312	2.56177e-07
Gmet_3495	serine phosphatase		Protein fate	Protein modification and repair	0	no	no	2.13233	7.57089e-08
Gmet_0143	ipoprotein, putative		Unknown function		0	PS51257	yes	2.12519	6.30003e-08
Gmet_3086	transcriptional regulator		Regulatory functions	DNA interactions	0	no	no	2.12363	2.64636e-06
Gmet_0770	phosphoenolpyruvate synthase (EC 2.7.9.2)	ppsA	Energy metabolism	Glycolysis/gluconeogenesis	0	no	no	2.11997	2.09153e-07
Gmet_2952	Isochorismatase hydrolase		Biosynthesis of cofactors, prosthetic groups, and carriers	Pyridine metabolism	0	no	no	2.11968	3.08674e-06
Gmet_0123	flavin oxidoreductase/NADH oxidase		Energy metabolism	Electron transport	1	no	no	2.11199	8.02748e-08
Gmet_0908	Porin from PccF	ombF	Cell envelope	Surface structures	0	no	yes	2.11052	3.75675e-07
Gmet_0884	Methionyl-tRNA formyltransferase		Protein synthesis	tRNA aminoacylation	0	no	no	2.10964	5.30213e-07
Gmet_0234	Glycine-zipper-containing OmpA-like membrane domain (Pfam PF13436)		Cell envelope	Surface structures	1	no	yes	2.10856	9.00554e-07
Gmet_2573	ATP-dependent RNA helicase RhlE	rhlE	Transcription	RNA degradation	0	no	no	2.1055	1.86701e-07
Gmet_1111	NAD(P)-dependent nickel-iron dehydrogenase diaphorase component subunit HoxU	hoxU	Energy metabolism	Electron transport	0	no	no	2.10414	4.58528e-07
Gmet_2767	Glycogen/starch/alpha-glucan phosphorylase	glgP	Energy metabolism	Biosynthesis and degradation of polysaccharides	0	no	no	2.10356	3.34726e-08
Gmet_3179	response regulator receiver domain protein (CheY-like)		Regulatory functions	Signal transduction	0	no	no	2.09917	1.7524e-07
Gmet_0117	Hydrogenase formation HypD protein	hypD	Protein fate	Protein modification and repair	0	no	no	2.09596	1.85924e-05
Gmet_0807	4Fe-4S ferredoxin, iron-sulfur binding protein		Energy metabolism	Electron transport	0	no	no	2.09394	1.59671e-07
Gmet_3509	Heavy metal efflux pump CzcA	czcA	Cellular processes	Detoxification	11	no	no	2.08923	1.89327e-06
Gmet_2509	pyruvate dehydrogenase (acetyl-transferring) E1 component, alpha subunit	pdhA	Energy metabolism	Pyruvate dehydrogenase	0	no	no	2.0881	8.92196e-08
Gmet_0040	Peptidase U32		Protein fate	Degradation of proteins, peptides, and glycopeptides	0	no	no	2.08792	4.17403e-08
Gmet_1755	Fe-S-cluster-containing dehydrogenase component		Energy metabolism	Electron transport	0	no	no	2.08622	0.000905572
Gmet_3534	heat-inducible transcription repressor HrcA	hrcA	Regulatory functions	DNA interactions	0	no	no	2.085	8.66805e-05
Gmet_2375	3-deoxy-D-arabinoheptulosonate-7-phosphate synthase (EC 2.5.1.54)	aroF	Amino acid biosynthesis	Aromatic amino acid family	0	no	no	2.08112	4.23473e-08
Gmet_2456	Predicted membrane protein		Unknown function		6	no	no	2.07672	9.37817e-06
Gmet_1468	Alpha/beta hydrolase fold		Unknown function		0	no	no	2.07429	1.29401e-06
Gmet_1196	PASTA domain		Unknown function		0	no	no	2.07427	4.80986e-07
Gmet_2750	Uroporphyrinogen decarboxylase (URO-D)	uroD	Biosynthesis of cofactors, prosthetic groups, and carriers	Heme, porphyrin, and cobalamin	0	no	no	2.06792	1.2417e-07
Gmet_0950	phenylacetate-CoA ligase (EC 6.2.1.30)	paaK	Energy metabolism	Phenylalanine metabolism	0	no	no	2.06342	1.15875e-05
Gmet_0116	Hydrogenase expression/formation protein HypE	hypE	Protein fate	Protein modification and repair	0	no	no	2.06167	1.97097e-06
Gmet_3012	Peptidase M23B		Protein fate	Degradation of proteins, peptides, and glycopeptides	0	no	yes	2.06161	6.51866e-08
Gmet_0428	lagellar biosynthesis protein FlhG	flhG	Cellular processes	Chemotaxis and Motility	0	no	no	2.05914	0.000351746
Gmet_2451	Cytochrome c biogenesis protein, transmembrane region	ccdA	Energy metabolism	Electron transport	6	no	no	2.0564	5.28544e-07
Gmet_1486	UDP-galactose 4-epimerase (EC 5.1.3.2)	galE-2	Energy metabolism	Sugars	0	no	no	2.054	0.0116234
Gmet_1054	GAF sensor signal transduction histidine kinase (EC 2.7.13.3)		Regulatory functions	Small molecule interactions	0	no	no	2.05166	3.7763e-07
Gmet_1381	putative disulfide oxidoreductase	dsbB	Energy metabolism	Electron transport	0	no	no	2.04906	3.9488e-06
Gmet_0013	daunorubicin resistance ABC transporter	drrA	Transport and binding proteins	Other	0	no	no	2.04714	3.31951e-06
Gmet_1373	protein of unknown function DUF477		Unknown function		0	no	no	2.04082	1.20853e-06
Gmet_0655	ABC-type multidrug transport system, permease component	ybhR-1	Transport and binding proteins	Unknown substrate	6	no	no	2.03723	3.00569e-06
Gmet_1166	Protein of unknown function YGGT	yggT	Unknown function		0	no	no	2.03668	8.64067e-06
Gmet_0337	cyclic pyranopterin monophosphate synthase subunit MoaA (EC 4.1.99.18)	moaA-2	Biosynthesis of cofactors, prosthetic groups, and carriers	Molybdopterin	0	no	no	2.03439	7.83259e-07
Gmet_2809	autotransporter secretion inner membrane protein TamB	tamB	Protein fate	Protein and peptide secretion and trafficking	1	no	no	2.03295	2.02588e-07
Gmet_1678	Unknown protein		Unknown function		0	no	no	2.02858	1.62135e-07
Gmet_0478	Cobalamin (vitamin B12) biosynthesis CbiD protein	cbiD	Biosynthesis of cofactors, prosthetic groups, and carriers	Heme, porphyrin, and cobalamin	0	no	no	2.02844	1.44716e-05
Gmet_2385	rhomboid protease GluP [EC:3.4.21.105]	gluP	Protein fate	Degradation of proteins, peptides, and glycopeptides	5	no	no	2.02807	5.32364e-07
Gmet_0430	flagellar basal-body rod protein FlgG	flgF	Cellular processes	Chemotaxis and Motility	0	no	no	2.02499	0.000342083
Gmet_0099	translation initiation factor 5A precursor (eIF-5A)	efp1	Protein synthesis	Translation factors	0	no	no	2.02464	1.02175e-05
Gmet_1364	2-oxoglutarate ferredoxin oxidoreductase, gamma subunit (EC 1.2.7.3)	korC	Energy metabolism	TCA cycle	0	no	no	2.02443	6.17119e-06
Gmet_3262	Lytic transglycosylase, catalytic		Cell envelope	Biosynthesis and degradation of surface polysaccharides and lipopolysaccharides	0	no	no	2.02408	4.17191e-06
Gmet_2518	Acriflavin resistance protein		Cellular processes	Detoxification	10	no	no	2.02205	1.41587e-05
Gmet_3485	Lipoprotein-anchoring transpeptidase ErfK/SrfK		Cell envelope	Biosynthesis and degradation of murein sacculus and peptidoglycan	0	no	no	2.02108	9.56543e-07
Gmet_0767	Archaeal DNA helicase HerA or a related bacterial ATPase, contains HAS-barrel and ATPase domains		DNA metabolism	DNA replication, recombination, and repair	0	no	no	2.01891	5.1315e-07
Gmet_2496	anthranilate synthase, component II (EC 4.1.3.27)	trpG	Amino acid biosynthesis	Aromatic amino acid family	0	no	no	2.01471	6.13915e-06
Gmet_2808	Outer membrane translocation and assembly module TamA	tamA	Cell envelope	Surface structures	1	pfam01103	no	2.01437	6.40159e-08
Gmet_0185	Putative exonuclease, RdgC (Pfam PF04381)	rdgC	DNA metabolism	DNA replication, recombination, and repair	0	no	no	2.01376	4.60002e-08
Gmet_0072	methylthioribose-1-phosphate isomerase (EC 5.3.1.23)	mtnA	Amino acid biosynthesis	Aspartate family	0	no	no	2.01157	1.28776e-06
Gmet_1695	Beta-ketoacyl synthase	fabF	Fatty acid and phospholipid metabolism	Biosynthesis	0	no	no	2.01104	2.20918e-07
Gmet_2457	Radical SAM superfamily enzyme, MoaA/NifB/PqqE/SkfB family		Unknown function		0	no	no	2.00998	5.19078e-07
Gmet_3277	DNA repair protein RadA	radA	DNA metabolism	DNA replication, recombination, and repair	0	no	no	2.00978	9.33242e-07
Gmet_2746	Peptidase S16, lon-like		Protein fate	Degradation of proteins, peptides, and glycopeptides	0	no	no	2.00827	6.22823e-08
Gmet_0104	glutamine--fructose-6-phosphate transaminase	glmS	Cell envelope	Biosynthesis and degradation of murein sacculus and peptidoglycan	0	no	no	2.00614	1.42674e-07
Gmet_1363	2-oxoglutarate ferredoxin oxidoreductase, beta subunit (EC 1.2.7.3)	korB	Energy metabolism	TCA cycle	0	no	no	2.00497	3.64898e-06
Gmet_3334	Domain of unknown function DUF162 (Pfam PF02589)		Unknown function		0	no	no	1.99967	3.22767e-06
Gmet_1463	ATP-binding region, ATPase-like		Unknown function		0	no	no	1.99733	0.00199338
Gmet_2636	bacterial/archaeal transporter family-2 protein		Transport and binding proteins	Unknown substrate	5	no	yes	1.99732	8.96571e-06
Gmet_0848	Oligopeptide/dipeptide ABC transporter, ATP-binding protein-like		Transport and binding proteins	Amino acids and amines	0	no	no	1.99622	2.8789e-07
Gmet_2838	Pseudouridine synthase, RluD	rluA	Protein synthesis	tRNA and rRNA base modification	0	no	no	1.99372	3.07242e-06
Gmet_2658	PDZ/DHR/GLGF:Ankyrin		Regulatory functions	Small molecule interactions	1	no	no	1.99169	2.60475e-06
Gmet_1929	cytochrome bd-I ubiquinol oxidase subunit 2 apoprotein (EC 1.10.3.10)	cydB	Energy metabolism	Electron transport	8	no	no	1.98505	0.000451359
Gmet_0657	ABC transporter-related protein		Transport and binding protein	Unknown substrate	0	no	no	1.98075	8.13614e-07
Gmet_0112	Heat shock protein DnaJ-like	dnaJ	DNA metabolism	DNA replication, recombination, and repair	3	no	no	1.97676	2.02214e-07
Gmet_0158	Membrane protein of unknown function		Unknown function		4	no	no	1.97501	2.13565e-05
Gmet_0433	Flagellar L-ring protein	flgH	Cellular processes	Chemotaxis and Motility	0	PS51257	yes	1.9693	8.44061e-05
Gmet_2741	lipid kinase, YegS/Rv2252/BmrU family		Unknown function		0	no	no	1.96386	1.74539e-07
Gmet_0222	bifunctional methionine sulfoxide reductase A/B protein	msrA	Protein fate	Protein modification and repair	0	no	no	1.95971	3.79823e-07
Gmet_1754	FAD-dependent pyridine nucleotide-disulphide oxidoreductase		Energy metabolism	Electron transport	0	no	no	1.95892	5.70216e-06
Gmet_2915	Secreted protein		Unknown function		0	no	yes	1.95711	7.36671e-07
Gmet_0552	transketolase subunit B (EC 2.2.1.1)	tktB	Energy metabolism	Pentose phosphate pathway	0	no	no	1.95392	6.51983e-08
Gmet_2928	Cytochrome c family protein, 7 hemes	cbcA	Energy metabolism	Electron transport	0	no	yes	1.95391	1.62709e-07
Gmet_0125	probable DNA metabolism protein		DNA metabolism	Other	0	no	no	1.9536	5.21397e-06
Gmet_0570	Sulfur transport proteins		Transport and binding proteins	Sulfur	10	no	no	1.95172	6.78337e-06
Gmet_2479	ATPase components of ABC transporters with duplicated ATPase domains		Transport and binding proteins	Unknown substrate	0	no	no	1.94998	1.3154e-07
Gmet_2762	histidine kinase (EC 2.7.13.3)		Regulatory functions	Signal transduction	2	no	no	1.94969	2.18794e-05
Gmet_3365	type II secretion system protein E (GspE)	gspE	Protein fate	Protein and peptide secretion and trafficking	0	no	no	1.94468	3.32933e-07
Gmet_2467	general secretion pathway protein B	gspB	Protein fate	Protein and peptide secretion and trafficking	1	no	no	1.94343	1.60385e-05
Gmet_2939	methyl-accepting chemotaxis sensory transducer	mcp4H-2	Cellular processes	Chemotaxis and Motility	2	no	no	1.94313	2.58403e-06
Gmet_2620	6-phosphogluconate dehydrogenase (decarboxylating) (EC 1.1.1.44)	gnd	Energy metabolism	Pentose phosphate pathway	0	no	no	1.9416	7.85994e-08
Gmet_1141	baseplate assembly protein		Mobile and extrachromosomal element functions	Prophage functions	0	no	no	1.94121	1.51925e-07
Gmet_0159	NADH dehydrogenase subunit G (EC 1.6.5.3)	nuoG-2	Energy metabolism	Electron transport	0	no	no	1.94072	1.62586e-07
Gmet_3531	Chaperone DnaJ	dnaJ	Protein fate	Protein folding and stabilization	0	no	no	1.94014	1.58063e-05
Gmet_2974	MutS2 family protein	mutS2	DNA metabolism	DNA replication, recombination, and repair	0	no	no	1.93481	4.6786e-08
Gmet_2982	diguanylate cyclase (GGDEF domain)		Regulatory functions	Small molecule interactions	0	no	no	1.93347	0.000174308
Gmet_2566	Unknown protein		Unknown function		0	no	no	1.93337	8.41914e-07
Gmet_A3573	Type IV secretory pathway TrbL components-like	trbL	Cellular processes	Conjugation	7	no	no	1.93218	2.82078e-06
Gmet_2733	cobyrinic acid a,c-diamide synthase family protein	bioD	Biosynthesis of cofactors, prosthetic groups, and carriers	Heme, porphyrin, and cobalamin	0	no	no	1.93096	1.241e-06
Gmet_3071	Cation efflux protein	czcD	Transport and binding proteins	Cations and iron carrying compounds	6	no	no	1.93033	8.53859e-07
Gmet_0833	Alpha amylase, catalytic region		Energy metabolism	Carbohydrates	0	no	no	1.93015	6.94686e-08
Gmet_1383	lkyl hydroperoxide reductase subunit C/ Thiol specific antioxidant	ahpC	Energy metabolism	Electron transport	0	no	yes	1.9298	0.00714352
Gmet_0410	UDP-N-acetylmuramoylalanine--D-glutamate ligase (EC 6.3.2.9)	murD	Cell envelope	Biosynthesis and degradation of murein sacculus and peptidoglycan	0	no	no	1.92966	3.15352e-05
Gmet_0721	S-adenosyl-L-methionine-dependent methyltransferase		Unknown function		0	no	no	1.9263	7.03233e-07
Gmet_3123	7,8-dihydropterin-6-yl-methyl-4-(beta-D-ribofuranosyl)aminobenzene 5'-phosphate synthase		Biosynthesis of cofactors, prosthetic groups, and carriers	tetrahydromethanopterin biosynthesis	0	no	no	1.92585	7.21584e-07
Gmet_0566	Radical SAM		Unknown function		0	no	no	1.92407	7.47689e-07
Gmet_2612	RNA polymerase sigma-70 factor	rpoE	Transcription	Transcription factors	0	no	no	1.91833	3.13417e-05
Gmet_1659	Creatininase		Biosynthesis of cofactors, prosthetic groups, and carriers	F42 biosynthesis	0	no	no	1.91669	5.89839e-05
Gmet_0563	permease ArsP	arsP	Transport and binding proteins	Other	9	no	no	1.91417	2.53564e-07
Gmet_2607	UDP-3-O-[3-hydroxymyristoyl] N-acetylglucosamine deacetylase (EC 3.5.1.108)	lpxC	Cell envelope	Biosynthesis and degradation of surface polysaccharides and lipopolysaccharides	0	no	no	1.91229	1.06492e-06
Gmet_0018	metal dependent phosphohydrolase		Unknown function		2	no	no	1.90993	6.72418e-07
Gmet_0171	NADH dehydrogenase subunit M (EC 1.6.5.3)	nuoM-2	Energy metabolism	Electron transport	13	no	no	1.9068	4.17407e-06
Gmet_2580	Excinuclease ABC, A subunit	uvrA	DNA metabolism	Nucleotide excision repair	0	no	no	1.90509	2.88886e-07
Gmet_0745	Holliday junction DNA helicase subunit RuvA	ruvA	DNA metabolism	DNA replication, recombination, and repair	0	no	no	1.90173	6.03843e-06
Gmet_1354	prolyl-tRNA synthetase (EC 6.1.1.15)	proS	Protein synthesis	tRNA aminoacylation	0	no	no	1.90129	1.10726e-07
Gmet_0658	ABC-type multidrug transport system, ATPase component	ybhF-N1	Transport and binding proteins	Unknown substrate	0	no	no	1.89977	1.10848e-06
Gmet_0257	Major facilitator superfamily MFS_1		Transport and binding proteins	Unknown substrate	12	no	no	1.89926	3.63752e-07
Gmet_0294	respiratory nitrite reductase (cytochrome; ammonia-forming) precursor (EC 1.7.2.2), 4 hemes	nrfA-1	Energy metabolism	Electron transport	0	no	yes	1.89838	4.29182e-07
Gmet_3153	glycine dehydrogenase (decarboxylating) alpha subunit (EC 1.4.4.2)	gcvPA	Energy metabolism	Biosynthesis and degradation of polysaccharides	0	no	no	1.8973	1.75697e-07
Gmet_2763	aconitase (EC 4.2.1.3)	acnA	Energy metabolism	TCA cycle	0	no	no	1.89535	2.25374e-07
Gmet_1059	formate dehydrogenase alpha subunit (EC 1.2.1.2)	fdnG	Energy metabolism	Anaerobic	0	no	no	1.89467	0.00016239
Gmet_1677	FAD dependent oxidoreductase		Energy metabolism	Electron transport	0	no	no	1.89255	7.09487e-07
Gmet_0416	cell division protein FtsA	ftsA	Cellular processes	Cell division	0	no	no	1.88964	2.31407e-07
Gmet_3529	capsule biosynthesis protein, putative	capA	Cell envelope	Biosynthesis and degradation of murein sacculus and peptidoglycan	0	no	yes	1.88745	5.70673e-07
Gmet_2895	Unknown protein		Unknown function		0	no	no	1.88567	6.59868e-06
Gmet_3331	Nickel-dependent hydrogenase, large subunit	hyaL	Energy metabolism	Electron transport	0	no	no	1.88484	1.4408e-07
Gmet_0135	Phosphoglucomutase/phosphomannomutase alpha/beta/alpha domains I, II, & III		Energy metabolism	Biosynthesis and degradation of polysaccharides	0	no	no	1.88389	1.29803e-07
Gmet_0431	Flagellar basal-body rod FlgG	flgG	Cellular processes	Chemotaxis and Motility	0	no	no	1.88336	0.00197785
Gmet_3539	Cell division and transport-associated protein TolA (TC 2.C.1.2.1)	tonB	Transport and binding proteins	Cations and iron carrying compounds	0	no	no	1.88153	1.07971e-06
Gmet_0838	Ferredoxin:(2Fe-2S)-binding protein		Energy metabolism	Electron transport	0	no	no	1.88149	3.43639e-07
Gmet_3506	c-type cytochrome family protein, 2 hemes		Energy metabolism	Electron transport	1	no	yes	1.88119	0.00011531
Gmet_1023	two-component system, NtrC family, response regulator		Regulatory functions	Small molecule interactions	0	no	no	1.88092	0.000854664
Gmet_0075	aspartyl/glutamyl-tRNA(Asn/Gln) amidotransferase subunit A (EC 6.3.5.-)	gatA	Protein synthesis	tRNA aminoacylation	0	no	no	1.88091	1.49213e-06
Gmet_0265	NUDIX hydrolase		DNA metabolism	DNA replication, recombination, and repair	0	no	no	1.8807	6.22897e-07
Gmet_0124	putative DNA modification/repair radical SAM protein		DNA metabolism	DNA replication, recombination, and repair	0	no	no	1.87555	1.1013e-06
Gmet_3422	DNA polymerase III, tau subunit (EC 2.7.7.7)	dnaX	DNA metabolism	DNA replication, recombination, and repair	0	no	no	1.87523	3.6133e-07
Gmet_1104	mannose-1-phosphate guanylyltransferase (GDP) (EC 2.7.7.22)/mannose-6-phosphate isomerase, type 2 (EC 5.3.1.8)		Cell envelope	Biosynthesis and degradation of surface polysaccharides and lipopolysaccharides	0	no	no	1.86989	1.92996e-06
Gmet_2909	thiamine-phosphate diphosphorylase	thiE	Biosynthesis of cofactors, prosthetic groups, and carriers	Thiamine	0	no	no	1.86887	4.03514e-07
Gmet_1708	Acyl CoA:acetate/3-ketoacid CoA transferase, beta subunit		Fatty acids and phospholipids	Biosynthesis	0	no	no	1.86852	9.97041e-05
Gmet_3319	F420-non-reducing hydrogenase subunit G	mvhS	Energy metabolism	Electron transport	0	no	no	1.86302	0.00181154
Gmet_2433	potassium-transporting ATPase subunit A	kdpA	Transport and binding proteins	Cations and iron carrying compounds	12	no	no	1.86228	2.67847e-05
Gmet_2545	ATPase components of ABC transporters with duplicated ATPase domains		Transport and binding proteins	Unknown substrate	0	no	no	1.86096	1.32415e-06
Gmet_1128	Phage tail sheath protein		Mobile and extrachromosomal element functions	Phage	0	no	no	1.86026	3.85094e-05
Gmet_2409	Peptidase C56, PfpI	pfpI	Protein fate	Degradation of proteins, peptides, and glycopeptides	0	no	no	1.85833	0.000105459
Gmet_0415	D-alanine--D-alanine ligase		Cell envelope	Biosynthesis and degradation of murein sacculus and peptidoglycan	0	no	no	1.85759	7.79542e-06
Gmet_3197	GTP-binding protein, GTP1/OBG family	cgtA	Protein synthesis	Other	0	no	no	1.85648	7.04581e-07
Gmet_1080	CheA signal transduction histidine kinase	cheA36H	Cellular processes	Chemotaxis and motility	0	no	no	1.85644	0.00568938
Gmet_0932	PpiC-type peptidyl-prolyl cis-trans isomerase	ppiC	Protein fate	Protein folding and stabilization	1	no	no	1.85594	1.86107e-05
Gmet_0930	c-type cytochrome family protein, 8 hemes	omcZ	Energy metabolism	Electron transport	1	no	yes	1.85416	7.12347e-05
Gmet_1902	Carbon-monoxide dehydrogenase, catalytic subunit	cooS	Energy metabolism	Electron transport	0	no	no	1.85194	3.86568e-06
Gmet_3163	radical SAM protein, TIGR01212 family		Unknown function		0	no	no	1.84909	5.7007e-07
Gmet_3516	Peroxiredoxin		Energy metabolism	Electron transport	0	no	no	1.84219	6.14556e-07
Gmet_1210	c-type cytochrome, 2 hemes	mauG	Energy metabolism	Electron transport	0	no	yes	1.84195	4.15097e-06
Gmet_3401	Type II secretory pathway ATPase GspE/PulE or T4P pilus assembly pathway ATPase PilB	pilB	Cell envelope	Surface structures	0	no	no	1.8415	8.04472e-06
Gmet_2544	Peptidase S16, ATP-dependent protease La	lon-1	Protein fate	Degradation of proteins, peptides, and glycopeptides	0	no	no	1.84131	2.22844e-06
Gmet_3243	Beta-lactamase-like:Flavodoxin/nitric oxide synthase	roo	Energy metabolism	Electron transport	0	no	no	1.8396	6.17479e-07
Gmet_0049	GGDEF domain (Pfam PF00990)		Unknown function		0	no	no	1.83942	1.65843e-05
Gmet_3556	4-hydroxybenzoyl-CoA thioesterase		Fatty acid and phospholipid metabolism	Degradation	0	no	no	1.83889	7.85386e-06
Gmet_0065	cardiolipin synthetase 2 (EC 2.7.8.-)	cls	Fatty acid and phospholipid metabolism	Biosynthesis	2	no	no	1.83804	1.35242e-06
Gmet_0576	Multiheme cytochrome, 12 hemes		Energy metabolism	Electron transport	1	no	no	1.83728	9.0977e-07
Gmet_1062	Formate dehydrogenase, subunit FdhD	fdhD	Energy metabolism	Anaerobic	0	no	no	1.83588	0.000469842
Gmet_3314	type VI secretion protein, VC_A0111 family	tssG	Protein fate	Protein and peptide secretion and trafficking	0	no	no	1.83194	1.99469e-05
Gmet_0592	ResB protein required for cytochrome c biosynthesis	resB	Energy metabolism	Electron transport	4	no	no	1.82855	3.16042e-06
Gmet_2511	Pyruvate dehydrogenase complex E2 component, dihydrolipoamide acetyltransferase	bkdF	Energy metabolism	Pyruvate metabolism	0	no	no	1.82664	1.08819e-06
Gmet_2481	Lysozyme-like domain		Cell envelope	Biosynthesis and degradation of murein sacculus and peptidoglycan	0	no	no	1.82396	2.44641e-05
Gmet_3037	ABC transporter-related protein		Transport and binding proteins	Unknown substrate	0	no	no	1.82036	1.13725e-06
Gmet_1082	two component, sigma54 specific, transcriptional regulator, Fis family		Regulatory functions	DNA interactions	0	no	no	1.82	1.46865e-05
Gmet_2373	nicotinate phosphoribosyltransferase	pncB	Biosynthesis of cofactors, prosthetic groups, and carriers	Pyridine nucleotides	0	no	no	1.81955	6.14086e-07
Gmet_1213	PQQ binding protein		Energy metabolism	Electron transport	0	no	no	1.81669	2.22343e-06
Gmet_2529	Peptidase M16-like		Protein fate	Degradation of proteins, peptides, and glycopeptides	1	no	no	1.81577	8.61823e-07
Gmet_0572	Cytochrome c biogenesis protein ResB	resD	Energy metabolism	Electron transport	4	no	no	1.81522	0.00423244
Gmet_0351	Isoleucyl-tRNA synthetase (EC 6.1.1.5)	ileS	Protein synthesis	tRNA aminoacylation	0	no	no	1.8132	5.44595e-07
Gmet_0994	non-specific serine/threonine protein kinase [EC:2.7.11.1]		Regulatory functions	Small molecule interactions	0	no	no	1.81223	2.90651e-07
Gmet_1615	SHS2 domain protein implicated in nucleic acid metabolism		DNA metabolism	degradation	0	no	no	1.81203	0.000159557
Gmet_0464	metal dependent phosphohydrolase		Unknown function		0	no	no	1.81031	0.000863913
Gmet_1517	ABC-type transport system, involved in lipoprotein release, permease component	ftsX	Transport and binding proteins	lipoproteins	0	no	no	1.80532	8.15848e-06
Gmet_1171	Radical SAM superfamily enzyme YgiQ, UPF0313 family		Unknown function		0	no	no	1.805	3.10693e-05
Gmet_3339	methionyl-tRNA formyltransferase (EC 2.1.2.9)	fmt	Protein synthesis	tRNA aminoacylation	0	no	no	1.80456	6.35635e-06
Gmet_3109	type III secretion system ATPase, FliI/YscN (EC 3.6.3.15)	fliI	Cellular processes	Chemotaxis and motility	0	no	no	1.80377	0.00408818
Gmet_0348	peptidase, M1 family protein		Protein fate	Degradation of proteins, peptides, and glycopeptides	0	no	no	1.80371	1.64801e-06
Gmet_0725	PilZ domain protein	pilZ	Cell envelope	Surface structures	0	no	no	1.80173	0.000114312
Gmet_0883	Nucleoside-diphosphate-sugar epimerase		Cell envelope	Biosynthesis and degradation of surface polysaccharides and lipopolysaccharides	0	no	no	1.80173	6.45961e-06
Gmet_2894	Nucleotide-diphospho-sugar transferases		Cell envelope	Biosynthesis and degradation of surface polysaccharides and lipopolysaccharides	3	no	no	1.80089	1.37764e-06
Gmet_0058	glutaminyl-tRNA synthetase (EC 6.1.1.18)	glnS	Protein synthesis	tRNA aminoacylation	0	no	no	1.80006	4.50936e-07
Gmet_0048	NUDIX hydrolase	nudF	Purines, pyrimidines, nucleosides, and nucleotides	Purine metabolism	0	no	no	1.79896	1.68104e-06
Gmet_2049	Fe-S oxidoreductase, related to NifB/MoaA family		Energy metabolism	Electron transport	0	no	no	1.79806	1.58873e-06
Gmet_0374	NADH:ubiquinone oxidoreductase, subunit 1/F420H2 oxidoreductase subunit H	nuoH	Energy metabolism	Electron transport	8	no	no	1.79761	5.7828e-06
Gmet_2811	PAS/PAC sensor signal transduction histidine kinase (EC 2.7.13.3)		Regulatory functions	Small molecule interactions	2	no	no	1.79525	1.34796e-05
Gmet_2994	apurinic endonuclease (APN1)	nfo	DNA metabolism	DNA replication, recombination, and repair	0	no	no	1.7949	8.90158e-05
Gmet_3408	ATP synthase F1 subcomplex alpha subunit	atpA	Energy metabolism	TP-proton motive force interconversion	0	no	no	1.79433	6.46566e-06
Gmet_0119	Hydrogenase maturation protein HypF	hypF	Protein fate	Protein modification and repair	0	no	no	1.79367	5.50228e-07
Gmet_0256	acyl-CoA synthase	acs	Fatty acids and phospholipids	Biosynthesis	0	no	no	1.7922	1.61343e-06
Gmet_0840	diguanylate cyclase (GGDEF domain)		Regulatory functions	Small molecule interactions	7	no	no	1.79163	0.000105473
Gmet_0948	Indolepyruvate ferredoxin oxidoreductase, alpha subunit, putative	iorA	Energy metabolism	Fermentation	0	no	no	1.79154	1.15603e-06
Gmet_3009	Protein of unknown function (DUF2400)		Hypothetical proteins	Conserved	0	no	no	1.78933	4.42241e-07
Gmet_2737	histidine kinase (EC 2.7.13.3)		Unknown function		2	no	no	1.7893	1.09877e-06
Gmet_1110	NAD(P)-dependent nickel-iron dehydrogenase flavin-containing subunit	hoxF	Energy metabolism	Electron transport	0	no	no	1.78535	1.27842e-06
Gmet_2721	diguanylate cyclase with GAF sensor		Regulatory functions	Small molecule interactions	0	no	no	1.78495	1.42849e-06
Gmet_3114	Flagellar basal-body rod protein FlgC	flgC	Cellular processes	Chemotaxis and Motility	0	no	no	1.78441	0.0247933
Gmet_2683	Sugar or nucleoside kinase, ribokinase family	pfkB	Energy metabolism	Sugars	0	no	no	1.78297	2.31874e-06
Gmet_1053	Iron-containing alcohol dehydrogenase	dhaT	Energy metabolism	Other	0	no	no	1.7821	1.59597e-06
Gmet_3330	Ni/Fe-hydrogenase, b-type cytochrome subunit	hyaB	Energy metabolism	Electron transport	4	no	no	1.77905	2.74781e-05
Gmet_1352	L-glutamine synthetase (EC 6.3.1.2)	glnA	Amino acid biosynthesis	Glutamate family	0	no	no	1.77697	5.6167e-06
Gmet_0245	Radical SAM		Unknown function		0	no	no	1.77575	0.000138612
Gmet_3219	Excinuclease ABC subunit B	uvrB	DNA metabolism	DNA replication, recombination, and repair	0	no	no	1.77252	1.86844e-06
Gmet_1108	rotein of unknown function DUF2845 (Pfam PF11006)		Unknown function		0	no	no	1.77232	0.00161291
Gmet_0923	D-alpha,beta-D-heptose 1,7-bisphosphate phosphatase (EC 3.1.3.-)	gmhB	Cell envelope	Biosynthesis and degradation of surface polysaccharides and lipopolysaccharides	0	no	no	1.77034	2.25165e-06
Gmet_0837	CO or xanthine dehydrogenase, Mo-binding subunit		Energy metabolism	Electron transport	1	no	no	1.77002	1.5082e-05
Gmet_0004	DNA gyrase subunit B (EC 5.99.1.3)	gyrB	DNA metabolism	DNA replication, recombination, and repair	0	no	no	1.76695	3.79226e-06
Gmet_3117	response regulator receiver domain protein (CheY-like)		Regulatory functions	Small molecule interactions	0	no	no	1.76672	0.000510249
Gmet_2319	DNA polymerase III, delta prime subunit (EC 2.7.7.7)	holB	DNA metabolism	DNA replication, recombination, and repair	0	no	no	1.76271	2.55883e-06
Gmet_3315	type VI secretion ATPase, ClpV1 family	clpV	Protein fate	Protein and peptide secretion and trafficking	0	no	no	1.76152	2.3231e-05
Gmet_1137	Phage tail proteins		Mobile and extrachromosomal element functions	Phage	0	no	no	1.75947	2.52437e-06
Gmet_2572	S-adenosyl-L-methionine-dependent methyltransferases		Unknown function		0	no	no	1.75913	2.32888e-06
Gmet_0233	Membrane protein of unknown function		Unknown function		1	no	yes	1.75669	2.1446e-06
Gmet_0199	Pilus retraction protein PilT	pilT-1	Cell envelope	Surface structures	0	no	no	1.75591	5.18778e-07
Gmet_2747	Lipoate-protein ligase B	lipB	Biosynthesis of cofactors, prosthetic groups, and carriers	lipoic acid biosynthesis	0	no	no	1.75099	0.000123509
Gmet_0675	Type III restriction enzyme, res subunit	res	DNA metabolism	DNA replication, recombination, and repair	0	no	no	1.74763	3.7926e-06
Gmet_0560	Carboxypeptidase-like, regulatory domain		Energy metabolism	Carbohydrates	0	no	no	1.74674	5.05103e-06
Gmet_0603	aspartate semialdehyde dehydrogenase (EC 1.2.1.11)	asd	Amino acid biosynthesis	Aspartate family	0	no	no	1.74605	7.16544e-06
Gmet_1652	Acriflavin resistance protein	GSU1611	Cellular processes	Toxin production and resistance	0	no	no	1.7449	1.47499e-06
Gmet_3033	tRNA pseudouridine synthase D, TruD	truD	Protein synthesis	tRNA and rRNA base modification	0	no	no	1.74344	1.08892e-06
Gmet_2959	Glutaredoxin-like protein, YruB	glrX	Energy metabolism	Electron transport	0	no	yes	1.74031	0.0012535
Gmet_3036	ABC-type antimicrobial peptide transport system, permease component		Transport and binding proteins	Unknown substrate	4	no	no	1.74023	1.31237e-05
Gmet_1593	deoxyuridine 5'-triphosphate nucleotidohydrolase (EC 3.6.1.23)	dut	Purines,pyrimidines, nucleosides, and nucleotides	2'-Deoxyribonucleotide metabolism	0	no	no	1.7372	9.95991e-07
Gmet_0152	NADH dehydrogenase subunit A (EC 1.6.5.3)	nuoA1	Energy metabolism	Electron transport	3	no	no	1.73355	3.04232e-06
Gmet_1697	(3R)-hydroxymyristoyl-(acyl-carrier-protein) dehydratase	fabZ-1	Fatty acids and phospholipids	Biosynthesis	0	no	no	1.73354	7.18712e-05
Gmet_2556	peptidoglycan-binding LysM:lytic transglycosylase, catalytic		Cell envelope	Biosynthesis and degradation of surface polysaccharides and lipopolysaccharides	0	no	yes	1.73346	1.89327e-06
Gmet_1140	Hypothetical protein		Hypothetical proteins		0	no	no	1.73197	0.00010995
Gmet_0810	Hydrophobe/amphiphile efflux-1 HAE1	acrB	Cellular processes	Toxin production and resistance	12	no	no	1.72999	3.64598e-05
Gmet_3042	tyrosine recombinase XerD subunit	xerC	DNA metabolism	DNA replication, recombination, and repair	0	no	no	1.72978	1.33128e-05
Gmet_2493	tryptophan synthase beta chain [EC:4.2.1.20]	trpB	Amino acid biosynthesis	Aromatic amino acid family	0	no	no	1.72972	1.35523e-06
Gmet_2782	hypothetical protein		Hypothetical proteins		0	no	no	1.72947	8.16602e-05
Gmet_3513	Exported protein		Unknown function		0	no	yes	1.72838	0.000673814
Gmet_2400	murein biosynthesis integral membrane protein MurJ	murJ	Cell envelope	Biosynthesis and degradation of murein sacculus and peptidoglycan	12	no	no	1.72829	9.98055e-06
Gmet_3254	LamB porin family protein, putative	lamB	Cell envelope	Surface structures	1	no	yes	1.727	0.000150051
Gmet_2949	Drug/metabolite transporter (Pfam PF00892)	eamA	Transport and binding proteins	multidrug resistance	10	no	no	1.72581	6.7684e-05
Gmet_0192	bacterial peptide chain release factor 3 (bRF-3)	prfC	Protein synthesis	Translation factors	0	no	no	1.72464	7.78203e-06
Gmet_0795	S-adenosyl-L-methionine-dependent methyltransferases		Unknown function		0	no	no	1.72401	3.70885e-06
Gmet_0527	heavy metal sensor signal transduction histidine kinase	silS	Regulatory functions	Small molecule interactions	2	no	no	1.7239	8.54166e-05
Gmet_2614	putative GAF sensor protein		Regulatory functions	Small molecule interactions	0	no	no	1.72338	7.36915e-06
Gmet_3221	Predicted arabinose efflux permease, MFS family		Transport and binding proteins	Sugars	11	no	no	1.72265	6.37999e-06
Gmet_1829	Na+/Pi-cotransporter		Transport and binding proteins	Cations and iron carrying compounds	7	no	no	1.72245	9.18733e-06
Gmet_0604	aspartate semialdehyde dehydrogenase (EC 1.2.1.11)	asd	Amino acid biosynthesis	Aspartate family	0	no	no	1.72241	1.76212e-06
Gmet_2412	asparaginyl-tRNA synthetase (EC 6.1.1.22)	asnS	Protein synthesis	tRNA aminoacylation	0	no	no	1.72188	6.4416e-06
Gmet_0987	diguanylate cyclase/phosphodiesterase with PAS/PAC sensor(s)		Regulatory functions	Small molecule interactions	4	no	no	1.72115	3.81199e-05
Gmet_1554	Domain of unknown function DUF2318		Unknown function		0	no	no	1.72093	2.03159e-05
Gmet_3018	Rhodanese-related sulfurtransferase		Central intermediary metabolism	Sulfur assimilation	1	no	no	1.71988	8.03778e-05
Gmet_3191	Radical SAM superfamily enzyme YgiQ, UPF0313 family		Unknown function		0	no	no	1.71886	1.57519e-05
Gmet_3555	Membrane protein of unknown function (Pfam PF04020)		Unknown function		0	no	no	1.71425	0.000354921
Gmet_0380	bacterial peptide chain release factor 1 (bRF-1)	prfA	Protein synthesis	Translation factors	0	no	no	1.71161	2.24561e-06
Gmet_2890	UDP-Glycosyltransferase/glycogen phosphorylase		Cell envelope	Biosynthesis and degradation of surface polysaccharides and lipopolysaccharides	0	no	no	1.71136	3.15271e-06
Gmet_2492	phosphoribosylanthranilate isomerase (EC 5.3.1.24)	trpF	Amino acid biosynthesis	Aromatic amino acid family	0	no	no	1.70996	9.90282e-06
Gmet_3016	camphor resistance protein CrcB	crcB	Cellular processes	Toxin production and resistance	4	no	no	1.7091	5.40156e-05
Gmet_1519	UbiB domain (Pfam PF03109)		Biosynthesis of cofactors, prosthetic groups, and carriers	ubiquinone	0	no	no	1.70764	0.000300325
Gmet_0710	Nitrilase/cyanide hydratase and apolipoprotein N-acyltransferase	aguB	Energy metabolism	Arginine and proline metabolism	0	no	no	1.70681	7.62866e-06
Gmet_2731	Chromate transporter	chrA	Transport and binding proteins	Anions	4	no	no	1.70658	0.000122068
Gmet_3013	GTP-binding protein TypA	typA	Regulatory functions	Other	0	no	no	1.70558	3.13902e-06
Gmet_0595	Acyl-protein synthetase, LuxE		Unknown function		0	no	no	1.70326	9.78851e-07
Gmet_0847	Oligopeptide/dipeptide ABC transporter, ATP-binding protein-like		Transport and binding proteins	Amino acids, peptides and amines	0	no	no	1.70272	1.89717e-05
Gmet_2983	DNA polymerase I (EC 2.7.7.7)	polA	DNA metabolism	DNA replication, recombination, and repair	0	no	no	1.70246	1.08738e-06
Gmet_1084	LysR family transcriptional regulator		Regulatory functions	DNA interactions	0	no	no	1.70225	0.000592311
Gmet_3562	protein of unknown function DUF37		Unknown function		0	no	no	1.70118	0.000366405
Gmet_2726	Predicted metalloprotease		Protein fate	Degradation of proteins, peptides, and glycopeptides	1	no	no	1.70103	4.47518e-06
Gmet_1699	Predicted exporter protein, RND superfamily		Transport and binding proteins	Unknown substrate	0	no	no	1.70096	7.28759e-06
Gmet_3393	4-hydroxybenzoate polyprenyltransferase (EC 2.5.1.39)	ubiA	Biosynthesis of cofactors, prosthetic groups, and carriers	Menaquinone and ubiquinone	8	no	no	1.70067	2.73234e-06
Gmet_0769	Thioesterase superfamily		Fatty acid and phospholipid metabolism	Biosynthesis	0	no	no	1.69824	6.79721e-06
Gmet_2567	acyl-[acyl-carrier-protein]-UDP-N-acetylglucosamine O-acyltransferase	lpxA	Cell envelope	Biosynthesis and degradation of surface polysaccharides and lipopolysaccharides	0	no	no	1.69679	4.1642e-05
Gmet_3225	Peptidoglycan-binding LysM	lysM	Cell envelope	Biosynthesis and degradation of murein sacculus and peptidoglycan	0	no	yes	1.69651	3.33166e-06
Gmet_3236	TatD-related deoxyribonuclease:Amidohydrolase 2	tadD	DNA metabolism	DNA replication, recombination, and repair	0	no	no	1.69374	3.12892e-05
Gmet_2562	signal transduction histidine kinase, nitrogen specific, NtrB (EC 2.7.13.3)	ntrB	Regulatory functions	Small molecule interactions	0	no	no	1.69307	8.47775e-06
Gmet_2625	Hypothetical protein		Hypothetical proteins		0	no	no	1.68948	0.00158942
Gmet_0492	ABC-type Mn2+/Zn2+ transport system, ATPase component	znuC	Transport and binding proteins	Cations	0	no	no	1.68889	2.62459e-06
Gmet_2927	Secreted protein		Unknown function		0	no	yes	1.68798	1.95154e-06
Gmet_2740	Glycosyl transferase, family 2		Cell envelope	Biosynthesis and degradation of surface polysaccharides and lipopolysaccharides	0	no	no	1.68493	2.09935e-06
Gmet_2510	pyruvate dehydrogenase E1 component beta subunit	pdhB	Energy metabolism	Pyruvate dehydrogenase	0	no	no	1.68445	2.64093e-06
Gmet_3557	lipoprotein, putative		Unknown function		0	PS51257	no	1.68329	1.32389e-05
Gmet_3370	IV_pilin_GFxxxE	gspJ	Cell envelope	Surface structures	1	no	no	1.6822	9.91631e-06
Gmet_0938	6-phosphofructokinase (EC 2.7.1.11)	pfkA	Energy metabolism	Glycolysis/gluconeogenesis	0	no	no	1.68051	5.77028e-05
Gmet_2577	NADH:flavin oxidoreductase/NADH oxidase	namA	Energy metabolism	Electron transport	0	no	no	1.67373	2.17834e-05
Gmet_3543	Twin-arginine translocation protein TatB	tatB	Protein fate	Protein and peptide secretion and trafficking	0	no	no	1.6733	4.86966e-05
Gmet_1142	Tail protein I (Pfam PF09684)		Mobile and extrachromosomal elements	Phage	0	no	no	1.67183	4.77232e-06
Gmet_3497	Plasma-membrane proton-efflux P-type ATPase		Energy metabolism	Oxidative phosphorylation	8	no	no	1.67122	1.05721e-05
Gmet_2911	Fumarate reductase/succinate dehydrogenase flavoprotein-like	sdhA	Energy metabolism	TCA cycle	0	no	no	1.67093	7.18098e-06
Gmet_0947	Peptidase U62, modulator of DNA gyrase		Protein fate	Degradation of proteins, peptides, and glycopeptides	0	no	no	1.67047	2.59606e-06
Gmet_2521	translation elongation factor 2 (EF-2/EF-G)	fusA2	Protein synthesis	Translation factors	0	no	no	1.66986	4.87577e-06
Gmet_0740	Uncharacterized membrane protein, DUF485 family		Unknown function		2	no	no	1.66894	0.00412345
Gmet_2655	Secreted protein		Unknown function		0	no	yes	1.6687	0.00088208
Gmet_3430	Heterodisulfide reductase, iron-sulfur binding subunit, putative	hdrE	Energy metabolism	Electron transport	0	no	no	1.66849	8.89381e-06
Gmet_0429	RNA polymerase, sigma 28 subunit, SigD/FliA/WhiG	fliA	Cellular processes	Chemotaxis and motility	0	no	no	1.66841	0.00672663
Gmet_0927	rod shape-determining protein MreD, putative	mreD	Cell envelope	Biosynthesis and degradation of murein sacculus and peptidoglycan	4	no	no	1.66768	0.000186131
Gmet_0679	cytochrome c family protein, 5 hemes		Energy metabolism	Electron transport	1	no	yes	1.66762	7.30372e-06
Gmet_1940	phosphoribosylformylglycinamidine synthase subunit I (EC 6.3.5.3)	purQ	Purines, pyrimidines, nucleosides, and nucleotides	Purine metabolism	0	no	no	1.66515	2.61922e-05
Gmet_1209	Peptidase C11, clostripain (Pfam PF03415)		Protein fate	Degradation of proteins, peptides, and glycopeptides	0	no	no	1.65862	5.89968e-05
Gmet_1133	AAA ATPase, central region		Unknown function		0	no	no	1.65802	6.86615e-06
Gmet_3238	Rubrerythrin		Transport and binding proteins	Cations and iron carrying compounds	0	no	no	1.65731	0.000166723
Gmet_0148	4Fe-4S ferredoxin, iron-sulfur binding protein	frx-4	Energy metabolism	Electron transport	0	no	no	1.65559	8.56337e-05
Gmet_3389	ribonuclease D	rnd	Transcription	RNA processing	0	no	no	1.65555	7.94896e-05
Gmet_0375	NADH/Ubiquinone/plastoquinone (complex I)	ehrA-2	Energy metabolism	Electron transport	16	no	no	1.65457	4.099e-06
Gmet_3130	Domain of unknown function DUF2062 (Pfam PF09835)		Unknown function		3	no	no	1.65326	2.30624e-05
Gmet_0763	putative GAF sensor protein		Regulatory functions	Small molecule interactions	0	no	no	1.64736	6.25158e-06
Gmet_0422	Short-chain dehydrogenase/reductase SDR		Fatty acid and phospholipid metabolism	Biosynthesis	0	no	no	1.64684	5.73876e-06
Gmet_3454	TusA-related sulfurtransferase	tusA-2	Protein fate	Protein modification and repair	0	no	no	1.64141	0.000502198
Gmet_0196	competence/damage-inducible protein cinA	cinA	DNA metabolism	DNA replication, recombination, and repair	0	no	no	1.64061	3.1672e-06
Gmet_2454	Signal transduction histidine kinase		Regulatory functions	Small molecule interactions	3	no	no	1.63928	1.22264e-05
Gmet_2728	NAD-dependent DNA ligase C4-type	ligA	DNA metabolism	DNA replication, recombination, and repair	0	no	no	1.63819	2.33216e-06
Gmet_2689	citrate synthase (EC 2.3.3.1)	gltA	Energy metabolism	TCA cycle	0	no	no	1.6371	0.000456854
Gmet_0601	cytochrome c family protein, 8 hemes		Energy metabolism	Electron transport	1	no	yes	1.63591	2.5061e-05
Gmet_2779	Transcription regulator Rrf2-like	rrf2	Regulatory functions	DNA interactions	6	no	no	1.63579	1.05205e-05
Gmet_1634	Transglutaminase-like		Protein fate	Protein modification and repair	0	no	no	1.63489	6.68547e-06
Gmet_3406	ATP synthase F1 subcomplex beta subunit	atpD	Energy metabolism	ATP proton motive force interconversion	0	no	no	1.6337	3.4135e-05
Gmet_2437	two component transcriptional regulator, winged helix family	kdpE	Regulatory functions	Small molecule interactions	0	no	no	1.63295	1.28164e-05
Gmet_1547	Heavy metal efflux pump CzcA	czcA	Cellular processes	Detoxification	0	no	no	1.63223	0.000127036
Gmet_2617	Barstar, RNAse (barnase) inhibitor		Transcription	RNA processing	0	no	no	1.63148	4.34322e-05
Gmet_0253	Polyprenyltransferase (heme O synthase)	cyoE	Biosynthesis of cofactors, prosthetic groups, and carriers	Heme, porphyrin, and cobalamin	9	no	no	1.63052	1.05295e-05
Gmet_1060	formate dehydrogenase beta subunit (EC 1.2.1.2)	fdnH	Energy metabolism	Anaerobic	0	no	no	1.6296	0.00569179
Gmet_3431	Oxidoreductase FAD/NAD(P)-binding protein	hdrF	Energy metabolism	Electron transport	0	no	no	1.62749	4.89545e-05
Gmet_0542	hypothetical protein		Hypothetical proteins		0	no	no	1.62733	0.000250203
Gmet_0169	Predicted Fe2+/Mn2+ transporter, VIT1/CCC1 family	vit	Transport and binding proteins	Cations and iron carrying compounds	5	no	no	1.62581	4.03921e-06
Gmet_0757	Membrane protein		Unknown function		1	no	no	1.62527	4.08258e-05
Gmet_2440	Cobalt ABC transporter CbiQ, permease subunit	cbiQ	Transport and binding proteins	Cations and iron carrying compounds	5	no	no	1.6245	0.0001317
Gmet_0078	Phospholipase D/Transphosphatidylase		Fatty acid and phospholipid metabolism	Biosynthesis	1	no	no	1.62448	0.000190997
Gmet_3470	H+/Cl- antiporter ClcA	ClcA	Transport and binding proteins	Inorganic ions	8	no	no	1.62368	1.31959e-05
Gmet_0804	NADPH:quinone reductase or related Zn-dependent oxidoreductase		Energy metabolism	Electron transport	0	no	no	1.62318	0.00014259
Gmet_3276	PBS lyase HEAT-like repeat protein		Unknown function		0	no	no	1.62088	8.2386e-06
Gmet_3174	cytochrome c family protein; 7 hemes		Energy metabolism	Electron transport	3	no	no	1.6206	1.78593e-06
Gmet_0727	secondary thiamine-phosphate synthase enzyme		Unknown function		0	no	no	1.62039	7.02015e-05
Gmet_2951	Uncharacterized conserved protein, DUF2461 family		Unknown function		0	no	no	1.62005	5.24711e-06
Gmet_0749	Peptidase S8 and S53, subtilisin, kexin, sedolisin		Protein fate	Degradation of proteins and peptides	1	no	yes	1.61855	0.0358135
Gmet_0426	Flagellar biosynthesis protein FlhA	flhA	Cellular processes	Chemotaxis and motility	6	no	no	1.61691	0.00303347
Gmet_0370	transcriptional regulator, IclR family	lclR	Regulatory functions	DNA interactions	0	no	no	1.61633	1.28893e-05
Gmet_0066	16S rRNA (cytosine(967)-C(5))-methyltransferase	rsmB	Protein synthesis	tRNA and rRNA base modification	0	no	no	1.61586	6.56995e-06
Gmet_1099	L-alanine dehydrogenase (EC 1.4.1.1)	ald	Energy metabolism	Amino acids and amines	0	no	no	1.61584	6.33725e-06
Gmet_3374	type II secretion system protein N, Leptospira/Geobacter-type	gspN	Protein fate	Protein and peptide secretion and trafficking	1	no	no	1.61546	1.13966e-05
Gmet_2495	anthranilate phosphoribosyltransferase (EC 2.4.2.18)	trpD	Amino acid biosynthesis	Aromatic amino acid family	0	no	no	1.61384	4.84251e-06
Gmet_2557	50S ribosomal subunit-associated GTPase HflX	hflX	Protein synthesis	Ribosomal proteins: synthesis and modification	0	no	no	1.61297	7.10787e-06
Gmet_0537	cytochrome c family protein, 10 hemes	cbcN	Energy metabolism	Electron transport	0	no	yes	1.61275	1.84855e-05
Gmet_0200	SOS response regulatory protein OraA/RecX, interacts with RecA	recX	Cellular processes	Stress response	0	no	no	1.61134	5.57883e-05
Gmet_0581	High-molecular-weight cytochrome c, 34 hemes	omcN	Energy metabolism	Electron transport	1	no	no	1.60994	4.31076e-06
Gmet_0844	UbiE/COQ5 methyltransferase	bioC	Biosynthesis of cofactors, prosthetic groups, and carriers	Biotin	0	no	no	1.6088	0.000123881
Gmet_1772	Uncharacterized Fe-S protein PflX, radical SAM superfamily		Unknown function		0	no	no	1.60842	7.91674e-06
Gmet_3144	NADH dehydrogenase [EC:1.6.99.3]		Energy metabolism	Electron transport	0	no	no	1.60718	3.91681e-05
Gmet_2416	hopanoid biosynthesis associated radical SAM protein HpnJ	hpnJ	Unknown function		0	no	no	1.60649	4.44644e-05
Gmet_1469	AMP-dependent synthetase and ligase	fadD	Fatty acid and phospholipid metabolism	Biosynthesis	0	no	no	1.606	9.20288e-05
Gmet_1271	ABC transport permease subunit	miaE	Transport and binding proteins	Unknown substrate	0	no	no	1.60543	2.48472e-05
Gmet_0590	Carboxypeptidase-like, regulatory domain		Protein fate	Degradation of proteins, peptides, and glycopeptides	0	no	no	1.60541	2.82802e-05
Gmet_1019	c-type cytochrome, 2 hemes		Energy metabolism	Electron transport	1	PS51257	no	1.60285	3.68226e-06
Gmet_0427	flagellar biosynthetic protein FlhF	flhF	Cellular processes	Chemotaxis and Motility	0	no	no	1.60107	0.0210357
Gmet_0336	molybdopterin molybdochelatase (EC 2.10.1.1)	moeA-2	Biosynthesis of cofactors, prosthetic groups, and carriers	Molybdopterin	0	no	no	1.6007	6.51255e-06
Gmet_2822	1-deoxy-D-xylulose-5-phosphate synthase (EC 2.2.1.7)	dxs2	Biosynthesis of cofactors, prosthetic groups, and carriers	Thiamine	0	no	no	1.60023	1.77233e-05
Gmet_1941	phosphoribosylformylglycinamidine synthase subunit II (EC 6.3.5.3)	purL	Purines, pyrimidines, nucleosides, and nucleotides	Purine ribonucleotide biosynthesis	0	no	no	1.60016	4.09315e-05
Gmet_0888	Collagenase-like protease, PrtC family		Protein fate	Degradation of proteins, peptides, and glycopeptides	0	no	no	1.59951	1.02918e-05
Gmet_0031	Uncharacterized conserved protein YeaH/YhbH, required for sporulation, DUF444 family		Unknown function		0	no	no	1.59735	3.7653e-06
Gmet_2973	Plasmid maintenance system killer (Pfam PF05015)	higA	Mobile and extrachromasomal elements	Plasmids	0	no	no	1.59711	4.93121e-05
Gmet_1130	Hypothetical protein		Hypothetical proteins		0	no	no	1.59458	0.000328306
Gmet_0765	phosphoribosyl 1,2-cyclic phosphate phosphodiesterase	phnP	Central intermediary metabolism	Phosphorus compounds	0	no	no	1.59434	0.00102418
Gmet_1307	2-oxoglutarate ferredoxin oxidoreductase	korA	Energy metabolism	TCA cycle	0	no	no	1.59396	1.16402e-05
Gmet_3489	CO or xanthine dehydrogenase, Mo-binding subunit		Energy metabolism	CO dehydrogenase	0	no	no	1.59278	0.000118333
Gmet_0096	Peptidase M48, Ste24p		Protein fate	Degradation of proteins, peptides, and glycopeptides	1	no	no	1.59242	5.16763e-06
Gmet_0070	DNA-3-methyladenine glycosylase III (EC 3.2.2.-)	nth	DNA metabolism	DNA replication, recombination, and repair	0	no	no	1.58609	0.000192325
Gmet_3458	Secreted protein		Unknown function		0	no	yes	1.58586	0.049572
Gmet_0181	putative thiol-disulphide oxidoreductase DCC		Energy metabolism	Electron transport	1	no	no	1.58532	0.000657308
Gmet_0210	Fibronectin, type III		Cell envelope	Surface structures	0	PS51257	no	1.58379	3.75976e-05
Gmet_2621	Ribose/galactose isomerase	rpiB-2	Energy metabolism	Pentose phosphate pathway	0	no	no	1.58187	2.30781e-05
Gmet_2777	Hypothetical protein		Hypothetical proteins		0	no	no	1.58152	0.000305332
Gmet_0223	Monocarboxylate transporter	oxlT	Transport and binding proteins	Organic acids	0	no	no	1.5815	5.86976e-05
Gmet_0515	Cation efflux protein (Pfam PF01545)		Transport and binding proteins	Cations and iron carrying compounds	5	no	no	1.58041	8.91855e-05
Gmet_0432	Flageller protein FlgA	flgA	Cellular processes	Chemotaxis and Motility	1	no	yes	1.58036	0.00655761
Gmet_1295	Peptidase M3B, oligoendopeptidase-related clade 3	pepF	Protein fate	Degradation of proteins, peptides, and glycopeptides	0	no	no	1.57982	2.24154e-05
Gmet_3535	coproporphyrinogen III oxidase, anaerobic (EC 1.3.99.22)	hemN	Biosynthesis of cofactors, prosthetic groups, and carriers	Heme, porphyrin, and cobalamin	0	no	no	1.57679	3.8016e-05
Gmet_3292	3-methylcrotonoyl-CoA carboxylase, alpha subunit (EC 6.4.1.4)	mccA	Fatty acid and phospholipid metabolism	Biosynthesis	0	no	no	1.57613	0.0229915
Gmet_0806	Predicted arabinose efflux permease, MFS family		Transport and binding proteins	Sugars	12	no	no	1.57546	0.000201403
Gmet_2980	Lipoprotein-anchoring transpeptidase ErfK/SrfK		Cell envelope	Biosynthesis and degradation of murein sacculus and peptidoglycan	0	no	no	1.57541	3.76445e-06
Gmet_3173	phosphoserine aminotransferase		Amino acid biosynthesis	Serine family	0	no	no	1.5731	0.000491195
Gmet_0532	short chain amide porin (TC 1.B.16)	oprP	Cell envelope	Porins	1	no	yes	1.57297	0.000270957
Gmet_3518	c-type cytochrome, 4 hemes	cbcS-1	Energy metabolism	Electron transport	0	no	no	1.57142	0.000216661
Gmet_0516	Cytochrome c biogenesis protein, transmembrane region	dsbD	Energy metabolism	Electron transport	6	no	no	1.57054	0.0104224
Gmet_2571	protein of unknown function DUF815		Unknown function		0	no	no	1.56566	3.05153e-05
Gmet_1164	protein of unknown function DUF167		Unknown function		0	no	no	1.56528	0.0068317
Gmet_0942	DNA replication and repair protein RecN	recN	DNA metabolism	DNA replication, recombination, and repair	0	no	no	1.56519	1.17567e-05
Gmet_3320	Nickel-dependent hydrogenase, large subunit	mvhA	Energy metabolism	Electron transport	0	no	no	1.56509	0.0410326
Gmet_2023	Polysaccharide deacetylase		Cell envelope	Biosynthesis and degradation of surface polysaccharides and lipopolysaccharides	1	no	no	1.56395	0.00766274
Gmet_1211	Glyceraldehyde-3-phosphate dehydrogenase, type I	gapB	Energy metabolism	Glycolysis/gluconeogenesis	0	no	no	1.56222	0.000175275
Gmet_2293	inosine-5'-monophosphate dehydrogenase (EC 1.1.1.205)	guaB	Purines, pyrimidines, nucleosides, and nucleotides	Purine ribonucleotide biosynthesis	0	no	no	1.56073	1.3032e-05
Gmet_2439	Cobalt transport protein ATP-binding subunit	cbiO	Transport and binding proteins	Cations and iron carrying compounds	0	no	no	1.56037	6.16373e-05
Gmet_1779	Glutaredoxin		Energy metabolism	Electron transport	0	no	no	1.55964	3.19285e-05
Gmet_1124	citrate synthase (EC 2.3.3.1)	gltA	Energy metabolism	TCA cycle	0	no	no	1.55877	0.00502986
Gmet_3162	surface antigen (D15)		Cell envelope	Surface structures	1	PS51257	no	1.55747	4.31874e-05
Gmet_2730	Radical SAM (Pfam PF04055)		Unknown function		0	no	no	1.55725	4.24105e-06
Gmet_1006	Radical SAM	amrS	Unknown function		0	no	no	1.55234	5.73263e-05
Gmet_0609	uncharacterized radical SAM protein YgiQ		Unknown function		0	no	no	1.55228	1.51329e-05
Gmet_0504	Homocysteine S-methyltransferase	mmuM	Amino acid biosynthesis	Methionine	0	no	no	1.55187	1.14991e-05
Gmet_0766	Glycosyl transferase, family 1 (Pfam PF00534)		Cell envelope	Biosynthesis and degradation of surface polysaccharides and lipopolysaccharides	0	no	no	1.55175	0.000122273
Gmet_1586	bacterial translation initiation factor 2 (bIF-2)	infB	Protein synthesis	Translation factors	0	no	no	1.54977	5.48544e-05
Gmet_1376	type I secretion outer membrane protein, TolC family	tolC	Protein fate	Protein and peptide secretion and trafficking	0	no	yes	1.54378	0.000149296
Gmet_0849	HDIG domain		Regulatory functions	Signal transduction	2	no	no	1.54361	0.00106337
Gmet_0906	Major facilitator superfamily MFS_1		Transport and binding proteins	Unknown substrate	9	no	no	1.54314	0.00019122
Gmet_0513	Molybdate ABC transporter, permease protein	modB	Transport and binding proteins	Anions	5	no	no	1.54279	1.61589e-05
Gmet_1057	histidine kinase (EC 2.7.13.3)		Regulatory functions	Small molecule interactions	2	no	no	1.54078	4.1936e-05
Gmet_1930	cytochrome bd-I ubiquinol oxidase subunit 1 apoprotein (EC 1.10.3.10)	cydA	Energy metabolism	Electron transport	9	no	no	1.54076	0.0323483
Gmet_2022	Acyl-CoA N-acyltransferase		Unknown function		0	no	no	1.54017	0.0177687
Gmet_0260	Pilus retraction protein PilT	pilT	Cell envelope	Surface structures	0	no	no	1.53951	2.13681e-05
Gmet_0939	Recombination protein MgsA	mgsA	DNA metabolism	DNA replication, recombination, and repair	0	no	no	1.53888	3.95206e-05
Gmet_1380	DSBA oxidoreductase	dsbA	Energy metabolism	Electron transport	0	PS51257	yes	1.53768	0.000577174
Gmet_2460	histidine kinase (EC 2.7.13.3)		Regulatory functions	Signal transduction	1	no	no	1.53639	1.83989e-05
Gmet_1563	MetA-pathway of phenol degradation, putative (Pfam PF13557)		Unknown function		0	no	yes	1.53597	0.00254598
Gmet_0461	Flagellar motor component MotA	motA	Cellular processes	Chemotaxis and Motility	4	no	no	1.53523	0.00572206
Gmet_1016	aconitase (EC 4.2.1.3)	acnA	Energy metabolism	TCA cycle	0	no	no	1.53352	1.64395e-05
Gmet_3310	type VI secretion lipoprotein, VC_A0113 family	tssJ	Protein fate	Protein and peptide secretion and trafficking	0	PS51257	yes	1.53325	0.000648469
Gmet_2630	ABC transporter-related protein		Transport and binding proteins	Unknown substrate	0	no	no	1.53223	0.00260746
Gmet_2785	Predicted GTPase		Unknown function		0	no	no	1.53185	6.60185e-05
Gmet_0547	glutamate racemase (EC 5.1.1.3)	murI	Cell envelope	Biosynthesis and degradation of murein sacculus and peptidoglycan	0	no	no	1.53173	0.000139413
Gmet_0474	Cobalt ABC transporter CbiQ, permease subunit	cbiQ	Transport and binding proteins	Cations and iron carrying compounds	3	no	no	1.53169	9.65244e-05
Gmet_3178	Phosphoglucomutase/phosphomannomutase family protein		Energy metabolism	Biosynthesis and degradation of polysaccharides	0	no	no	1.53145	5.47632e-05
Gmet_3532	Chaperone DnaK	dnaK	Protein fate	Protein folding and stabilization	0	no	no	1.53096	0.02314
Gmet_3084	SAM-dependent methyltransferase, MidA family		Unknown function		0	no	no	1.53026	2.14024e-05
Gmet_2677	response regulator receiver sensor signal transduction histidine kinase (EC 2.7.13.3)	gnfR	Regulatory functions	Small molecule interactions	0	no	no	1.52994	0.00155059
Gmet_1085	TusA-related sulfurtransferase	tusA	Protein fate	Protein modification and repair	0	no	no	1.525	0.020738
Gmet_0498	Acyl-CoA N-acyltransferase		Unknown function		0	no	no	1.52491	0.00363192
Gmet_0373	NAD-dependent dehydrogenase subunit	ehrC-2	Energy metabolism	Electron transport	7	no	no	1.52484	0.00503686
Gmet_2929	Cytochrome B561,	cbcB	Energy metabolism	Electron transport	4	no	no	1.52378	1.69907e-05
Gmet_0195	phosphatidylglycerophosphatase (EC 3.1.3.27)	pgpA	Cell envelope	Biosynthesis and degradation of surface polysaccharides and lipopolysaccharides	4	no	no	1.52306	4.7966e-05
Gmet_0364	Putative membrane protein		Unknown function		2	no	no	1.5213	0.000112001
Gmet_1712	electron transfer flavoprotein alpha subunit apoprotein	etfA-7	Energy metabolism	Electron transport	0	no	no	1.52127	0.00625712
Gmet_0460	Flagellar motor protein MotB	motB	Cellular processes	Chemotaxis and Motility	1	no	no	1.52045	0.0203062
Gmet_0368	MatE-like protein	matE	Transport and binding proteins	multidrug transport	3	no	no	1.52027	0.0029152
Gmet_1240	acetyl-CoA decarbonylase/synthase complex subunit gamma	cdhD	Central intermediary metabolism	Autotrophy	0	no	no	1.51961	8.92792e-06
Gmet_0347	NTF2-like		Unknown function		0	no	yes	1.51671	0.00038957
Gmet_0036	Domain of unknown function DUF4126 (Pfam PF13548)		Unknown function		4	no	no	1.51624	0.000177832
Gmet_3434	Multi-copper polyphenol oxidoreductase, laccase		Energy metabolism	Electron transport	0	no	no	1.51609	1.03483e-05
Gmet_1389	Lysylphosphatidylglycerol synthetase/glycosyltransferase AglD		Cell envelope	Biosynthesis and degradation of surface polysaccharides and lipopolysaccharides	0	no	no	1.51552	3.2906e-05
Gmet_0133	polyphosphate kinase	ppk	Central intermediary metabolism	Phosphorus compounds	0	no	no	1.51539	1.81779e-05
Gmet_1730	Acetyl-CoA hydrolase/transferase	ato-2	Energy metabolism	TCA cycle	0	no	no	1.51472	7.27065e-05
Gmet_0674	NAD(+)--dinitrogen-reductase ADP-D-ribosyltransferase	draT	0		0	no	no	1.51447	0.000619254
Gmet_0345	Uncharacterized membrane protein YqaA, SNARE-associated domain	yqaA	Unknown function		4	no	no	1.51431	0.000957973
Gmet_0792	UPF0227 domain protein		Unknown function		0	no	no	1.51411	5.04334e-05
Gmet_2950	Bacterial transcription activator, effector binding (Pfam PF06445)		Regulatory functions	DNA interactions	0	no	no	1.5132	0.00328064
Gmet_2773	autoinducer 2 exporter		Transport and binding proteins	Unknown substrate	8	no	no	1.51303	0.00053375
Gmet_0029	chaperonin GroEL	groL	Protein fate	Protein folding and stabilization	0	no	no	1.51298	0.000252703
Gmet_0746	Holliday junction DNA helicase subunit RuvB	ruvB	DNA metabolism	DNA replication, recombination, and repair	0	no	no	1.5124	0.000165736
Gmet_0457	UDP-4-amino-4,6-dideoxy-N-acetyl-beta-L-altrosamine transaminase	pseC	Cell envelope	Biosynthesis and degradation of surface polysaccharides and lipopolysaccharides	0	no	no	1.51237	0.000224742
Gmet_3366	General secretion pathway protein F	gspF	Protein fate	Protein and peptide secretion and trafficking	4	no	no	1.51115	0.000112004
Gmet_0551	transketolase subunit A (EC 2.2.1.1)	tklA	Energy metabolism	Pentose phosphate pathway	0	no	no	1.51054	2.7589e-05
Gmet_0161	NADH dehydrogenase subunit H (EC 1.6.5.3)	nuoH2	Energy metabolism	Electron transport	8	no	no	1.51005	0.000440545
Gmet_3040	4Fe-4S binding domain (Pfam PF12838)		Energy metabolism	Electron transport	0	no	no	1.50976	0.00020571
Gmet_0562	ResB-like domain (Pfam PF05140)		Unknown function		3	no	no	1.50878	0.000175679
Gmet_0940	Glycogen/starch/alpha-glucan phosphorylase	glgP	Energy metabolism	Biosynthesis and degradation of polysaccharides	0	no	no	1.50813	1.16405e-05
Gmet_0051	P-loop containing nucleoside triphosphate hydrolase		Unknown function		0	no	no	1.50761	1.86484e-05
Gmet_2394	CRISPR-associated protein Cas6 domain (Pfam PF10040)	cas6	Mobile and extrachromosomal elements	CRISPR	0	no	no	1.50681	0.010908
Gmet_2947	dihydrofolate reductase (EC 1.5.1.3)	folA	Biosynthesis of cofactors, prosthetic groups, and carriers	Folate	0	no	no	1.50667	0.000338493
Gmet_3441	Hypothetical protein		Hypothetical proteins		0	no	no	1.50566	0.000150647
Gmet_2634	ABC transporter-related protein	cydD	Energy metabolism	Electron transport	5	no	no	1.5047	1.35869e-05
Gmet_1199	Protein of unknown function DUF3300 (Pfam PF11737)		Unknown function		0	no	no	1.50455	4.95211e-05
Gmet_1487	glutamine--fructose-6-phosphate transaminase	glmS	Cell envelope	Biosynthesis and degradation of murein sacculus and peptidoglycan	0	no	no	1.50408	0.0337519
Gmet_1769	aspartate carbamoyltransferase (EC 2.1.3.2)	pyrB	Purines, pyrimidines, nucleosides, and nucleotides	Pyrimidine ribonucleotide biosynthesis	0	no	no	1.50356	7.81712e-05
Gmet_1780	Glutamyl-tRNA synthetase, class Ic	gluQ	Protein synthesis	tRNA and rRNA base modification	0	no	no	1.50216	0.000525215
Gmet_3326	Membrane protein		Unknown function		1	no	yes	1.50192	0.000101511
Gmet_3115	Flagellar basal-body rod protein FlgB	flgB	Cellular processes	Chemotaxis and Motility	0	no	no	1.50055	0.0330197
Gmet_2594	Phospholipase/lecithinase/hemolysin	lip-1	Fatty acid and phospholipid metabolism	Degradation	1	no	yes	1.50028	3.41531e-05

## Sheet: up DIET vs DIET-magnetite
Supplementary Table S1D. Genes that were at least 1.5 times more highly expressed by G. metallireducens cells grown by DIET with Mx. thermoacetophila compared to cells grown by DIET in the presence of magnetite.
Locus ID	Annotation	Gene	Main role	Sub role	# transmembrane helices	evidence of surface protein	signal peptide?	Fold change	p-Value
Gmet_1330	EpsG-like protein		Unknown function		0	no	no	33.1438	8.53394e-12
Gmet_2487	P-loop containing nucleoside triphosphate hydrolase		Unknown function		0	no	no	16.7448	8.3946e-06
Gmet_1327	Glycosyltransferase involved in cell wall bisynthesis		Cell envelope	Biosynthesis and degradation of surface polysaccharides and lipopolysaccharides	0	no	no	15.29	3.78249e-12
Gmet_2335	Methyltransferase FkbM	fkbM	Unknown function		0	no	no	13.723	3.98061e-08
Gmet_1332	Glycosyl transferase, family 1 (Pfam PF00534)		Cell envelope	Biosynthesis and degradation of surface polysaccharides and lipopolysaccharides	0	no	no	12.2552	3.37978e-10
Gmet_2832	DUF2325 domain protein		Unknown function		0	no	no	12.1115	0.000175179
Gmet_1331	UDP-Glycosyltransferase/glycogen phosphorylase		Cell envelope	Biosynthesis and degradation of surface polysaccharides and lipopolysaccharides	0	no	no	11.2617	2.296e-11
Gmet_1334	rhamnosyltransferase [EC:2.4.1.-]	rfbG	Cell envelope	Biosynthesis and degradation of surface polysaccharides and lipopolysaccharides	0	no	no	10.9267	2.98728e-11
Gmet_2124	Twin-arginine translocation pathway signal		Regulatory functions	Signal transduction	0	no	yes	10.6341	0.00208336
Gmet_1609	DNA-repair protein, UmuC-like (Pfam PF00817)	umuC	DNA metabolism	DNA replication, recombination, and repair	0	no	no	9.83279	4.198e-09
Gmet_1328	Glycosyl transferase, family 11		Cell envelope	Biosynthesis and degradation of surface polysaccharides and lipopolysaccharides	0	no	no	8.87911	2.57822e-10
Gmet_1329	Glycosyl transferase, family 8 (Pfam PF01501)		Cell envelope	Biosynthesis and degradation of surface polysaccharides and lipopolysaccharides	0	no	no	8.55953	1.40293e-10
Gmet_2589	hypothetical protein		hypothetical protein		2	no	no	8.53356	3.59105e-08
Gmet_2985	Hypothetical protein		Hypothetical proteins		0	no	no	8.05119	1.11756e-10
Gmet_0129	hypothetical protein		hypothetical protein		0	no	no	7.98876	1.41865e-09
Gmet_2334	Lipopolysaccharide biosynthesis protein, LPS:glycosyltransferase		Cell envelope	Biosynthesis and degradation of surface polysaccharides and lipopolysaccharides	0	no	no	7.65706	1.11682e-08
Gmet_1326	lipopolysaccharide biosynthesis protein		Cell envelope	Biosynthesis and degradation of surface polysaccharides and lipopolysaccharides	0	no	no	7.33066	1.14921e-11
Gmet_2602	hypothetical protein		Hypothetical proteins		0	no	no	7.24548	1.26652e-07
Gmet_1114	Hypothetical protein		Hypothetical proteins		0	no	no	7.17455	5.82071e-10
Gmet_0082	Adenylate cyclase, class 3		Regulatory functions	Signal transduction	0	no	no	7.08593	1.52406e-05
Gmet_2486	DUF4435 domain protein		Unknown function		0	no	no	7.02644	2.14514e-08
Gmet_1318	hypothetical protein		Hypothetical proteins		0	no	no	6.9631	1.02213e-10
Gmet_2092	Unknown protein		Unknown function		0	no	no	6.91266	9.9508e-10
Gmet_2800	Unknown protein		Unknown function		0	no	no	6.91156	9.57429e-09
Gmet_2585	Pentapeptide repeat (Pfam PF00805)		Unknown function		0	no	yes	6.72108	2.90312e-09
Gmet_1565	Secreted protein		Unknown function		0	no	yes	6.59213	1.27039e-10
Gmet_1496	Glycosyl transferase, group 1		Cell envelope	Biosynthesis and degradation of surface polysaccharides and lipopolysaccharides	0	no	no	6.5354	6.66904e-07
Gmet_2967	Hypothetical protein		Hypothetical proteins		0	no	no	6.29888	2.30306e-10
Gmet_2489	P-loop containing nucleoside triphosphate hydrolase		Unknown function		0	no	no	6.28794	1.5655e-09
Gmet_1724	transcriptional regulator, MerR family	merR	Regulatory functions	DNA interactions	0	no	no	6.22707	1.84391e-08
Gmet_0391	SSU ribosomal protein S21P	rpsU	Protein synthesis	Ribosomal proteins: synthesis and modification	0	no	no	6.06327	2.4862e-12
Gmet_2014	Glycosyl transferase, family 2 (Pfam PF00535)		Cell envelope	Biosynthesis and degradation of surface polysaccharides and lipopolysaccharides	0	no	no	6.03195	8.16141e-09
Gmet_2969	hypothetical protein		Hypothetical proteins		0	no	no	5.98151	4.75121e-07
Gmet_2966	Hypothetical protein		Hypothetical proteins		0	no	no	5.97802	1.15096e-08
Gmet_1702	Domain of unknown function DUF2846 (Pfam PF11008)		Unknown function		0	no	no	5.91877	1.86533e-09
Gmet_1319	hypothetical protein		Hypothetical proteins		0	no	no	5.88325	1.45853e-09
Gmet_2802	Hypothetical protein		Hypothetical proteins		0	no	no	5.72092	1.58737e-06
Gmet_2795	Hypothetical protein		Hypothetical proteins		0	no	no	5.71331	1.63076e-05
Gmet_2090	Membrane protein of unknown function		Unknown function		3	no	no	5.67309	1.56283e-07
Gmet_0098	RNA-binding S4	yaaA	DNA metabolism	DNA replication, recombination, and repair	0	no	no	5.66963	1.41057e-08
Gmet_2965	Conserved hypothetical protein		Hypothetical protein		0	no	no	5.65207	2.53141e-09
Gmet_0314	Addiction module killer protein (Pfam PF05973)		Cellular processes	Toxin production and resistance	0	no	no	5.61844	3.78666e-07
Gmet_2432	c-type cytochromes (P460), 1 heme		Energy metabolism	Electron transport	0	no	yes	5.56658	2.37674e-10
Gmet_1325	dTDP-4-amino-4,6-dideoxygalactose transaminase	fdtB	Cell envelope	Biosynthesis and degradation of surface polysaccharides and lipopolysaccharides	0	no	no	5.49518	5.38649e-11
Gmet_2754	Hypothetical protein		Hypothetical proteins		0	no	no	5.48237	6.39048e-09
Gmet_2801	hypothetical protein		Hypothetical proteins		0	no	no	5.45348	2.6995e-07
Gmet_3052	Peptidase S1C, HrtA/DegP2/Q/S		Protein fate	Degradation of proteins, peptides, and glycopeptides	0	no	no	5.35384	5.76268e-11
Gmet_2535	Unknown protein		Unknown function		0	no	no	5.34198	1.10953e-08
Gmet_1095	Rubrerythrin		Energy metabolism	Electron transport	0	no	no	5.2363	2.49104e-06
Gmet_0285	Peptidoglycan binding-like		Cell envelope	Biosynthesis and degradation of murein sacculus and peptidoglycan	0	no	no	5.168	9.78913e-06
Gmet_2015	Rhodanese-like domain		Central intermediary metabolism	Sulfur metabolism	0	no	no	5.1653	7.28772e-06
Gmet_2755	hypothetical protein		hypothetical protein		1	no	no	5.14463	1.17586e-06
Gmet_2499	Protein of unknown function DUF4160 (Pfam PF13711)		Unknown function		0	no	no	5.14292	1.17184e-07
Gmet_2012	Polysaccharide biosynthesis protein		Cell envelope	Biosynthesis and degradation of surface polysaccharides and lipopolysaccharides	12	no	no	5.13742	4.26862e-08
Gmet_1895	Winged helix-turn-helix transcriptional regulator, MarR family	marR	Regulatory functions	DNA interactions	0	no	no	5.06944	1.67287e-05
Gmet_2011	S-adenosyl-L-methionine-dependent methyltransferase		Unknown function		0	no	no	4.92065	9.93769e-07
Gmet_0080	Membrane protein		Unknown function		1	no	yes	4.91507	1.11091e-05
Gmet_1339	transcriptional regulator, AbrB family	abrB	Regulatory functions	DNA interactions	0	no	no	4.90251	5.67936e-09
Gmet_0322	Hypothetical protein		Hypothetical proteins		0	no	no	4.89768	2.77202e-08
Gmet_0970	transcriptional regulator, XRE family		Regulatory functions	DNA interactions	0	no	no	4.89116	1.17121e-10
Gmet_1498	Glycosyl transferase, group 1		Cell envelope	Biosynthesis and degradation of surface polysaccharides and lipopolysaccharides	0	no	no	4.88394	1.42515e-05
Gmet_1320	DNA polymerase, beta-like region		DNA mteabolism	DNA replication, recombination, and repair	0	no	no	4.7752	1.54221e-09
Gmet_2603	mRNA-degrading endonuclease, toxin component of the MazEF toxin-antitoxin module	mazF	Cellular processes	Toxin production and resistance	0	no	no	4.77387	4.69534e-06
Gmet_2536	Hypothetical protein		Hypothetical proteins		0	no	no	4.69704	9.28233e-07
Gmet_1418	transcriptional regulator, MerR family		Regulatory functions	DNA interactions	0	no	no	4.62529	1.55716e-10
Gmet_1680	Secreted protein		Unknown function		0	no	yes	4.59682	7.73992e-11
Gmet_2792	RNA polymerase, sigma subunit, SigZ	sigZ	Transcription	Transcription factors	0	no	no	4.55546	4.91779e-06
Gmet_2490	Restriction endonuclease type IV, Mrr (Pfam PF04471)		DNA metabolism	DNA replication, recombination, and repair	0	no	no	4.54688	1.54516e-08
Gmet_2500	Protein of unknown function DUF2442 (Pfam PF10387)		Unknown function		0	no	no	4.53692	4.91202e-08
Gmet_1317	protein of unknown function DUF86		Unknown function		0	no	no	4.49028	2.50822e-08
Gmet_1904	Sulfate ABC transporter, permease protein CysW	cysW	Transport and binding proteins	Anions	5	no	no	4.48609	0.0124879
Gmet_0284	Membrane protein of unknown function		Unknown function		1	no	no	4.4793	5.23559e-06
Gmet_3002	Glycolipoprotein		Cell envelope	Lipoprotein	1	PS51257	no	4.43069	2.36509e-10
Gmet_A3577	Unknown function		Unknown function		0	no	no	4.41787	6.59532e-09
Gmet_1409	Hypothetical protein		Hypothetical proteins		0	no	no	4.35384	4.50147e-09
Gmet_2346	ncharacterized conserved protein YbaR, Trm112 family		Unknown function		0	no	no	4.30657	4.64317e-08
Gmet_3077	Prevent-host-death protein		Cellular processes	Toxin production and resistance	0	no	no	4.30559	1.19567e-07
Gmet_1400	pilin chaperone protein spc	spc	Cell envelope	Surface structures	0	no	yes	4.29109	8.6112e-11
Gmet_2036	CAAX prenyl protease-related protein		Cell envelope	Biosynthesis and degradation of surface polysaccharides and lipopolysaccharides	7	no	no	4.27922	3.78636e-08
Gmet_1177	cell division protein ZapB	zapB	Cellular processes	Cell division	0	no	no	4.27825	3.31018e-08
Gmet_1001	Membrane protein		Unknown function		1	no	no	4.27442	2.86199e-07
Gmet_2077	Ribosomal protein S18 acetylase RimI and related acetyltransferases		Protein synthesis	Ribosomal proteins: synthesis and modification	0	no	no	4.22277	0.000216453
Gmet_3357	Putative F0F1-ATPase subunit (ATPase_gene1)		Energy metabolism	ATP-proton motive force interconversion	2	no	no	4.221	8.34579e-10
Gmet_1481	Secreted protein		Unknown function		0	no	yes	4.18623	0.0145448
Gmet_1525	electron transfer flavoprotein beta subunit	etfB-5	Energy metabolism	Electron transport	0	no	no	4.17785	0.00276011
Gmet_3345	NADH dehydrogenase subunit K (EC 1.6.5.3)	nuoK2	Energy metabolism	Electron transport	3	no	no	4.16942	3.19752e-10
Gmet_2540	ATP-binding region, ATPase-like		Unknown function		0	no	no	4.15325	1.54097e-10
Gmet_0214	hypothetical protein		Hypothetical proteins		0	no	no	4.12655	1.37078e-05
Gmet_2902	cytochrome c3, 2 hemes	ppcA	Energy metabolism	Electron transport	0	no	yes	4.07993	7.60419e-11
Gmet_2533	putative addiction module killer protein		Cellular processes	Toxin production and resistance	0	no	no	4.06783	1.901e-07
Gmet_1847	Transcription factor zinc-finger		Transcription	Transcription factors	0	no	no	4.05347	1.99016e-10
Gmet_2096	GCN5-related N-acetyltransferase		Unknown function		0	no	no	4.02424	1.22033e-09
Gmet_2038	N-acyl amino acid synthase, PEP-CTERM/exosortase system-associated		Cell envelope	Biosynthesis and degradation of surface polysaccharides and lipopolysaccharides	0	no	no	3.99243	3.07696e-09
Gmet_1854	Peptidase M23B		Protein fate	Degradation of proteins and peptides	0	no	yes	3.97116	1.13313e-10
Gmet_1936	Exodeoxyribonuclease VII small subunit (EC 3.1.11.6)	xseB	DNA metabolism	Degradation of DNA	0	no	no	3.96715	4.33466e-09
Gmet_1492	UDP-Glycosyltransferase/glycogen phosphorylase		Cell envelope	Biosynthesis and degradation of surface polysaccharides and lipopolysachharides	0	no	no	3.96704	0.00044397
Gmet_1323	Hypothetical protein		Hypothetical proteins		0	no	no	3.94988	7.3984e-08
Gmet_1052	Hypothetical protein		Hypothetical proteins		0	no	no	3.91611	1.05794e-06
Gmet_3053	SNase-like nuclease		DNA metabolism	DNA replication, recombination, and repair	1	no	no	3.8988	8.67008e-09
Gmet_0355	Histone-like DNA-binding protein	hup-2	Cellular processes	Cell division	0	no	no	3.88861	2.71236e-10
Gmet_1668	Protein of unknown function DUF4154		Unknown function		0	no	no	3.88231	3.30317e-06
Gmet_3264	Hypothetical protein		Hypothetical proteins		0	no	no	3.87699	0.0132301
Gmet_3450	transcriptional regulator, MarR family	marR	Regulatory functions	DNA interactions	0	no	no	3.87208	4.49924e-07
Gmet_3444	Unknown protein		Unknown function		0	no	no	3.86921	9.79082e-07
Gmet_1495	UDP-Glycosyltransferase/glycogen phosphorylase		Cell envelope	Biosynthesis and degradation of surface polysaccharides and lipopolysaccharides	0	no	no	3.82231	2.29811e-05
Gmet_0056	CopG-like DNA-binding protein	copG	Regulatory functions	DNA interactions	0	no	no	3.81744	9.87201e-09
Gmet_0318	Hypothetical protein		Hypothetical proteins		0	no	no	3.77537	1.90658e-07
Gmet_3526	lipoprotein, putative		Unknown function		0	PS51257	yes	3.77502	6.58759e-09
Gmet_1921	D-fructose 1,6-bisphosphatase (EC 3.1.3.11)	fbp	Energy metabolism	Glycolysis/gluconeogenesis	0	no	no	3.77447	6.94779e-11
Gmet_1003	hypothetical protein		Hypothetical proteins		0	no	no	3.76898	4.39772e-09
Gmet_2885	Glycosyl transferase, family 2 (Pfam PF00535)		Cell envelope	Biosynthesis and degradation of surface polysaccharides and lipopolysaccharides	0	no	no	3.76688	4.77785e-08
Gmet_1316	nucleotidyltransferase		Unknown function		0	no	no	3.7569	6.69445e-09
Gmet_1852	transcriptional regulator, SARP family		Regulatory functions	Signal transduction	0	no	no	3.7296	9.6409e-10
Gmet_1494	Unknown protein		Unknown function		0	no	no	3.71013	0.00029258
Gmet_1786	hypothetical protein		Hypothetical proteins		0	no	no	3.69481	0.000224693
Gmet_2591	Predicted nuclease of the RNAse H fold, HicB family	hicB	Cellular processes	Toxin and antitoxin production	0	no	no	3.69326	3.97175e-09
Gmet_1321	hypothetical protein		Hypothetical proteins		0	no	no	3.67509	4.45834e-08
Gmet_1433	hypothetical protein		Hypothetical proteins		0	no	no	3.65301	5.31931e-07
Gmet_2882	SAM-dependent methyltransferase, putative		Unknown function		0	no	no	3.63232	9.20991e-10
Gmet_3056	Histone-like DNA-binding protein	ihfA	DNA metabolism	DNA replication, recombination, and repair	0	no	no	3.60808	1.55176e-06
Gmet_3051	YozE-like domain		Unknown function		0	no	no	3.60743	2.85723e-08
Gmet_2133	transcriptional regulator, MarR family	marR	Regulatory functions	DNA interactions	0	no	no	3.59112	1.90061e-08
Gmet_3057	histone-like DNA-binding protein	ihfA-3	DNA metabolism	DNA replication, recombination, and repair	0	no	no	3.56992	2.7199e-06
Gmet_0628	LSU ribosomal protein L23P	rplW	Protein synthesis	Ribosomal proteins: synthesis and modification	0	no	no	3.56831	5.03397e-09
Gmet_1406	ABC-type polysaccharide/polyol phosphate export permease		Transport and binding proteins	Lipopolysaccharide transport	0	no	no	3.56279	7.73932e-08
Gmet_1417	Histone-like DNA-binding protein	ihfA-1	DNA metabolism	DNA replication, recombination, and repair	0	no	no	3.55421	5.13896e-09
Gmet_2089	Hypothetical protein		Hypothetical proteins		0	no	no	3.5233	9.08599e-05
Gmet_2592	HicA-related protein		Unknown function		0	no	no	3.52149	2.37616e-07
Gmet_0187	conserved hypothetical integral membrane protein		Unknown function		9	no	no	3.51119	5.34437e-06
Gmet_1178	cell division protein ZapA	zapA	Cellular processes	Cell division	0	no	no	3.51069	1.51947e-07
Gmet_3252	GxxExxY protein		Unknown function		0	no	no	3.50673	2.7488e-08
Gmet_0079	NADH dehydrogenase subunit I (EC 1.6.5.3)	nuoI	Energy metabolism	Electron transport	0	no	no	3.49887	5.07822e-06
Gmet_1413	LSU ribosomal protein L35P	rpmL	Protein synthesis	Ribosomal proteins: synthesis and modification	0	no	no	3.49838	2.44134e-10
Gmet_1638	E2.7.7.53 ATP adenylyltransferase [EC:2.7.7.53]		Purines, pyrimidines, nucleosides, and nucleotides	Purine ribonucleotide biosynthesis	0	no	no	3.48928	5.73101e-09
Gmet_1242	Carbonic anhydrase	cynT	Central intermediary metabolism	Carbon assimilation	0	no	yes	3.48169	1.68514e-09
Gmet_1976	hypothetical protein		Hypothetical proteins		0	no	no	3.46158	8.80974e-09
Gmet_0748	PEP-CTERM protein-sorting domain		Cell envelope	Surface structures	1	no	yes	3.45095	1.28482e-07
Gmet_2873	Protein of unknown function DUF3343 (Pfam PF11823)		Unknown function		0	no	no	3.44981	3.76724e-08
Gmet_0238	Protein of unknown function (DUF3553)		Unknown function		0	no	no	3.42516	5.90694e-09
Gmet_1497	Glycosyl transferase, family 2		Cell envelope	Biosynthesis and degradation of surface polysaccharides and lipopolysaccharides	0	no	no	3.40297	3.85399e-05
Gmet_1324	WxcM-like protein		Unknown function		0	no	no	3.38701	3.38377e-08
Gmet_1408	UDP-Glycosyltransferase/glycogen phosphorylase		Cell envelope	Biosynthesis and degradation of surface polysaccharides and lipopolysaccharides	0	no	no	3.38655	6.49166e-09
Gmet_1602	Acyl carrier protein (ACP)	acpP	Fatty acid and phospholipid metabolism	Biosynthesis	0	no	no	3.38538	5.7612e-10
Gmet_1843	ribosomal-protein-alanine acetyltransferase	rimI	Protein synthesis	Ribosomal proteins: synthesis and modification	0	no	no	3.36514	8.94624e-10
Gmet_0801	putative alkylphosphonate utilization operon protein PhnA	phnA	Unknown function		0	no	no	3.33528	8.26828e-07
Gmet_1808	hypothetical protein		Hypothetical proteins		0	no	no	3.3329	7.45203e-07
Gmet_2010	Glycosyl transferase, family 2 (Pfam PF00535)		Cell envelope	Biosynthesis and degradation of surface polysaccharides and lipopolysaccharides	0	no	no	3.30886	8.39013e-07
Gmet_0866	4-hydroxy-3-methylbut-2-enyl diphosphate reductase (EC 1.17.1.2)	ispH	Biosynthesis of cofactors, prosthetic groups, and carriers	Terpenoid backbone biosynthesis	0	no	no	3.30441	2.19355e-08
Gmet_1573	cob(I)yrinic acid a,c-diamide adenosyltransferase (EC 2.5.1.17)	cobA	Biosynthesis of cofactors, prosthetic groups, and carriers	Heme, porphyrin, and cobalamin	0	no	no	3.30402	7.49893e-09
Gmet_3459	Hypothetical protein		Hypothetical proteins		0	no	no	3.29844	0.00403777
Gmet_1000	Haloacid dehalogenase-like hydrolase		Unknown function		0	no	no	3.27512	1.67111e-06
Gmet_1412	bacterial translation initiation factor 3 (bIF-3)	infC	Protein synthesis	Translation factors	0	no	no	3.26199	1.66979e-10
Gmet_1280	LPS export ABC transporter periplasmic protein LptC	lptC	Cell envelope	Lipopolysaccharide transport	0	no	no	3.2457	1.50875e-07
Gmet_0641	LSU ribosomal protein L6P	rplF	Protein synthesis	Ribosomal proteins: synthesis and modification	0	no	no	3.24419	1.58044e-09
Gmet_3346	NADH dehydrogenase subunit J (EC 1.6.5.3)	nuoJ-1	Energy metabolism	Electron transport	5	no	no	3.23583	1.30173e-09
Gmet_2312	response regulator receiver domain protein (CheY-like)	cheY4H-1	Regulatory functions	Small molecule interactions	0	no	no	3.22577	1.52622e-07
Gmet_0289	lipoprotein, putative		Unknown function		0	PS51257	yes	3.22409	2.20589e-05
Gmet_0989	Hypothetical protein		Hypothetical proteins		0	no	no	3.20932	2.33413e-08
Gmet_0648	methionine aminopeptidase, type I (EC 3.4.11.18)	map	Protein fate	Protein modification and repair	0	no	no	3.20028	1.51271e-09
Gmet_3145	Rubrerythrin		Transport and binding proteins	Cations and iron carrying compounds	0	no	no	3.19716	2.77558e-09
Gmet_2799	Hypothetical protein		Hypothetical proteins		0	no	no	3.18884	0.000237302
Gmet_1670	response regulator receiver sensor signal transduction histidine kinase (EC 2.7.13.3)		Regulatory functions	Signal transduction	0	no	no	3.18359	1.03178e-08
Gmet_1803	benzoyl-CoA reductase subunit BamC [EC:1.3.-.-]	bamC	Energy metabolism	benzoate degradation	0	no	no	3.16923	0.00019098
Gmet_0340	cold-shock DNA-binding protein family	cspA	Regulatory functions	DNA interactions	0	no	no	3.16873	4.24967e-07
Gmet_2886	S-adenosyl-L-methionine-dependent methyltransferase		Unknown function		0	no	no	3.15346	3.39678e-07
Gmet_1792	Conserved hypothetical protein		Hypothetical protein		0	no	no	3.13932	7.5597e-05
Gmet_1793	Tetratricopeptide-like helical		Unknown function		0	no	no	3.1286	1.22904e-08
Gmet_3047	TniA putative transposase		Mobile and extrachromosomal element functions	Transposon functions	0	no	no	3.12687	4.5414e-08
Gmet_1266	cold-shock DNA-binding protein family	cspA	Regulatory functions	DNA interactions	0	no	no	3.12553	2.65923e-10
Gmet_1656	Ribbon-helix-helix		Regulatory functions	DNA interactions	0	no	no	3.11454	3.81869e-08
Gmet_3046	TnsA endonuclease C-terminal (Pfam PF08721)	tnsA	DNA metabolism	Degradation of DNA	0	no	no	3.11116	2.67466e-06
Gmet_1322	YcfA-like		Unknown function		0	no	no	3.10795	2.53957e-08
Gmet_2968	Winged helix-turn-helix transcription repressor DNA-binding		Regulatory functions	DNA interactions	0	no	no	3.09509	8.97708e-06
Gmet_1920	Hypothetical protein		Hypothetical proteins		0	no	no	3.09228	2.63541e-09
Gmet_1974	Transmembrane protein		Unknown function		2	no	no	3.09016	2.79709e-08
Gmet_2055	Transcriptional regulator containing PAS, AAA-type ATPase, and DNA-binding Fis domains		Regulatory functions	DNA interactions	0	no	no	3.08267	3.21247e-06
Gmet_1207	Hypothetical protein		Hypothetical proteins		0	no	no	3.07192	8.05969e-08
Gmet_1791	"Winged helix" DNA-binding domain		Regulatory functions	DNA interactions	0	no	no	3.06983	0.000953774
Gmet_1572	short chain enoyl-CoA hydratase (EC 4.2.1.17)	crt	Fatty acid and phospholipid metabolism	Degradation	0	no	no	3.06283	1.2707e-09
Gmet_1846	cytochrome c3, 2 hemes	ppcE	Energy metabolism	Electron transport	0	no	yes	3.05839	1.39326e-09
Gmet_0640	SSU ribosomal protein S8P	rpsH	Protein synthesis	Ribosomal proteins: synthesis and modification	0	no	no	3.05701	4.0222e-09
Gmet_2483	3-demethylubiquinone-9 3-methyltransferase	ubiG	Biosynthesis of cofactors, prosthetic groups, and carriers	Menaquinone and ubiquinone	0	no	no	3.03503	4.79582e-08
Gmet_1596	Protein of unknown function DUF177		Unknown function		0	no	no	3.01927	4.18585e-09
Gmet_3347	NADH dehydrogenase subunit I (EC 1.6.5.3)	nuoI2	Energy metabolism	Electron transport	0	no	no	3.01779	4.64717e-09
Gmet_1853	Peptidase S41A, C-terminal protease	ctpA-2	Protein fate	Degradation of proteins, peptides, and glycopeptides	1	no	yes	3.01592	4.70465e-10
Gmet_1914	response regulator receiver modulated diguanylate cyclase		Regulatory functions	Small molecule interactions	0	no	no	3.00958	2.56377e-09
Gmet_3050	Superfamily I DNA and RNA helicases and helicase subunits-like		DNA metabolism	DNA replication, recombination, and repair	0	no	no	3.0094	2.84211e-09
Gmet_1564	Undecaprenyl-diphosphate phosphatase	bacA	Cell envelope	Biosynthesis and degradation of murein sacculus and peptidoglycan	0	no	no	3.0052	6.86413e-08
Gmet_1306	2-oxoglutarate ferredoxin oxidoreductase, delta subunit (EC 1.2.7.3)	vorD	Energy metabolism	TCA cycle	0	no	no	3.00165	8.62217e-08
Gmet_0691	upin 2, conserved barrel (Pfam PF07883)		Unknown function		0	no	no	2.99962	9.12995e-07
Gmet_2793	S-adenosyl-L-methionine-dependent methyltransferase		Unknown function		0	no	no	2.99454	1.80324e-06
Gmet_1787	ISGsu3, transposase		Mobile and extrachromosomal element functions	Transposons	0	no	no	2.99382	2.65264e-08
Gmet_2646	Alkylhydroperoxidase family enzyme, contains CxxC motif		Cellular processes	Oxidative stress	0	no	no	2.98676	0.000543513
Gmet_1335	NAD-dependent epimerase/dehydratase/C-3 sterol dehydrogenase		Cell envelope	Biosynthesis and degradation of surface polysaccharides and lipopolysaccharides	0	no	no	2.96726	5.32307e-09
Gmet_1305	transcriptional regulator, MucR family		Regulatory functions	DNA interactions	0	no	no	2.96566	5.42442e-10
Gmet_3028	UspA	uspA	Cellular processes	Stress response	0	no	no	2.9629	1.17343e-07
Gmet_1399	N-terminal methylation pilA-N	pilA	Cell envelope	Surface structures	0	no	no	2.96239	2.28957e-09
Gmet_1550	Hypothetical protein		Hypothetical proteins		0	no	no	2.95684	7.61786e-07
Gmet_1797	DNA topoisomerase I:Restriction endonuclease	mrr	DNA metabolism	DNA replication, recombination, and repair	2	no	no	2.95596	5.04959e-08
Gmet_3440	Hypothetical protein		Hypothetical proteins		0	no	no	2.9546	8.5227e-08
Gmet_0642	LSU ribosomal protein L18P	rplR	Protein synthesis	Ribosomal proteins: synthesis and modification	0	no	no	2.94746	5.94203e-10
Gmet_2963	Hypothetical protein		Hypothetical proteins		1	no	no	2.94662	9.56516e-08
Gmet_3379	Rare lipoprotein A	rlpA	Cell envelope	Other	0	no	yes	2.94318	1.37613e-08
Gmet_3004	Toll/interleukin-1 receptor homology (TIR) domain		Unknown function		0	no	no	2.93386	3.11478e-08
Gmet_2798	Hypothetical protein		Hypothetical proteins		0	no	no	2.93301	0.000803269
Gmet_3054	Membrane protein		Unknown function		1	no	no	2.92385	0.000421902
Gmet_0868	Histone-like DNA-binding protein	ihfB-2	DNA metabolism	DNA replication, recombination, and repair	0	no	no	2.91758	3.4658e-08
Gmet_1574	Methylmalonyl-CoA mutase, C-terminal domain/subunit (cobalamin-binding)	mcmA2	Energy metabolism	carbon metabolism	0	no	no	2.91606	3.33514e-08
Gmet_1646	SsrA-binding protein	smpB	Protein synthesis	Other	0	no	no	2.90412	1.9065e-08
Gmet_1747	response regulator receiver domain protein (CheY-like)		Regulatory functions	Small molecule interactions	0	no	no	2.90222	1.27463e-07
Gmet_2013	Polysaccharide deacetylase		Energy metabolism	Carbohydrate degrradation	1	no	no	2.89698	1.0892e-06
Gmet_1877	Phosphoesterase, RecJ-like	recJ	DNA metabolism	DNA replication, recombination, and repair	0	no	no	2.89312	7.64057e-07
Gmet_1882	CBS domain containing membrane protein		Unknown function		0	no	no	2.88645	3.46841e-09
Gmet_1011	Antibiotic biosynthesis monooxygenase		Cellular processes	Toxin production and resistance	0	no	no	2.87571	4.08665e-08
Gmet_2722	Peptidyl-prolyl cis-trans isomerase, cyclophilin type	ppiB	Protein fate	Protein folding and stabilization	0	no	no	2.8675	2.82978e-08
Gmet_2105	3-octaprenyl-4hydroxybenzoate decarboxylase (EC 4.1.1.-)	ubiX	Biosynthesis of cofactors, prosthetic groups, and carriers	ubiquinone and other terpenoid backbone	0	no	no	2.86705	0.000690231
Gmet_1404	Tetratricopeptide-like helical		Unknown function		0	no	no	2.86071	8.78051e-08
Gmet_3480	Protein of unknown function DUF45 (Pfam PF01863)		Unknown function		0	no	no	2.84286	0.00266523
Gmet_1422	adenine phosphoribosyltransferase (EC 2.4.2.7)	apt	Purines, pyrimidines, nucleosides, and nucleotides	Salvage of nucleosides and nucleotides	0	no	no	2.84025	4.14332e-09
Gmet_2303	putative GAF sensor protein		Regulatory functions	Small molecule interactions	0	no	no	2.84	2.84647e-08
Gmet_2308	twitching motility two-component system response regulator PilG	pilG	Cell envelope	Surface structures: pili	0	no	no	2.82643	4.2291e-09
Gmet_2130	Pyridoxamine 5'-phosphate oxidase-related, FMN-binding protein		Biosynthesis of cofactors, prosthetic groups, and carriers	phenazine	0	no	no	2.81387	0.00246417
Gmet_2991	hypothetical protein		Hypothetical proteins		0	no	no	2.8124	9.76758e-08
Gmet_3005	Membrane associated protein		Unknown function		2	no	no	2.80084	3.70474e-05
Gmet_2645	transcriptional regulator, TetR family	tetR	Regulatory functions	DNA interactions	0	no	no	2.78782	6.91616e-07
Gmet_1420	protein-L-isoaspartate(D-aspartate) O-methyltransferase	pcm	Protein fate	Protein modification and repair	0	no	no	2.77762	3.27133e-08
Gmet_2009	O-antigen polymerase		Cell envelope	Biosynthesis and degradation of surface polysaccharides and lipopolysaccharides	11	no	no	2.76548	1.17516e-06
Gmet_2413	Glutaredoxin-like protein, YruB		Energy metabolism	Electron transport	0	no	yes	2.76546	3.65605e-08
Gmet_3166	cytochrome c3, 2 hemes	ppcB	Energy metabolism	Electron transport	1	no	yes	2.75063	7.76313e-06
Gmet_0638	LSU ribosomal protein L5P	rplE	Protein synthesis	Ribosomal proteins: synthesis and modification	0	no	no	2.73841	5.02609e-08
Gmet_2527	Membrane protein		Unknown function		1	no	yes	2.72916	4.70382e-07
Gmet_0635	SSU ribosomal protein S17P	rpsQ	Protein synthesis	Ribosomal proteins: synthesis and modification	0	no	no	2.72484	7.09141e-09
Gmet_1975	Predicted metal-dependent phosphoesterase TrpH, contains PHP domain	php	Unknown function		0	no	no	2.70743	1.35321e-08
Gmet_3190	Membrane protein		Unknown function		1	no	no	2.70573	1.94729e-05
Gmet_2402	Uncharacterised protein family YtxH (Pfam PF12732)	ytxH	Unknown function		1	no	no	2.69296	4.59325e-09
Gmet_3355	NADH dehydrogenase subunit A (EC 1.6.5.3)	nuoA2	Energy metabolism	Electron transport	3	no	no	2.69214	2.06926e-08
Gmet_2590	Protein of unknown function DUF4410 (Pfam PF14366)		Unknown function		1	PS51257	yes	2.68699	1.03881e-08
Gmet_1314	protein of unknown function DUF86		Unknown function		0	no	no	2.68553	1.10594e-06
Gmet_1685	Polysaccharide deacetylase		Cell envelope	Biosynthesis and degradation of surface polysaccharides and lipopolysaccharides	0	no	no	2.68299	4.32169e-08
Gmet_2700	Phosphate-starvation-induced PsiE-like (Pfam PF06146)	psiE	Cellular processes	Phosphate starvation	4	no	no	2.67005	4.17709e-05
Gmet_2150	cyclohexa-1,5-diene-1-carbonyl-CoA hydratase (EC 4.2.1.100)	dch	Energy metabolism	Benzoate	0	no	no	2.66979	0.000395857
Gmet_3466	transcriptional regulator, TetR family		Regulatory functions	DNA interactions	0	no	no	2.66635	0.000670845
Gmet_2286	anti-sigma-28 factor, FlgM family	flgM	Cellular processes	Chemotaxis and motility	0	no	no	2.65773	1.28852e-07
Gmet_1857	N-terminal methylation	oxpG	Protein fate	Protein and peptide secretion and trafficking	1	no	no	2.65684	2.08394e-08
Gmet_2051	host factor Hfq	hfq	Regulatory functions	Other	0	no	no	2.65278	2.80718e-08
Gmet_3092	Protein of unknown function DUF4258 (Pfam PF14076)		Unknown function		0	no	no	2.63175	1.46277e-07
Gmet_3481	IS204/IS1001/IS1096/IS1165 transposase		Mobile and extrachromosomal elements	Transposons	0	no	no	2.63011	1.41559e-08
Gmet_0900	IS204/IS1001/IS1096/IS1165 transposase		Mobile and extrachromosomal elements	Transposons	0	no	no	2.63011	1.41559e-08
Gmet_1342	23S rRNA-intervening sequence protein (Pfam PF05635)		Protein synthesis	tRNA and rRNA base modification	0	no	no	2.62984	8.92998e-07
Gmet_0469	Phosphoglycerate/bisphosphoglycerate mutase	cobC	Biosynthesis of cofactors, prosthetic groups, and carriers	Heme, porphyrin, and cobalamin	0	no	no	2.62692	1.88943e-06
Gmet_1880	aspartate kinase (EC 2.7.2.4)	lysC	Amino acid biosynthesis	Aspartate family	0	no	no	2.62659	6.33686e-09
Gmet_2485	SAM-dependent methyltransferase, putative		Unknown function		0	no	no	2.62095	5.9544e-07
Gmet_1301	Membrane associated protein		Unknown function		0	PS51257	no	2.61787	1.64031e-07
Gmet_1590	SSU ribosomal protein S15P	rpsO	Protein synthesis	Ribosomal proteins: synthesis and modification	0	no	no	2.60359	8.1546e-09
Gmet_2104	putative signal-transduction protein with CBS domains		Regulatory functions	Small molecule interactions	0	no	no	2.60221	0.0422427
Gmet_1758	Domain of unknown function DUF1858 (Pfam PF08984)		Unknown function		0	no	no	2.59989	4.98293e-05
Gmet_3067	transposase, IS5 family		Mobile and extrachromasomal elements	Transposons	0	no	no	2.59796	0.0069264
Gmet_0636	LSU ribosomal protein L14P	rplN	Protein synthesis	Ribosomal proteins: synthesis and modification	0	no	no	2.59649	5.56962e-08
Gmet_0971	Type IV pilus assembly protein PilM	pilM	Cell envelope	Surface structures	0	no	no	2.59406	6.13917e-09
Gmet_0815	PpiC-type peptidyl-prolyl cis-trans isomerase		Protein fate	Protein folding and stabilization	0	no	yes	2.59313	1.87416e-08
Gmet_1432	cell division protein FtsB	ftsB	Cellular processes	Cell division	0	no	no	2.59087	1.95137e-08
Gmet_3204	transcriptional regulator, TraR/DksA family	dskA	Regulatory functions	DNA interactions	0	no	no	2.58575	2.99994e-09
Gmet_0286	type VI secretion system Vgr family protein	tssI	Cellular processes	Chemotaxis and motility	0	no	no	2.58536	4.87072e-06
Gmet_1881	tRNA threonylcarbamoyladenosine biosynthesis protein TsaE	tsaE	Protein synthesis	tRNA and rRNA base modification	0	no	no	2.58466	9.71064e-09
Gmet_0230	Uncharacterized membrane protein YphA, DoxX/SURF4 family	doxX	Unknown function		4	no	no	2.57109	2.16619e-05
Gmet_2537	transposase, IS4 family		Mobile and extrachromosomal element functions	Transposon functions	0	no	no	2.56279	5.13355e-09
Gmet_2605	Membrane protein of unknown function		Unknown function		1	no	yes	2.55834	0.000271819
Gmet_1475	YD repeat protein		Unknown function		0	no	yes	2.55477	2.20221e-07
Gmet_1281	OstA-like protein	ostA	Cell envelope	Lipopolysaccharide transport	0	no	yes	2.55297	3.50092e-07
Gmet_1785	Inovirus Gp2 (Pfam PF11726)		Mobile and extrachromosomal element functions	Prophage functions	0	no	no	2.54933	0.00842382
Gmet_2016	DegT/DnrJ/EryC1/StrS aminotransferase		Cell envelope	Biosynthesis and degradation of surface polysaccharides and lipopolysaccharides	0	no	no	2.54405	3.7611e-06
Gmet_2501	Type I site-specific deoxyribonuclease		DNA metabolism	DNA replication, recombination, and repair	0	no	no	2.53636	0.00227925
Gmet_3411	H+-transporting two-sector ATPase, B/B' subunit	atpF	Energy metabolism	ATP-proton motive force interconversion	1	no	no	2.5204	3.29864e-09
Gmet_2648	RmlC-like cupin domain		Unknown function		0	no	no	2.51756	0.00205701
Gmet_0650	SSU ribosomal protein S13P	rpsM	Protein synthesis	Ribosomal proteins: synthesis and modification	0	no	no	2.51657	2.2689e-09
Gmet_1149	Conserved hypothetical protein		Hypothetical protein		0	no	no	2.51456	1.36609e-07
Gmet_0632	SSU ribosomal protein S3P	rpsC	Protein synthesis	Ribosomal proteins: synthesis and modification	0	no	no	2.5111	2.28659e-08
Gmet_0894	Membrane protein		Unknown function		2	no	no	2.48821	3.7877e-08
Gmet_1608	Histone-like DNA-binding protein	hup2	Cellular processes	Cell division	0	no	no	2.48451	1.97711e-09
Gmet_3564	LSU ribosomal protein L34P	rpmH	Protein synthesis	Ribosomal proteins: synthesis and modification	0	no	no	2.48085	7.37226e-08
Gmet_1010	Alkylhydroperoxidase AhpD core	ahpD	Unknown function		0	no	no	2.4728	3.43279e-06
Gmet_2076	formate dehydrogenase subunit FdhD	fdhD	Energy metabolism	Anaerobic	0	no	no	2.46861	0.00101897
Gmet_1541	pyruvate formate lyase activating enzyme	pflE	Energy metabolism	Pyruvate metabolism	0	no	no	2.46706	0.012489
Gmet_3003	IS204/IS1001/IS1096/IS1165 transposase		Mobile and extrachromosomal element functions	Transposons	0	no	no	2.46455	5.16715e-08
Gmet_2484	IS204/IS1001/IS1096/IS1165 transposase		Mobile and extrachromosomal element functions	Transposons	0	no	no	2.46455	5.16715e-08
Gmet_2160	IS204/IS1001/IS1096/IS1165 transposase		Mobile and extrachromosomal element functions	Transposons	0	no	no	2.46455	5.16715e-08
Gmet_1978	IS204/IS1001/IS1096/IS1165 transposase		Mobile and extrachromosomal element functions	Transposons	0	no	no	2.46455	5.16715e-08
Gmet_1398	IS204/IS1001/IS1096/IS1165 transposase		Mobile and extrachromosomal element functions	Transposons	0	no	no	2.46455	5.16715e-08
Gmet_1333	IS204/IS1001/IS1096/IS1165 transposase		Mobile and extrachromosomal element functions	Transposons	0	no	no	2.46455	5.16715e-08
Gmet_1002	IS204/IS1001/IS1096/IS1165 transposase		Mobile and extrachromosomal element functions	Transposons	0	no	no	2.46455	5.16715e-08
Gmet_0229	IS204/IS1001/IS1096/IS1165 transposase		Mobile and extrachromosomal element functions	Transposons	0	no	no	2.46455	5.16715e-08
Gmet_0081	IS204/IS1001/IS1096/IS1165 transposase		Mobile and extrachromosomal element functions	Transposons	0	no	no	2.46455	5.16715e-08
Gmet_1951	Hypothetical protein		Hypothetical proteins		0	no	no	2.46362	6.90039e-08
Gmet_1979	Transport-associated		Unknown function		0	no	no	2.46224	5.10096e-08
Gmet_2085	Fe-S oxidoreductase		Energy metabolism	Electron transport	0	no	no	2.45914	0.00756545
Gmet_0282	Hypothetical protein		Hypothetical proteins		0	no	no	2.45811	0.00347103
Gmet_0479	DNA polymerase, beta-like region		DNA metabolism	DNA replication, recombination, and repair	0	no	no	2.45311	1.98499e-08
Gmet_1928	Rubrerythrin		Transport and binding proteins	Cations and iron carrying compounds	0	no	no	2.45297	2.77453e-08
Gmet_1226	Domain of unknown function DUF4124 (Pfam PF13511)		Unknown function		0	no	yes	2.45229	4.57901e-08
Gmet_1867	c-type cytochrome family protein, 8 hemes		Energy metabolism	Electron transport	0	no	yes	2.44716	4.68424e-08
Gmet_0822	CDP-diacylglycerol--glycerol-3-phosphate 3-phosphatidyltransferase	pgsA-2	Fatty acid and phospholipid metabolism	Biosynthesis	5	no	no	2.44655	5.36943e-06
Gmet_1579	Hypothetical protein		Hypothetical proteins		0	no	no	2.44542	6.78542e-06
Gmet_1048	Protein of unknown function DUF2326 (Pfam PF10088)		Unknown function		0	no	no	2.43573	5.18138e-09
Gmet_0630	SSU ribosomal protein S19P	rpsS	Protein synthesis	Ribosomal proteins: synthesis and modification	0	no	no	2.42863	1.84588e-08
Gmet_2033	response regulator receiver domain protein (CheY-like)		Regulatory functions	Small molecule interactions	0	no	no	2.41938	0.00192352
Gmet_3027	transcriptional regulator, IclR family	lclR	Regulatory functions	DNA interactions	0	no	no	2.41233	3.35013e-08
Gmet_1073	CRISPR-associated protein, Cas2 family	cas2	Mobile and extrachromosomal element functions	CRISPR	0	no	no	2.40663	0.000185282
Gmet_1229	Hypothetical protein		Hypothetical proteins		0	no	no	2.40452	3.96034e-07
Gmet_3059	Phospholipase D-like domain (Pfam PF13091)		Fatty acid and phospholipid metabolism	Biosynthesis	0	no	no	2.40445	7.76166e-08
Gmet_2775	Uncharacterised protein family UPF0158 (Pfam PF03682)		Unknown function		0	no	no	2.40008	5.0368e-06
Gmet_0508	Nitrogen regulatory PII-like, alpha/beta		Regulatory functions	Small molecule interactions	0	no	no	2.39809	7.73004e-08
Gmet_1163	Predicted nucleic acid-binding protein, contains Zn-ribbon domain		Regulatory functions	DNA interactions	0	no	no	2.39587	3.56568e-07
Gmet_1472	serine phosphatase		Regulatory functions	Small molecule interactions	0	no	no	2.39516	0.000223592
Gmet_0869	Armadillo-type fold		Unknown function		0	no	no	2.38714	1.38455e-05
Gmet_3436	hypothetical protein		hypothetical protein		0	no	no	2.38191	6.01991e-07
Gmet_3215	HSP20-like chaperone	hsp2	Protein fate	Protein folding and stabilization	0	no	no	2.37783	1.31055e-08
Gmet_1182	tyrosyl-tRNA synthetase (EC 6.1.1.1)	tyrS	Protein synthesis	tRNA aminoacylation	0	no	no	2.37582	5.40511e-08
Gmet_1414	LSU ribosomal protein L20P	rplT	Protein synthesis	Ribosomal proteins: synthesis and modification	0	no	no	2.37394	4.09096e-09
Gmet_3358	ATP synthase protein I (Pfam PF03899)	atpI	Energy metabolism	ATP-proton motive force interconversion	4	no	no	2.36644	1.79077e-06
Gmet_1268	3-isopropylmalate dehydratase, large subunit (EC 4.2.1.33)	leuC	Amino acid biosynthesis	Valine, leucine and isoleucine	0	no	no	2.36425	6.49826e-08
Gmet_2534	probable addiction module antidote protein		Mobile and extrachromosomal element functions	phage	0	no	no	2.36345	1.0759e-06
Gmet_1858	prepilin-type N-terminal cleavage/methylation domain	pulG	Cell envelope	Surface structures	1	no	no	2.36199	1.06887e-07
Gmet_1283	RNA polymerase, sigma 54 subunit, RpoN/SigL	rpoN	Transcription	RNA polymerase	0	no	no	2.3604	9.2359e-09
Gmet_1876	RNAse PH (EC 2.7.7.56)	rph	Transcription	RNA processing	0	no	no	2.35833	1.28036e-07
Gmet_1356	RNA methyltransferase TrmH, group 3	rlmB	Protein synthesis	tRNA and rRNA base modification	0	no	no	2.3574	1.34794e-07
Gmet_1049	Hypothetical protein		Hypothetical proteins		0	no	no	2.35308	3.90892e-08
Gmet_1908	Bacterioferritin		Transport and binding proteins	Cations and iron carrying compounds	0	no	no	2.34729	2.19534e-08
Gmet_2158	two component transcriptional regulator, LuxR family		Regulatory functions	DNA interactions	0	no	no	2.34604	2.63281e-05
Gmet_1179	5-formyltetrahydrofolate cyclo-ligase		Central intermediary metabolism	One-carbon metabolism	0	no	no	2.34135	2.61269e-07
Gmet_0316	Protein of unknown function DUF1044 (Pfam PF06296)		Unknown function		0	no	no	2.33945	4.67498e-06
Gmet_1358	Peptidoglycan-binding LysM	lysM	Cell envelope	Biosynthesis and degradation of murein sacculus and peptidoglycan	0	no	yes	2.33394	2.29637e-08
Gmet_2297	SSU ribosomal protein S20P	rpsT	Protein synthesis	Ribosomal proteins: synthesis and modification	0	no	yes	2.32866	5.11589e-07
Gmet_1607	response regulator receiver domain protein (CheY-like)	cheY-4	Cellular processes	Chemotaxis and motility	0	no	no	2.32738	1.8013e-05
Gmet_1421	RNA polymerase, sigma 38 subunit, RpoS	rpoS	Transcription	DNA-directed RNA polymerase	0	no	no	2.3224	1.61894e-06
Gmet_3049	TniQ (Pfam PF06527)		Unknown function		1	no	no	2.31711	1.13745e-06
Gmet_2041	putative glycosyl transferase		Cell envelope	exopolysaccharides	0	no	no	2.31338	4.73645e-08
Gmet_1407	lipopolysaccharide transport system ATP-binding protein		Transport and binding protein	lipopolysaccharide transport	0	no	no	2.31139	4.15026e-06
Gmet_2034	DNA-binding transcriptional response regulator, NtrC family,		Regulatory functions	DNA interactions	0	no	no	2.30389	5.41297e-09
Gmet_2491	HTH-type transcriptional regulator / antitoxin HigA		Regulatory functions	DNA interactions	0	no	no	2.30364	1.13138e-05
Gmet_0215	Transcription regulator HTH, MarR-type (Pfam PF01047)	marR	Regulatory functions	DNA interactions	0	no	no	2.30283	1.40171e-05
Gmet_0846	transcriptional regulator, ArsR family	GSU2625	Regulatory functions	DNA interactions	0	no	no	2.29612	7.11886e-07
Gmet_0829	Domain of unknown function DUF4388 (Pfam PF14332)		Unknown function		0	no	no	2.29497	8.67104e-08
Gmet_0614	transcription antitermination protein nusG	nusG	Transcription	Transcription factors	0	no	no	2.29213	6.057e-08
Gmet_1184	Transposase IS3/IS911		Mobile and extrachromosomal element functions	Transposon functions	0	no	no	2.29145	2.74882e-05
Gmet_1725	Protein of unknown function DUF188		Unknown function		0	no	no	2.28837	7.8486e-06
Gmet_1336	Predicted ATPase, AAA+ superfamily		Unknown function		0	no	no	2.28656	2.70912e-08
Gmet_1181	metallophosphoesterase, MG_246/BB_0505 family		Unknown function	Enzymes of unknown specificity	0	no	no	2.28633	1.0071e-07
Gmet_A3576	hypothetical protein		Unknown function		0	no	no	2.27984	0.000413474
Gmet_3195	LSU ribosomal protein L21P	rplU	Protein synthesis	Ribosomal proteins: synthesis and modification	0	no	no	2.27904	2.80605e-07
Gmet_1863	type IV pilus assembly protein PilM	pilM	Cell envelope	Surface structures	0	no	no	2.27788	2.33874e-07
Gmet_2555	Tetratricopeptide-like helical membrane protein		Unknown function		2	no	no	2.27542	1.20284e-07
Gmet_2357	outer membrane protein assembly complex	yaeT	Protein fate	Protein and peptide secretion and trafficking	0	no	yes	2.27279	1.92624e-08
Gmet_2071	short chain enoyl-CoA hydratase (EC 4.2.1.17)		Fatty acid and phospholipid metabolism	Degradation	0	no	no	2.26926	0.000822507
Gmet_1351	nitrogen regulatory protein P-II family	glnB	Regulatory functions	Small molecule interactions	0	no	no	2.26644	2.58778e-07
Gmet_1836	Hypothetical protein		Hypothetical proteins		0	no	no	2.26516	3.2236e-06
Gmet_0288	Domain of unknown function DUF4150 (Pfam PF13665)		Unknown function		0	no	no	2.26114	9.01409e-05
Gmet_1047	CopG-like DNA-binding protein		Regulatory functions	DNA interactions	0	no	no	2.25755	9.10899e-08
Gmet_1250	SSU ribosomal protein S2P	rpsB	Protein synthesis	Ribosomal proteins: synthesis and modification	0	no	no	2.25101	1.59527e-07
Gmet_0637	LSU ribosomal protein L24P	rplX	Protein synthesis	Ribosomal proteins: synthesis and modification	0	no	no	2.24705	8.30565e-08
Gmet_3349	NADH dehydrogenase I, G subunit, putative	nuoG	Energy metabolism	Electron transport	0	no	no	2.24689	1.88004e-06
Gmet_0668	rubrerythrin		Energy metabolism	Electron transport	0	no	no	2.24511	4.96186e-08
Gmet_0728	TPR repeat protein		Unknown function		0	no	no	2.23994	1.9394e-06
Gmet_2333	epsM acetyltransferase EpsM	epsM	Cell envelope	Surface structures	0	no	no	2.23045	5.93898e-07
Gmet_1180	metal dependent phosphohydrolase	rny	Transcription	RNA processing	0	no	no	2.22741	2.53308e-08
Gmet_0651	SSU ribosomal protein S11P	rpsK	Protein synthesis	Ribosomal proteins: synthesis and modification	0	no	no	2.22484	2.87717e-08
Gmet_2635	heat shock protein Hsp20		Protein fate	Protein folding and stabilization	0	no	no	2.22384	0.000109091
Gmet_2757	Protein of unknown function DUF4415 (Pfam PF14384)		Unknown function		0	no	no	2.22181	2.59654e-07
Gmet_1945	PAS/PAC sensor signal transduction histidine kinase (EC 2.7.13.3)		Regulatory functions	Small molecule interactions	2	no	no	2.22072	1.19874e-06
Gmet_2302	Response regulator receiver domain protein (CheY-like)	cheY4H-4	Cellular processes	Chemotaxis and motility	0	no	no	2.22005	4.22476e-06
Gmet_2387	hypothetical protein		Hypothetical proteins		0	no	no	2.21985	4.5639e-07
Gmet_0934	Phospholipid/glycerol acyltransferase		Fatty acid and phospholipid metabolism	Biosynthesis	0	no	no	2.21262	3.474e-07
Gmet_3240	ferric uptake regulator family protein	perR	Regulatory functions	DNA interactions	0	no	no	2.20948	3.47028e-05
Gmet_1172	lipoprotein, putative		Unknown function		0	PS51257	yes	2.20927	2.39154e-07
Gmet_1764	putative RNA-binding protein, YhbY family	yhbY	Protein synthesis	Ribosomal proteins: synthesis and modification	0	no	no	2.20686	4.92199e-08
Gmet_0901	Transcriptional regulator, contains XRE-family HTH domain	puuR	Regulatory functions	DNA interactions	0	no	no	2.20322	1.66327e-05
Gmet_1662	Antibiotic biosynthesis monooxygenase		Cellular processes	Antibiotics production	0	no	no	2.19857	1.4029e-06
Gmet_1483	Phosphatidylserine decarboxylase-related protein	psd	Fatty acid and phospholipid metabolism	Biosynthesis	0	no	no	2.19782	0.00075401
Gmet_0743	DNA-binding regulatory protein, YebC/PmpR family	yebC	Regulatory functions	DNA interactions	0	no	no	2.19647	9.10692e-07
Gmet_3196	LSU ribosomal protein L27P	rpmA	Protein synthesis	Ribosomal proteins: synthesis and modification	0	no	no	2.19576	2.7932e-06
Gmet_2035	signal transduction histidine kinase, nitrogen specific, NtrB (EC 2.7.13.3)		Regulatory functions	Small molecule interactions	0	no	no	2.18917	3.41287e-07
Gmet_2649	Glyoxalase/bleomycin resistance protein/dioxygenase		Cellular processes	Toxin production and resistance	0	no	no	2.18628	0.00228263
Gmet_0665	Nucleotidyltransferase		Unknown function		0	no	no	2.18561	2.38292e-05
Gmet_1355	orotidine-5'-phosphate decarboxylase (EC 4.1.1.23)	pyrF	Purines, pyrimidines, nucleosides, and nucleotides	Pyrimidine ribonucleotide biosynthesis	0	no	no	2.18479	1.07443e-07
Gmet_0643	SSU ribosomal protein S5P	rpsE	Protein synthesis	Ribosomal proteins: synthesis and modification	0	no	no	2.18295	9.48649e-08
Gmet_1931	transcriptional regulator, BadM/Rrf2 family		Regulatory functions	DNA interactions	0	no	no	2.18165	8.60247e-06
Gmet_1115	Hypothetical protein		Hypothetical proteins		0	no	no	2.17918	9.08861e-06
Gmet_1513	transcriptional regulator, LuxR family	luxR	Regulatory functions	DNA interactions	0	no	no	2.17655	6.22241e-05
Gmet_2791	UbiE/COQ5 methyltransferase		Biosynthesis of cofactors, prosthetic groups, and carriers	ubiquinone and other terpenoid backbone	0	no	no	2.17359	1.72626e-05
Gmet_2502	Antitoxin component of the MazEF toxin-antitoxin module	mazE	Cellular processes	Toxin production and resistance	0	no	no	2.17167	0.000325592
Gmet_3060	Hypothetical protein		Hypothetical proteins		0	no	no	2.1636	2.28557e-07
Gmet_3342	NADH dehydrogenase subunit N (EC 1.6.5.3)	nuoN	Energy metabolism	Electron transport	14	no	no	2.16319	7.14364e-07
Gmet_3514	Quinoprotein amine dehydrogenase, beta chain-like		Energy metabolism	Electron transport	1	PS51257	yes	2.16275	8.75852e-05
Gmet_3284	Enoyl-CoA hydratase/isomerase		Fatty acid and phospholipid metabolism	Degradation	0	no	no	2.16168	2.18387e-05
Gmet_0645	LSU ribosomal protein L15P	rplO	Protein synthesis	Ribosomal proteins: synthesis and modification	0	no	no	2.16138	7.99264e-08
Gmet_1802	aldehyde:ferredoxin oxidoreductase [EC:1.2.7.5]	aor	Energy metabolism	Pentose phosphate pathway	0	no	no	2.15962	0.000191665
Gmet_1282	LPS export ABC transporter ATP-binding protein	lptB	Cell envelope	Lipopolysaccharide transport	0	no	no	2.15532	1.74796e-07
Gmet_1765	CheY chemotaxis protein or a CheY-like REC (receiver) domain		Cellular processes	Chemotaxis and motility	0	no	no	2.15232	7.89074e-08
Gmet_1838	translation elongation factor P (EF-P)	efp2	Protein synthesis	Translation factors	0	no	no	2.14664	2.62764e-06
Gmet_1068	Transposase IS200-like		Mobile and extrachromosomal element functions	Transposon functions	0	no	no	2.14234	1.97437e-06
Gmet_1411	Ser-tRNA(Thr) hydrolase (EC 3.1.1.-)/threonyl-tRNA synthetase (EC 6.1.1.3)	thrS	Protein syntheis	tRNA aminoacylation	0	no	no	2.13425	1.13603e-07
Gmet_0634	LSU ribosomal protein L29P	rpmC	Protein synthesis	Ribosomal proteins: synthesis and modification	0	no	no	2.13414	1.44956e-06
Gmet_A3566	hypothetical protein		hypothetical protein		0	no	no	2.13162	2.91092e-05
Gmet_0613	protein translocase subunit secE/sec61 gamma	secE	Protein fate	Protein and peptide secretion and trafficking	1	no	no	2.12923	1.07715e-07
Gmet_1767	signal peptidase I (EC:3.4.21.89). Serine peptidase. MEROPS family S26A	lepB	Protein fate	Protein and peptide secretion and trafficking	0	no	no	2.12619	1.97932e-07
Gmet_0979	TPR repeat protein		Unknown function		0	no	no	2.12596	2.48071e-08
Gmet_2159	PAS/PAC sensor signal transduction histidine kinase (EC 2.7.13.3)		Regulatory functions	Small molecule interactions	0	no	no	2.12486	6.84206e-08
Gmet_1231	hypothetical protein		hypothetical protein		0	no	no	2.12355	0.000284465
Gmet_2095	cyclic pyranopterin monophosphate synthase subunit MoaA (EC 4.1.99.18)	moaA-3	Biosynthesis of cofactors, prosthetic groups, and carriers	Molybdopterin	0	no	no	2.12349	1.62421e-05
Gmet_1972	6-phosphogluconate dehydrogenase, NAD-binding		Energy metabolism	Amino acids and amines	0	no	no	2.12338	9.93046e-09
Gmet_0606	LSU ribosomal protein L13P	rplM	Protein synthesis	Ribosomal proteins: synthesis and modification	0	no	no	2.12265	2.56805e-06
Gmet_1575	Enoyl-CoA hydratase/carnithine racemase	crt	Fatty acid and phospholipid metabolism	Degradation	0	no	no	2.12171	1.68352e-06
Gmet_A3571	hypothetical protein		hypothetical protein		0	no	no	2.11947	3.52284e-06
Gmet_0734	Tfp pilus assembly protein PilV	pilV	Cell envelope	Surface structures	1	no	no	2.11722	2.69995e-05
Gmet_1032	Zinc finger/thioredoxin putative		Unknown function		1	no	no	2.11558	2.85447e-08
Gmet_1556	Heavy metal transport/detoxification protein		Cellular processes	Detoxification	0	no	no	2.1148	1.66847e-06
Gmet_1626	3,4-dihydroxy 2-butanone 4-phosphate synthase	ribA	Biosynthesis of cofactors, prosthetic groups, and carriers	Riboflavin, FMN, and FAD	0	no	no	2.1133	1.81892e-07
Gmet_1500	Domain of unknown function DUF4091 (Pfam PF13320)		Unknown function		0	no	no	2.10721	6.00537e-05
Gmet_0166	hyperosmotically inducible protein	osmY	Cellular processes	Osmotic stress	0	PS51257	yes	2.10581	2.15875e-07
Gmet_2042	PEP-CTERM protein-sorting domain		Cell envelope	Surface structures	2	no	yes	2.09956	2.11496e-07
Gmet_3280	hypothetical protein		hypothetical protein		0	no	no	2.09884	1.79237e-07
Gmet_1860	Predicted secretion system W hypothetical protein	pulP	Protein fate	Protein secretion and trafficking	1	no	no	2.0978	2.5681e-07
Gmet_2356	periplasmic chaperone for outer membrane proteins Skp	ompH	Protein fate	Protein folding and stabilization	1	no	yes	2.09671	2.91297e-06
Gmet_0867	SSU ribosomal protein S1P	rpsA	Protein synthesis	Ribosomal proteins: synthesis and modification	0	no	no	2.09525	1.17015e-06
Gmet_3429	IS111A/IS1328/IS1533/IS116/IS110/IS902 transposase		Mobile and extrachromosomal elements	Transposons	0	no	no	2.09472	3.24641e-06
Gmet_2975	IS111A/IS1328/IS1533/IS116/IS110/IS902 transposase		Mobile and extrachromosomal elements	Transposons	0	no	no	2.09472	3.24641e-06
Gmet_2810	IS111A/IS1328/IS1533/IS116/IS110/IS902 transposase		Mobile and extrachromosomal elements	Transposons	0	no	no	2.09472	3.24641e-06
Gmet_1718	IS111A/IS1328/IS1533/IS116/IS110/IS902 transposase		Mobile and extrachromosomal elements	Transposons	0	no	no	2.09472	3.24641e-06
Gmet_0958	IS111A/IS1328/IS1533/IS116/IS110/IS902 transposase		Mobile and extrachromosomal elements	Transposons	0	no	no	2.09472	3.24641e-06
Gmet_0723	IS111A/IS1328/IS1533/IS116/IS110/IS902 transposase		Mobile and extrachromosomal elements	Transposons	0	no	no	2.09472	3.24641e-06
Gmet_0670	IS111A/IS1328/IS1533/IS116/IS110/IS902 transposase		Mobile and extrachromosomal elements	Transposons	0	no	no	2.09472	3.24641e-06
Gmet_0488	IS111A/IS1328/IS1533/IS116/IS110/IS902 transposase		Mobile and extrachromosomal elements	Transposons	0	no	no	2.09472	3.24641e-06
Gmet_0132	IS111A/IS1328/IS1533/IS116/IS110/IS902 transposase		Mobile and extrachromosomal elements	Transposons	0	no	no	2.09472	3.24641e-06
Gmet_0094	IS111A/IS1328/IS1533/IS116/IS110/IS902 transposase		Mobile and extrachromosomal elements	Transposons	0	no	no	2.09472	3.24641e-06
Gmet_0046	IS111A/IS1328/IS1533/IS116/IS110/IS902 transposase		Mobile and extrachromosomal elements	Transposons	0	no	no	2.09472	3.24641e-06
Gmet_0045	IS111A/IS1328/IS1533/IS116/IS110/IS902 transposase		Mobile and extrachromosomal elements	Transposons	0	no	no	2.09472	3.24641e-06
Gmet_2040	Catalytic domain of components of various dehydrogenase complexes		Energy metabolism	electron transport	0	no	no	2.09211	6.09066e-07
Gmet_1261	acetolactate synthase, small subunit (EC 2.2.1.6)	ilvN	Amino acid biosynthesis	Pyruvate family	0	no	no	2.09083	4.54687e-08
Gmet_0982	Peptidase M24		Protein fate	Degradation of proteins and peptides	0	no	no	2.08957	2.15376e-08
Gmet_1410	Glycosyl transferase, family 9		Cell envelope	Biosynthesis and degradation of surface polysaccharides and lipopolysaccharides	0	no	no	2.0889	3.30337e-06
Gmet_2756	hypothetical protein		hypothetical protein		0	no	no	2.08804	1.94715e-05
Gmet_1762	deoxyguanosinetriphosphate triphosphohydrolase-like protein	dgt	Purines, pyrimidines, nucleosides, and nucleotides	Nucleotide and nucleoside interconversions	0	no	no	2.08735	4.32068e-07
Gmet_2608	PEP-CTERM protein-sorting domain		Cell envelope	Surface structures	0	no	yes	2.08715	4.42748e-06
Gmet_3446	Nitroreductase		Energy metabolism	Electron transport	0	no	no	2.08451	0.00285486
Gmet_0162	ankyrin		Unknown function		0	no	no	2.07837	8.45588e-08
Gmet_1442	NADPH-dependent FMN reductase		Energy metabolism	Electron transport	0	no	no	2.07363	1.721e-05
Gmet_3058	Helicase-like		DNA metabolism	DNA replication, recombination, and repair	0	no	no	2.07277	5.30513e-08
Gmet_2336	Glycosyl transferase, family 2		Cell envelope	Biosynthesis and degradation of surface polysaccharides and lipopolysaccharides	0	no	no	2.07202	2.01912e-07
Gmet_1403	ABC transporter-related protein		Transport and binding proteins	Unknown substrate	0	no	no	2.07175	4.46008e-06
Gmet_2758	Hypothetical protein		Hypothetical proteins		0	no	no	2.06207	1.02259e-05
Gmet_2403	Flp pilus assembly protein TadD, contains TPR repeats	tadD	Cell envelope	Surface structures	0	no	no	2.05988	9.02269e-08
Gmet_2789	response regulator receiver domain protein (CheY-like)		Regulatory functions	Signal transduction	0	no	no	2.05958	5.81519e-06
Gmet_1918	PAS/PAC sensor hybrid histidine kinase (EC 2.7.13.3)		Regulatory functions	Small molecule interactions	0	no	no	2.05957	2.16768e-08
Gmet_0823	3-beta hydroxysteroid dehydrogenase/isomerase		Cell envelope	Biosynthesis and degradation of surface polysaccharides and lipopolysaccharides	0	no	no	2.05426	1.49717e-07
Gmet_1925	hypothetical protein		Hypothetical proteins		0	no	no	2.05266	5.73274e-07
Gmet_3394	Membrane protein		Unknown function		1	no	no	2.0519	2.20566e-06
Gmet_2650	Pyridoxamine 5'-phosphate oxidase-related, FMN-binding protein		Energy metabolism	Electron transport	0	no	no	2.04935	7.74527e-05
Gmet_3344	NADH dehydrogenase subunit L (EC 1.6.5.3)	nuoL-1	Energy metabolism	Electron transport	14	no	no	2.0461	2.62274e-06
Gmet_2666	Membrane protein of unknown function		Unknown function		1	no	no	2.04553	0.00845185
Gmet_1034	acetate kinase (EC 2.7.2.1)	ackA	Energy metabolism	Fermentation	0	no	no	2.04368	2.09237e-06
Gmet_0518	small redox-active disulfide protein 2		Energy metabolism	Electron transport	0	no	no	2.04096	0.00218549
Gmet_2600	Respiratory-chain NADH dehydrogenase, subunit 1	ehrB-1	Energy metabolism	Electron transport	7	no	no	2.04018	0.00152265
Gmet_2780	Gas vesicle protein		Unknown function		1	no	no	2.03837	5.51965e-07
Gmet_1689	Phosphopantetheine-binding protein	acpP-1	Fatty acid and phospholipid metabolism	Biosynthesis	0	no	no	2.03784	1.52756e-06
Gmet_3360	ATP synthase F0 subcomplex C subunit	atpE	Energy metabolism	ATP-proton motive force interconversion	2	no	no	2.03678	6.36092e-08
Gmet_0424	Nucleotidyltransferase		Unknown function		0	no	no	2.03632	4.86796e-06
Gmet_0646	preprotein translocase, SecY subunit	secY	Protein fate	Protein and peptide secretion and trafficking	9	no	no	2.03547	1.31951e-07
Gmet_2037	N-acyl amino acid synthase, PEP-CTERM/exosortase system-associated		Protein fate	Protein modification and repair	0	no	no	2.03261	7.77501e-06
Gmet_0633	LSU ribosomal protein L16P	rplP	Protein synthesis	Ribosomal proteins: synthesis and modification	0	no	no	2.03252	1.81813e-07
Gmet_1251	translation elongation factor Ts (EF-Ts)	tsf	Protein synthesis	Translation factors	0	no	no	2.03214	5.21148e-08
Gmet_0653	DNA-directed RNA polymerase subunit alpha (EC 2.7.7.6)	rpoA	Transcription	DNA-dependent RNA polymerase	0	no	no	2.03193	2.28999e-07
Gmet_2332	dTDP-4-amino-4,6-dideoxygalactose transaminase	degT	Cell envelope	Biosynthesis and degradation of surface polysaccharides and lipopolysaccharides	0	no	no	2.03138	1.79595e-06
Gmet_1875	non-canonical purine NTP pyrophosphatase	rdgB	DNA metabolism	DNA replication, recombination, and repair	0	no	no	2.03109	2.12514e-06
Gmet_0362	single-strand binding protein	ssb-2	DNA metabolism	DNA replication, recombination, and repair	0	no	no	2.02828	8.60224e-08
Gmet_0357	lipoprotein, DUF1318 domain		Unknown function		1	PS51257	no	2.02704	4.46974e-08
Gmet_0781	phosphate ABC transporter substrate-binding protein, PhoT family (TC 3.A.1.7.1)	phoT	Transport and binding proteins	Anions	0	no	no	2.02675	2.05144e-07
Gmet_2863	Nitrilase/cyanide hydratase and apolipoprotein N-acyltransferase		Protein fate	Protein modification and repair	0	no	no	2.02617	1.08338e-06
Gmet_1661	RES domain protein		Unknown function		0	no	no	2.02607	5.53223e-06
Gmet_0799	methyl-accepting chemotaxis sensory transducer	mcp4H-18	Cellular processes	Chemotaxis and Motility	2	no	no	2.02449	0.00193718
Gmet_2307	CheW protein	cheW4H-2	Cellular processes	Chemotaxis and motility	0	no	no	2.01788	4.35623e-07
Gmet_1221	transcriptional regulator, XRE family		Regulatory functions	DNA interactions	0	no	no	2.01573	4.102e-08
Gmet_3273	Membrane protein		Unknown function		2	no	no	2.01458	3.83759e-06
Gmet_2867	RNA methyltransferase domain (Pfam PF09936)		Unknown function		0	no	no	2.01454	2.97746e-08
Gmet_1150	thiol:disulfide interchange protein DsbC	dsbC	Protein fate	Protein modification and repair	0	no	yes	2.01452	3.89774e-07
Gmet_2891	23S rRNA-intervening sequence protein (Pfam PF05635)		Protein synthesis	Ribosomal proteins: synthesis and modification	0	no	no	2.01445	1.29033e-05
Gmet_2326	DNA-directed RNA polymerase subunit omega (EC 2.7.7.6)	rpoZ	Transcription	DNA-dependent RNA polymerase	0	no	no	2.01069	1.47578e-07
Gmet_1225	Histidine triad (HIT) protein	hinT	Unknown function		0	no	no	2.00886	1.7177e-07
Gmet_3350	NADH dehydrogenase I, F subunit	nuoF-1	Energy metabolism	Electron transport	0	no	no	2.00603	1.86301e-06
Gmet_3352	NADH dehydrogenase subunit D (EC 1.6.5.3)	nuoD	Energy metabolism	Electron transport	1	no	no	2.00307	7.67349e-07
Gmet_0311	P-loop containing nucleoside triphosphate hydrolase		Unknown function		0	no	no	2.00307	0.0143301
Gmet_2147	Amidohydrolase 2 (Pfam PF04909)		Unknown function		0	no	no	2.00126	0.00385567
Gmet_1205	Putative effector of murein hydrolase LrgA, UPF0299 family	lrgA	Cell envelope	Biosynthesis and degradation of murein sacculus and peptidoglycan	0	no	no	2.00066	0.000131565
Gmet_3353	NADH dehydrogenase subunit C (EC 1.6.5.3)	nuoC	Energy metabolism	Electron transport	0	no	no	1.99781	2.58747e-07
Gmet_0778	response regulator receiver domain protein (CheY-like)	cheY-11	Regulatory functions	Small molecule interactions	0	no	no	1.99691	1.08435e-07
Gmet_3500	Unknown protein		Unknown function		1	no	no	1.99644	1.14071e-05
Gmet_1532	cyclic nucleotide-binding domain (cNMP-BD) protein		Unknown function		0	no	no	1.99365	0.00148673
Gmet_1017	Unknown function		Unknown function		0	no	no	1.99293	1.30359e-05
Gmet_3356	glutamate-1-semialdehyde 2,1-aminomutase (EC 5.4.3.8)	hemL	Biosynthesis of cofactors, prosthetic groups, and carriers	Heme, porphyrin, and cobalamin	0	no	no	1.9896	2.17295e-07
Gmet_0870	serine O-acetyltransferase (EC 2.3.1.30)	cysE	Amino acid biosynthesis	Serine family	0	no	no	1.98912	9.59563e-05
Gmet_2054	Acetyl-CoA hydrolase/transferase	ach	Energy metabolism	Other	0	no	no	1.98832	0.000162152
Gmet_1576	LAO/AO transport system ATPase	lao	Transport and binding proteins	Amino acids, peptides and amines	0	no	no	1.98663	9.804e-07
Gmet_0505	lipoprotein, putative		Unknown function		0	PS51257	yes	1.9861	0.00019619
Gmet_2719	DUF4911 domain protein		Unknown function		0	no	no	1.98429	6.07189e-05
Gmet_1309	Pyruvate ferredoxin/flavodoxin oxidoreductase	vorC	Energy metabolism	TCA cycle	0	no	no	1.98376	2.95401e-07
Gmet_1809	Transmembrane quinol:cytochrome c oxidoreductase pentaheme cytochrome subunit, 5 hemes	act	Energy metabolism	Electron transport	1	no	no	1.98299	5.97554e-06
Gmet_0025	Protein of unknown function DUF507 (Pfam PF04368)		Unknown function		0	no	no	1.98249	8.05152e-06
Gmet_3522	outer membrane protein, putative	ompW	Cell envelope	outer membrane protein	0	no	yes	1.97914	2.0248e-07
Gmet_0506	Uncharacterised protein family YtxH (Pfam PF12732)		Unknown function		1	no	no	1.97775	3.1272e-06
Gmet_0313	Hypothetical protein		Hypothetical proteins		0	no	no	1.97097	0.02292
Gmet_3472	response regulator receiver domain protein (CheY-like)		Regulatory functions	Signal transduction	0	no	no	1.96779	0.0174364
Gmet_1855	cell division protein FtsX	ftsX	Cellular processes	Cell division	4	no	no	1.9669	3.86846e-07
Gmet_0631	LSU ribosomal protein L22P	rplV	Protein synthesis	Ribosomal proteins: synthesis and modification	0	no	no	1.96214	2.97238e-07
Gmet_0733	c-type cytochrome, 1 heme		Energy metabolism	Electron transport	0	no	yes	1.95814	1.02365e-05
Gmet_1648	Secreted protein		Unknown function		0	no	yes	1.9575	2.8034e-05
Gmet_3066	Nitrous oxide reductase accessory protein NosL	NosL	Transport and binding proteins	anions	0	no	no	1.95613	0.000405072
Gmet_2471	mannose-6-phosphate isomerase, type 2 (EC 5.3.1.8)	manA	Energy metabolism	Carbohydrates, organic alcohols, and acids	0	no	yes	1.95578	2.89437e-06
Gmet_1346	Lipopolysaccharide biosynthesis		Cell envelope	Biosynthesis and degradation of surface polysaccharides and lipopolysaccharides	0	no	no	1.95541	8.63243e-07
Gmet_2588	Pentapeptide repeat protein		Unknown function		0	no	no	1.95485	0.000503003
Gmet_2073	IS111A/IS1328/IS1533/IS116/IS110/IS902 transposase		Mobile and extrachromasomal elements	Transposons	0	no	no	1.95251	4.62175e-07
Gmet_2447	Membrane protein		Unknown function		3	no	no	1.94996	4.65401e-05
Gmet_2152	electron transfer flavoprotein alpha subunit apoprotein	etfA	Energy metabolism	Electron transport	0	no	no	1.94597	0.00283427
Gmet_0752	Protein of unknown function DUF208 (Pfam PF02677)		Unknown function		0	no	no	1.94437	1.71457e-05
Gmet_1896	dihydrolipoamide dehydrogenase (EC 1.8.1.4)	pdhD	Energy metabolism	Pyruvate metabolism	0	no	no	1.94345	7.75546e-07
Gmet_2337	SGNH hydrolase-like domain, acetyltransferase AlgX				1	no	no	1.94141	1.09605e-06
Gmet_3410	H+-transporting two-sector ATPase, B/B' subunit	atpF	Energy metabolism	ATP-proton motive force interconversion	2	no	yes	1.94041	1.62455e-06
Gmet_1759	Phosphopantetheine adenylyltransferase (EC 2.7.7.3)	coaD	Biosynthesis of cofactors, prosthetic groups, and carriers	Pantothenate and coenzyme A	0	no	no	1.93669	1.44797e-06
Gmet_3359	ATP synthase F0 subcomplex A subunit	atpB	Energy metabolism	ATP-proton motive force interconversion	6	no	no	1.93478	5.49981e-07
Gmet_3362	Peptidase S1C, Do	degP-1	Protein fate	Protein folding and stabilization	0	no	no	1.93373	1.26518e-07
Gmet_2686	nucleoside diphosphate kinase (EC 2.7.4.6)	ndk	Purines, pyrimidines, nucleosides, and nucleotides	Purine metabolism	0	no	no	1.93341	2.21073e-06
Gmet_1890	ATP-dependent metalloprotease FtsH	ftsH	Cellular processes	cell division	2	no	no	1.93293	3.26285e-07
Gmet_1071	BRO N-terminal domain		Unknown function		0	no	no	1.93064	5.43018e-07
Gmet_0444	Flagellar hook-associated protein 2-like	fliD	Cellular processes	Chemotaxis and Motility	0	no	no	1.92747	7.39384e-05
Gmet_2579	Membrane protein		Unknown function		1	no	no	1.9255	6.34687e-07
Gmet_1916	Membrane associated protein		Unknown function		1	no	no	1.92416	1.31984e-07
Gmet_0672	4Fe-4S ferredoxin, iron-sulfur binding protein	fdxN	Energy metabolism	Electron transport	0	no	no	1.91837	0.000277382
Gmet_1870	Glycosyl transferase, family 2		Cell envelope	Biosynthesis and degradation of surface polysaccharides and lipopolysaccharides	0	no	no	1.9167	3.53713e-05
Gmet_0359	transcriptional regulator, MarR family	marR	Regulatory functions	DNA interactions	0	no	no	1.91521	3.66029e-05
Gmet_3288	Na+/solute symporter	aplB	Transport and binding proteins	sodium-acetate	14	no	yes	1.91457	6.7848e-05
Gmet_1610	TSCPD domain (Pfam PF12637)		Unknown function		0	no	no	1.91256	0.00114232
Gmet_1203	protein of unknown function DUF1003		Unknown function		0	no	no	1.90838	0.000113607
Gmet_1973	endonuclease III	nth	DNA metabolism	DNA replication, recombination, and repair	0	no	no	1.90812	4.4536e-06
Gmet_2584	PEP-CTERM protein-sorting domain		Cell envelope	Surface structures	0	no	no	1.90698	0.000163519
Gmet_1493	Glycosyl transferase, family 2		Cell envelope	Biosynthesis and degradation of surface polysaccharides and lipopolysaccharides	0	no	no	1.90469	0.0250976
Gmet_1919	response regulator receiver (CheY-like) modulated metal dependent phosphohydrolase		Regulatory functions	Small molecule interactions	0	no	no	1.90411	1.799e-06
Gmet_0618	LSU ribosomal protein L12P	rplL	Protein synthesis	Ribosomal proteins: synthesis and modification	0	no	no	1.90137	7.15428e-07
Gmet_2878	UDP-Glycosyltransferase/glycogen phosphorylase		Cell envelope	Biosynthesis and degradation of surface polysaccharides and lipopolysaccharides	0	no	no	1.90031	8.125e-07
Gmet_1536	von Willebrand factor type A domain		Unknown function		0	no	no	1.89863	0.000167399
Gmet_0644	LSU ribosomal protein L30P	rpmD	Protein synthesis	Ribosomal proteins: synthesis and modification	0	no	no	1.89754	3.25155e-07
Gmet_0621	SSU ribosomal protein S12P	rpsL	Protein synthesis	Ribosomal proteins: synthesis and modification	0	no	no	1.89435	7.55252e-06
Gmet_2869	16S rRNA processing protein RimM	rimM	Transcription	RNA processing	0	no	no	1.89331	1.49547e-07
Gmet_3384	Bifunctional kinase-pyrophosphorylase		Unknown function		0	no	no	1.89252	3.33946e-06
Gmet_1387	Sec-independent periplasmic protein translocase	tatC	Protein fate	Protein and peptide secretion and trafficking	0	no	no	1.89072	8.96775e-07
Gmet_2044	Unknown protein		Unknown function		0	no	no	1.88848	7.45291e-07
Gmet_3498	Nucleotide-binding universal stress protein, UspA family	uspA	Cellular processes	Stress response	0	no	no	1.88792	1.52288e-05
Gmet_2522	large-conductance mechanosensitive channel	mscL	Cellular processes	Adaptations to atypical conditions	2	no	no	1.88684	2.37099e-06
Gmet_0824	Hypothetical protein		Hypothetical proteins		0	no	no	1.88647	3.44292e-06
Gmet_3062	Prokaryotic chromosome segregation/condensation protein	mukB	Cellular processes	Cell division	0	no	no	1.88491	1.72052e-07
Gmet_2116	transcriptional regulator, Fis family	fis	Regulatory functions	DNA interactions	0	no	no	1.88413	1.32396e-06
Gmet_3089	Transport-associated OB, type 2 (Pfam PF08402)		Transport and binding proteins	Unknown substrate	1	no	yes	1.88256	0.0240801
Gmet_3171	Rubredoxin-type Fe(Cys)4 protein		Energy metabolism	Electron transport	0	no	no	1.88234	3.46643e-05
Gmet_0315	transcriptional regulator, XRE family		Regulatory functions	DNA interactions	0	no	no	1.88179	0.000507624
Gmet_2933	sulfur carrier protein ThiS	thiS	Biosynthesis of cofactors, prosthetic groups, and carriers	Thiamine	0	no	no	1.88129	3.12975e-05
Gmet_1897	phosphoribosyl-AMP cyclohydrolase (EC 3.5.4.19)	hisI	Amino acid biosynthesis	Histidine family	0	no	no	1.87692	9.2937e-07
Gmet_0459	PilZ domain (Pfam PF07238)	pilZ	Cell envelope	Surface structures	0	no	no	1.87679	1.12672e-07
Gmet_1886	phosphoglucosamine mutase (EC 5.4.2.10)	glmM	Cell envelope	Biosynthesis and degradation of murein sacculus and peptidoglycan	0	no	no	1.87663	5.93065e-07
Gmet_2879	Glycosyl transferase, family 2 (Pfam PF00535)		Cell envelope	Biosynthesis and degradation of surface polysaccharides and lipopolysaccharides	0	no	no	1.87425	5.92423e-06
Gmet_1146	Domain of unknown function DUF4157 (Pfam PF13699)		Unknown function		0	no	no	1.87265	4.81656e-05
Gmet_2366	peptide chain release factor 2	prfB	Protein synthesis	Translation factors	0	no	no	1.87223	1.40009e-07
Gmet_0779	PAS/PAC sensor signal transduction histidine kinase (EC 2.7.13.3)		Regulatory functions	Small molecule interactions	0	no	no	1.8722	1.10417e-07
Gmet_0476	Cobalamin (vitamin B12) biosynthesis CbiX protein	cbiX	Biosynthesis of cofactors, prosthetic groups, and carriers	Heme, porphyrin, and cobalamin	0	no	no	1.8695	7.39e-05
Gmet_2429	anti-sigma-factor antagonist (STAS) domain protein		Regulatory functions	Protein interactions	0	no	no	1.86851	0.0489578
Gmet_1482	Prolipoprotein diacylglyceryl transferase (Pfam PF01790)		Cell envelope	Biosynthesis and degradation of surface polysaccharides and lipopolysaccharides	0	no	no	1.86567	0.0029331
Gmet_3247	transcriptional regulator, XRE family with cupin sensor		Regulatory functions	DNA interactions	0	no	no	1.86104	1.09319e-06
Gmet_2057	short chain enoyl-CoA hydratase (EC 4.2.1.17)		Fatty acid and phospholipid metabolism	Biosynthesis	0	no	no	1.85952	0.0482627
Gmet_0663	Mo-nitrogenase MoFe protein subunit NifD precursor (EC 1.18.6.1)	nifD	Central intermediary metabolism	Nitrogen fixation	0	no	no	1.85862	0.00125639
Gmet_1887	YbbR-like (Pfam PF07949)		Unknown function	Fermentation	0	no	no	1.85539	0.00021596
Gmet_2964	Transposase, IS4-like		Mobile and extrachromosomal element functions	Transposons	0	no	no	1.85356	6.11904e-06
Gmet_2575	hypothetical protein		Hypothetical proteins		0	no	no	1.85064	0.000514666
Gmet_2397	succinate dehydrogenase subunit C (EC 1.3.5.1)	frdC	Energy metabolism	TCA cycle	5	no	no	1.84817	4.1239e-06
Gmet_1298	diguanylate cyclase with GAF sensor		Regulatory functions	Small molecule interactions	0	no	no	1.84432	2.66347e-07
Gmet_1859	type II and III secretion system protein	gspG	Protein fate	Protein and peptide secretion and trafficking	1	PS51257	yes	1.84127	2.29919e-07
Gmet_1669	Outer membrane receptor for ferrienterochelin and colicins		Transport and binding proteins	Cations and other iron carrying compounds	0	no	no	1.84001	3.53343e-06
Gmet_0502	Uncharacterized membrane protein DedA, SNARE-associated domain	dedA	Unknown function		4	no	no	1.83937	2.61888e-07
Gmet_1005	multi-sensor signal transduction histidine kinase (EC 2.7.13.3)		Regulatory functions	Small molecule interactions	0	no	no	1.8382	1.79801e-07
Gmet_0467	nicotinate-nucleotide-dimethylbenzimidazole phosphoribosyltransferase (EC 2.4.2.21)	cobT	Biosynthesis of cofactors, prosthetic groups, and carriers	Heme, porphyrin, and cobalamin	0	no	no	1.83472	0.000135455
Gmet_0268	methionine sulfoxide reductase A	msrA	Protein fate	Protein modification and repair	0	no	no	1.83412	5.0394e-06
Gmet_1655	CoA-binding protein		Unknown function		0	no	no	1.82815	8.44695e-07
Gmet_1405	UbiA prenyltransferase family (Pfam PF01040)	ubiA	Biosynthesis of cofactors, prosthetic groups, and carriers	ubiquinone and other terpenoid backbone	0	no	no	1.82663	3.85167e-06
Gmet_0293	Membrane protein of unknown function		Unknown function		1	no	yes	1.82558	2.44371e-06
Gmet_1601	3-oxoacyl-[acyl-carrier-protein] reductase (EC 1.1.1.100)	fabG-2	Fatty acid and phospholipid metabolism	Biosynthesis	0	no	no	1.81791	3.00226e-07
Gmet_2134	Molybdopterin dehydrogenase, FAD-binding:CO dehydrogenase flavoprotein-like	cutM	Energy metabolism	Methane metabolism	0	no	no	1.81563	0.00103104
Gmet_0907	hypothetical protein		hypothetical protein		1	no	yes	1.81357	2.92039e-06
Gmet_1872	ATP-dependent protease ATP-binding subunit	clpX	Protein fate	Protein folding and stabilization	0	no	no	1.81336	3.7484e-07
Gmet_1684	transcriptional regulator, LysR family	lysR	Regulatory functions	DNA interactions	0	no	no	1.80979	0.00082164
Gmet_1749	phosphoesterase, MJ0936 family	yfcE	Unknown function	Enzymes of unknown specificity	0	no	no	1.80865	8.97174e-06
Gmet_3064	hypothetical protein		hypothetical protein		0	no	no	1.80847	1.27514e-05
Gmet_2729	Acylphosphatase	acyP	Energy metabolism	Pyruvate metabolism	0	no	no	1.80774	0.000105227
Gmet_3486	lipoprotein, putative		Unknown function		1	PS51257	no	1.80649	1.64168e-05
Gmet_1878	DNA uptake protein and related DNA-binding proteins-like		DNA metabolism	DNA replication, recombination, and repair	1	no	no	1.80242	0.00109949
Gmet_1537	CbbQ/NirQ/NorQ C-terminal (Pfam PF08406)		Unknown function		0	no	no	1.80078	0.0014272
Gmet_0287	3-oxoacyl-(acyl carrier protein) synthase	fabB	Biosynthesis of cofactors, prosthetic groups, and carriers	Biotin	0	no	no	1.80006	0.0018784
Gmet_1988	nicotinate-nucleotide pyrophosphorylase [carboxylating] (EC 2.4.2.19)	nadC	Biosynthesis of cofactors, prosthetic groups, and carriers	Pyridine nucleotides	0	no	no	1.79758	6.55876e-07
Gmet_0224	GCN5-related N-acetyltransferase	yhbS	Unknown function		0	no	no	1.79668	5.23827e-05
Gmet_1642	ketopantoate hydroxymethyltransferase (EC 2.1.2.11)	panB	Biosynthesis of cofactors, prosthetic groups, and carriers	Pantothenate and coenzyme A	0	no	no	1.79389	1.82795e-06
Gmet_1667	histidine kinase		Regulatory functions	Small molecule interactions	0	no	no	1.79298	0.00010166
Gmet_2503	transcriptional modulator of MazE/toxin, MazF	MazF	Cellular processes	Toxin production and resistance	0	no	no	1.79105	0.000271594
Gmet_2125	4-cresol dehydrogenase (hydroxylating) (EC 1.17.99.1)	pcmI	Energy metabolism	Toluene degradation	0	no	no	1.78595	0.0185862
Gmet_1533	Fumarate reductase/succinate dehydrogenase flavoprotein-like		Energy metabolism	Electron transport	0	no	no	1.78583	0.00152105
Gmet_1345	polysaccharide biosynthesis/export domain protein		Cell envelope	Biosynthesis and degradation of surface polysaccharides and lipopolysaccharides	0	no	no	1.78556	7.6808e-06
Gmet_1244	ABC-type uncharacterized transport system, periplasmic component		Transport and binding proteins	Unknown substrate	0	no	no	1.78378	0.000437407
Gmet_1270	Secreted protein		Unknown function		0	no	yes	1.78276	2.19197e-06
Gmet_0996	ABC transporter, substrate-binding protein, aliphatic sulfonates family	ssuA	Transport and binding proteins	Anions	1	no	no	1.782	6.39869e-05
Gmet_2921	Protein of unknown function DUF3015 (Pfam PF11220)		Unknown function		0	no	yes	1.7806	5.66324e-07
Gmet_1629	homoserine dehydrogenase (EC 1.1.1.3)	hom	Amino acid biosynthesis	Lysine family	0	no	no	1.78022	2.88957e-06
Gmet_1879	(R)-citramalate synthase	cimA	Amino acid biosynthesis	Leucine family	0	no	no	1.77908	1.18398e-06
Gmet_0853	protein translocase subunit yajC	yajC	Protein fate	Protein and peptide secretion and trafficking	1	no	no	1.77855	4.16231e-06
Gmet_2039	putative transposase		Mobile and extrachromasomal elements	Transposons	0	no	no	1.77852	6.31921e-06
Gmet_0452	S-adenosyl-L-methionine-dependent methyltransferases		Unknown function		0	no	no	1.77843	1.39372e-05
Gmet_1534	protein of unknown function DUF81		Unknown function		0	no	no	1.77701	0.00514019
Gmet_1597	LSU ribosomal protein L32P	rpmF	Protein synthesis	Ribosomal proteins: synthesis and modification	0	no	no	1.77294	1.53815e-05
Gmet_1640	6-phosphofructokinase (EC 2.7.1.11)	pfkA	Energy metabolism	Glycolysis/gluconeogenesis	0	no	no	1.77283	2.57874e-06
Gmet_2304	response regulator receiver (CheY-like) modulated CheB methylesterase	cheB2	Cellular processes	Chemotaxis and Motility	0	no	no	1.76927	1.33568e-06
Gmet_2651	Metallophosphoesterase		Unknown function		0	no	no	1.76913	0.000185436
Gmet_0865	cytidylate kinase (EC 2.7.4.14)	cmk	Purines, pyrimidines, nucleosides, and nucleotides	Nucleotide and nucleoside interconversions	0	no	no	1.76828	0.000151044
Gmet_1922	Rieske (2Fe-2S) region	cbcV	Energy metabolism	Electron transport	1	no	no	1.76515	2.45767e-06
Gmet_1296	Smr protein/MutS2 C-terminal		Unknown function		0	no	no	1.76498	0.000618744
Gmet_1944	Beta-lactamase-like (Pfam PF00753)		Unknown function		0	no	no	1.76434	9.65426e-07
Gmet_1290	methionine adenosyltransferase (EC 2.5.1.6)	metK	Central intermediary metabolism	Other	0	no	no	1.764	5.29344e-06
Gmet_2291	Rubrerythrin		Energy metabolism	Electron transport	0	no	no	1.76286	3.43468e-06
Gmet_3068	hypothetical protein		hypothetical protein		0	no	no	1.76254	4.78136e-06
Gmet_1293	NAD(P)H-dependent flavin oxidoreductase YrpB, nitropropane dioxygenase family		Energy metabolism	Electron transport	0	no	no	1.76046	6.80206e-05
Gmet_0858	Cation efflux protein	fieF	Transport and binding proteins	Cations and iron carrying compounds	4	no	no	1.7593	3.58547e-05
Gmet_1686	Glycosyl transferase, family 2		Cell envelope	Biosynthesis and degradation of surface polysaccharides and lipopolysaccharides	0	no	no	1.75807	1.60234e-06
Gmet_1737	response regulator receiver domain protein (CheY-like)		Regulatory functions	Small molecule interactions	0	no	no	1.75657	5.68279e-05
Gmet_0341	Hypothetical protein		Hypothetical protein		0	no	no	1.75461	0.00109528
Gmet_0093	Ribonuclease H-like domain		Transcription	RNA degradation	0	no	no	1.75437	4.61994e-06
Gmet_0007	Ribonuclease H-like domain		Transcription	RNA degradation	0	no	no	1.75437	4.61994e-06
Gmet_1970	putative exopolysaccharide exporter		Cell envelope	Outer membrane protein	12	no	no	1.75359	0.000296446
Gmet_2690	Peptidase M24		Protein fate	Degradation of proteins and peptides	0	no	no	1.75232	3.89561e-06
Gmet_1076	CheD, stimulates methylation of MCP proteins	cheD	Cellular processes	Chemotaxis and motility	0	no	no	1.75065	0.00813545
Gmet_2313	GAF domain		Regulatory functions	Small molecule interactions	0	no	no	1.74784	6.75555e-07
Gmet_2327	guanylate kinase (EC 2.7.4.8)	gmk	Purines, pyrimidines, nucleosides, and nucleotides	Nucleotide and nucleoside interconversions	0	no	no	1.74728	9.86613e-06
Gmet_0186	transcriptional regulator, LysR family	lysR	Regulatory functions	DNA interactions	0	no	no	1.74556	0.000572621
Gmet_0272	hypothetical protein		hypothetical protein		5	PS51257	yes	1.74534	0.00038074
Gmet_0654	LSU ribosomal protein L17P	rplQ	Protein synthesis	Ribosomal proteins: synthesis and modification	0	no	no	1.74526	7.65591e-07
Gmet_3081	Integrase, catalytic core (Pfam PF00665)		Mobile and extrachromosomal element functions	Phage	0	no	no	1.74432	3.37669e-06
Gmet_2593	Integrase, catalytic core (Pfam PF00665)		Mobile and extrachromosomal element functions	Phage	0	no	no	1.74432	3.37669e-06
Gmet_2256	Integrase, catalytic core (Pfam PF00665)		Mobile and extrachromosomal element functions	Phage	0	no	no	1.74432	3.37669e-06
Gmet_0708	Integrase, catalytic core (Pfam PF00665)		Mobile and extrachromosomal element functions	Phage	0	no	no	1.74432	3.37669e-06
Gmet_1077	MCP methyltransferase, CheR-type	cheR36H	Cellular processes	Chemotaxis	0	no	no	1.74244	0.000505997
Gmet_2841	LSU ribosomal protein L9P	rplI	Protein synthesis	Ribosomal proteins: synthesis and modification	0	no	no	1.73577	5.18468e-07
Gmet_2601	NADH/ubiquinone/plastoquinone (complex I)	ehrA-1	Energy metabolism	Electron transport	14	no	no	1.7356	5.85659e-06
Gmet_2424	methyl-accepting chemotaxis sensory transducer	mcp34H-6	Cellular processes	Chemotaxis and Motility	2	no	no	1.73381	0.0062039
Gmet_1026	DNA-binding response regulator, OmpR family		Regulatory functions	DNA interactions	0	no	no	1.73175	0.000286162
Gmet_1429	Outer membrane lipoprotein Slp	slp	Cell envelope	Outer membrane protein	0	PS51257	no	1.73136	2.01366e-06
Gmet_0244	ABC-type uncharacterised transport system (Pfam PF09822)		Transport and binding proteins	Unknown substra	1	no	no	1.73074	0.00217303
Gmet_0985	glycine cleavage system H protein	gcvH	Energy metabolism	Amino acids and amines	0	no	no	1.7301	4.35858e-06
Gmet_2017	Acetyltransferase involved in cellulose biosynthesis, CelD/BcsL family		Cellular processes	Chemotaxis and motility	0	no	no	1.72861	0.000226019
Gmet_0060	2-C-methyl-D-erythritol 4-phosphate cytidylyltransferase	ispD	Biosynthesis of cofactors, prosthetic groups, and carriers	terpenoid backbone	0	no	no	1.72773	1.71955e-06
Gmet_2368	CBS:Transporter-associated region		Transport and binding proteins	Other	0	no	no	1.72392	8.17018e-07
Gmet_0490	DUF296 domain protein		Unknown function		0	no	no	1.72335	8.9549e-06
Gmet_1933	Heat shock protein DnaJ-like	dnaJ	Protein fate	Protein folding and stabilization	0	no	no	1.72175	0.000107476
Gmet_0830	Roadblock/LC7		Unknown function		0	no	no	1.72153	9.97845e-06
Gmet_3309	NUDIX hydrolase		DNA metabolism	DNA degradation	0	no	no	1.72144	0.00476179
Gmet_1466	Hypothetical protein		Hypothetical proteins		0	no	no	1.71878	0.00319958
Gmet_1074	Nitroreductase		Energy metabolism	Electron transport	0	no	no	1.71865	0.000156912
Gmet_3148	hypothetical protein		Hypothetical proteins		0	no	no	1.71839	0.00082731
Gmet_2151	alcohol dehydrogenase	bamQ	Energy metabolism	Fermentation	0	no	no	1.71789	0.0059684
Gmet_3255	Membrane associated protein		Unknown function		1	no	yes	1.71389	1.14061e-06
Gmet_0465	ribosome biogenesis GTP-binding protein	ysxC	Protein synthesis	Ribosomal proteins: synthesis and modification	0	no	no	1.71309	2.55629e-05
Gmet_1480	UDP-Glycosyltransferase/glycogen phosphorylase		Cell envelope	Biosynthesis and degradation of surface polysaccharides and lipopolysaccharides	0	no	no	1.71144	0.00482616
Gmet_0627	LSU ribosomal protein L4P	rplD	Protein synthesis	Ribosomal proteins: synthesis and modification	0	no	no	1.71037	4.22018e-06
Gmet_3045	Magnesium chelatase, ChlI subunit (Pfam PF01078)	comM	Transport and binding proteins	Cations and iron carrying compounds	0	no	no	1.70776	0.000223883
Gmet_2094	Molybdenum cofactor sulfurase, C-terminal	mosC-2	Biosynthesis of cofactors, prosthetic groups, and carriers	Molybdopterin	0	no	no	1.70727	0.00154476
Gmet_0639	SSU ribosomal protein S14P	rpsZ	Protein synthesis	Ribosomal proteins: synthesis and modification	0	no	no	1.70414	1.99682e-06
Gmet_0317	transcriptional regulator, XRE family		Regulatory functions	DNA interactions	0	no	no	1.70352	0.0127152
Gmet_1168	Diadenylate cyclase (c-di-AMP synthetase), DisA_N domain		Regulatory functions	Signal transduction	0	no	no	1.70173	6.83407e-05
Gmet_1734	Hypothetical protein		Hypothetical proteins		0	no	no	1.69957	0.0188138
Gmet_3502	Membrane protein of unknown function		Unknown function		2	no	yes	1.69952	2.28265e-05
Gmet_1065	CRISPR-associated protein, Cas5d family	cas5d	Mobile and extrachromosomal element functions	CRISPR	0	no	no	1.69946	5.51106e-05
Gmet_1430	UDP-glucose/GDP-mannose dehydrogenase	ugd	Cell envelope	Biosynthesis and degradation of surface polysaccharides and lipopolysaccharides	0	no	no	1.69896	8.46632e-06
Gmet_0612	LSU ribosomal protein L33P	rpmG	Protein synthesis	Ribosomal proteins: synthesis and modification	0	no	no	1.69836	4.75261e-05
Gmet_0972	type IV pilus assembly protein PilN	pilN	Cell envelope	Surface structures: pili	1	no	no	1.69559	1.42447e-05
Gmet_0237	cold-shock DNA-binding protein family		Unknown function		0	no	no	1.69498	0.000384542
Gmet_2115	Phosphoserine phosphatase	rsbU	Amino acid biosynthesis	L-serine biosynthesis	0	no	no	1.69105	6.31808e-06
Gmet_1657	6-pyruvoyl tetrahydropterin synthase and hypothetical protein	queD	Protein synthesis	tRNA and rRNA base modification	0	no	no	1.68939	4.96074e-05
Gmet_3001	addiction module antidote protein, HigA	higA	Regulatory functions	DNA interactions	0	no	no	1.68907	0.00890248
Gmet_1599	3-oxoacyl-[acyl-carrier-protein] synthase III (EC 2.3.1.41)	fabH	Fatty acid and phospholipid metabolism	Biosynthesis	0	no	no	1.68788	6.587e-07
Gmet_1790	mutator mutT protein	mutT	DNA metabolism	DNA replication, recombination, and repair	0	no	no	1.68785	0.00315357
Gmet_2532	tRNA (5-oxyacetic acid-U34)-carboxyltransferase/methyltransferase	cmoA	Protein synthesis	tRNA and rRNA base modification	0	no	no	1.68624	5.5699e-06
Gmet_2866	LSU ribosomal protein L19P	rplS	Protein synthesis	Ribosomal proteins: synthesis and modification	0	no	no	1.68469	5.82985e-07
Gmet_2794	IS111A/IS1328/IS1533/IS116/IS110/IS902 transposase		Mobile and extrachromosomal element functions	Transposons	0	no	no	1.68375	0.000605311
Gmet_3521	hypothetical protein		Hypothetical proteins		0	no	no	1.682	5.65449e-06
Gmet_1401	Unknown protein		Unknown function		0	no	no	1.67904	2.53918e-05
Gmet_2345	Lipopolysaccharide heptosyltransferase II	rfaQ	Cell envelope	Biosynthesis and degradation of surface polysaccharides and lipopolysaccharides	0	no	no	1.67797	5.21547e-06
Gmet_2018	Acyl-CoA N-acyltransferase		Unknown function		0	no	no	1.67558	0.000509279
Gmet_1473	Helix-hairpin-helix DNA-binding motif, class 1		Regulatory functions	DNA interactions	0	no	no	1.67551	1.11415e-05
Gmet_3258	Protein of unknown function DUF86 (Pfam PF01934)		Unknown function		0	no	no	1.67539	1.09956e-05
Gmet_1726	Restriction endonuclease type II--like	yaeQ	DNA metabolism	DNA replication, recombination, and repair	0	no	no	1.67462	0.000234484
Gmet_0629	LSU ribosomal protein L2P	rplB	Protein synthesis	Ribosomal proteins: synthesis and modification	0	no	no	1.67167	5.9298e-06
Gmet_2679	response regulator receiver domain protein (CheY-like)		Regulatory functions	Small molecule interactions	0	no	no	1.67128	6.31514e-06
Gmet_2956	multi-sensor signal transduction histidine kinase (EC 2.7.13.3)		Regulatory functions	Small molecule interactions	0	no	no	1.67052	1.52086e-06
Gmet_1757	PilZ domain (Pfam PF07238)	pilZ	Cell envelope	Surface structures	0	no	no	1.66887	9.75226e-05
Gmet_2606	GreA/GreB family elongation factor	rnk	Transcription	Transcription factors	0	no	no	1.6686	2.71962e-05
Gmet_1717	3-hydroxyacyl-CoA dehydrogenase	mmgB	Fatty acid and phospholipid metabolism	Biosynthesis	0	no	no	1.66601	0.000754788
Gmet_1204	LrgB-like protein	and	Cell envelope	Biosynthesis and degradation of surface polysaccharides and lipopolysaccharides	0	no	no	1.66486	9.70116e-05
Gmet_1621	Class I peptide chain release factor		Protein synthesis	Translation factors	0	no	no	1.66388	6.4616e-05
Gmet_3499	peptidoglycan-associated lipoprotein	pal	Cell envelope	Surface structures	0	PS51257	yes	1.66358	0.000310327
Gmet_0703	Hypothetical protein		Hypothetical proteins		0	no	no	1.66245	0.00513422
Gmet_0652	SSU ribosomal protein S4P	rpsD	Protein synthesis	Ribosomal proteins: synthesis and modification	0	no	no	1.66062	8.93881e-06
Gmet_0445	Flagellar protein FliS	fliS	Cellular processes	Chemotaxis and motility	0	no	no	1.66002	0.00562821
Gmet_3515	Hypothetical protein		Hypothetical proteins		0	no	no	1.65839	4.66163e-06
Gmet_3227	Tetratricopeptide repeat		Unknown function		0	no	yes	1.65692	5.66048e-06
Gmet_0057	cysteinyl-tRNA synthetase (EC 6.1.1.16)	cysS	Protein synthesis	tRNA aminoacylation	0	no	no	1.65666	3.59278e-06
Gmet_1075	chemotaxis-specific methylesterase	cheB1	Cellular processes	Chemotaxis and Motility	0	no	no	1.65388	3.69322e-05
Gmet_1539	Formate C-acetyltransferase glycine radical:Pyruvate formate-lyase, PFL	bssA-1	Energy metabolism	Aromatics degradation	0	no	no	1.65244	0.0208115
Gmet_2887	2-polyprenyl-6-hydroxyphenyl methylase / 3-demethylubiquinone-9 3-methyltransferase (EC:2.1.1.222 2.1.1.64)	ubiG	Biosynthesis of cofactors, prosthetic groups, and carriers	ubiquinone and other terpenoid backbone	0	no	no	1.65212	0.000494526
Gmet_1275	3-deoxy-manno-octulosonate cytidylyltransferase	kdsB	Cell envelope	Biosynthesis and degradation of surface polysaccharides and lipopolysaccharides	0	no	no	1.64978	0.000150194
Gmet_1402	Type II secretion system protein G (Pfam PF08334)		Protein fate	Protein and peptide secretion and trafficking	0	no	no	1.6478	1.70365e-05
Gmet_3348	NADH dehydrogenase subunit H (EC 1.6.5.3)	nuoH2	Energy metabolism	Electron transport	8	no	no	1.64447	2.22924e-05
Gmet_2423	methyl-accepting chemotaxis sensory transducer	mcp34H-3	Cellular processes	Chemotaxis and Motility	2	no	no	1.64446	0.00578508
Gmet_1338	Polysaccharide biosynthesis protein CapD	capD	Cell envelope	Biosynthesis and degradation of surface polysaccharides and lipopolysaccharides	0	no	no	1.64111	1.35152e-05
Gmet_3065	Lipoprotein		Unknown function		0	PS51257	no	1.64034	0.00154793
Gmet_2004	Glycosyl transferase, group 1		Cell envelope	Biosynthesis and degradation of surface polysaccharides and lipopolysaccharides	0	no	no	1.63904	0.000116825
Gmet_1884	Phosphopantethiene-protein transferase	acpS	Protein fate	Protein modification and repair	0	no	no	1.63776	6.23282e-05
Gmet_3420	DNA replication and repair protein RecR	recR	DNA metabolism	DNA replication, recombination, and repair	0	no	no	1.63395	2.0979e-05
Gmet_0453	S-adenosyl-L-methionine-dependent methyltransferase		Unknown function		0	no	no	1.63376	0.000330102
Gmet_1431	UDP-glucuronate decarboxylase	uxs	Cell envelope	Biosynthesis and degradation of surface polysaccharides and lipopolysaccharides	0	no	no	1.63316	5.61815e-06
Gmet_3156	hydrogenase expression/synthesis, HypA	hypA	Protein fate	Protein modification and repair	0	no	no	1.63032	0.0119348
Gmet_3063	Protein of unknown function DUF4194		Unknown function		0	no	no	1.62933	0.00048931
Gmet_1489	UDP-N-Acetylglucosamine 2-epimerase (EC 5.1.3.14)	wecB	Cell envelope	Biosynthesis and degradation of surface polysaccharides and lipopolysaccharides	0	no	no	1.62925	0.0383034
Gmet_3230	thioredoxin	trxA	Energy metabolism	Electron transport	0	no	no	1.62675	3.5755e-05
Gmet_0647	Adenylate kinase (EC 2.7.4.3)	adk	Purines, pyrimidines, nucleosides, and nucleotides	Nucleotide and nucleoside interconversions	0	no	no	1.62675	5.56188e-06
Gmet_3351	NADH dehydrogenase subunit E (EC 1.6.5.3)	nuoE-1	Energy metabolism	Electron transport	0	no	no	1.62666	8.33257e-06
Gmet_1190	Outer membrane efflux protein	tolC	Transport and binding proteins	Unknown substrate	0	no	no	1.62516	0.000177798
Gmet_2874	Hypothetical protein		Hypothetical proteins		3	no	no	1.62511	0.000311056
Gmet_2849	4-diphosphocytidyl-2-C-methyl-D-erythritol kinase (EC 2.7.1.148)	ispE	Biosynthesis of cofactors, prosthetic groups, and carriers	terpenoid backbone biosynthesis	0	no	no	1.62443	3.62149e-05
Gmet_2553	Outer membrane protein, OmpA/MotB	ompA	Cell envelope	Surface dtructures	1	PS51257	yes	1.62374	8.98236e-06
Gmet_1439	SOS-response transcriptional repressor, LexA	lexA	DNA metabolism	DNA replication, recombination, and repair	0	no	no	1.62304	0.00225961
Gmet_2383	fructose-bisphosphate aldolase (EC 4.1.2.13)		Energy metabolism	Glycolysis/gluconeogenesis	0	no	no	1.62282	3.15655e-05
Gmet_1187	Hypothetical protein		Hypothetical proteins		0	no	no	1.61858	0.00471414
Gmet_1907	transcriptional regulator, BadM/Rrf2 family		Regulatory functions	DNA interactions	0	no	no	1.61856	0.00011024
Gmet_0615	LSU ribosomal protein L11P	rplK	Protein synthesis	Ribosomal proteins: synthesis and modification	0	no	no	1.61688	8.84361e-06
Gmet_1997	hypothetical protein		hypothetical protein		0	no	yes	1.61669	3.76378e-05
Gmet_1313	Nucleotidyltransferase		Unknown function		0	no	no	1.61563	3.63464e-05
Gmet_3026	dephospho-CoA kinase (EC 2.7.1.24)	coaE	Biosynthesis of cofactors, prosthetic groups, and carriers	Pantothenate and coenzyme A	0	no	no	1.61549	2.78958e-05
Gmet_1641	methyl-accepting chemotaxis sensory transducer with GAF sensor	mcp4H-1	Cellular processes	Chemotaxis and Motility	0	no	no	1.61325	2.89912e-06
Gmet_1917	response regulator receiver (CheY-like) modulated diguanylate cyclase (GGDEF domain) with PAS/PAC sensor		Regulatory functions	Small molecule interactions	0	no	no	1.61304	0.000300008
Gmet_0962	Tfp pilus assembly protein	pilE	Cell envelope	Surface structures	1	no	no	1.61273	0.00376105
Gmet_0044	hypothetical protein		Hypothetical proteins		0	no	no	1.60932	9.7378e-06
Gmet_0686	Hypothetical protein		Hypothetical proteins		0	no	no	1.60912	6.68794e-05
Gmet_2059	3-oxoacyl-[acyl-carrier-protein] reductase (EC 1.1.1.100)	fabG	Fatty acid and phospholipid metabolism	Biosynthesis	0	no	no	1.60886	0.0179526
Gmet_0203	N-acetylglutamate kinase (EC 2.7.2.8)	argB	Amino acid biosynthesis	Glutatmate family	0	no	no	1.6084	0.000151797
Gmet_2093	transposase, IS4 family		Mobile and extrachromosomal element functions	Transposons	0	no	no	1.60798	1.25528e-05
Gmet_A3567	transposase, IS4 family		Mobile and extrachromosomal element functions	Transposons	0	no	no	1.60798	1.25528e-05
Gmet_0511	Molybdenum-pterin binding protein	mop	Transport and binding proteins	Anions	0	no	no	1.60422	2.55513e-05
Gmet_1816	SseB protein	sseB	Cellular processes	Toxin production and resistance	0	no	no	1.60307	0.000627666
Gmet_3079	hypothetical protein		hypothetical protein		0	no	no	1.60292	1.16499e-05
Gmet_1064	CRISPR-associated helicase, Cas3 family	cas3	Mobile and extrachromosomal element functions	CRISPR	0	no	no	1.60148	0.000102696
Gmet_2352	Predicted dehydrogenase		Energy metabolism	Electron transport	0	no	no	1.60132	4.5749e-05
Gmet_2048	Transmembrane cytochrome c family protein, 12 hemes		Energy metabolism	Electron transport	1	PS51257	yes	1.60017	6.77799e-05
Gmet_2135	Ferredoxin:(2Fe-2S)-binding protein		Energy metabolism	Electron transport	0	no	no	1.59813	0.0154068
Gmet_3328	Glyoxalase-like domain (Pfam PF12681)		Unknown function		0	no	no	1.59785	0.000540466
Gmet_2088	6-ketocyclohex-1-ene-1-carbonyl-CoA hydrolase (EC 3.7.1.-)	bamA	Energy metabolism	Benzoate degradation	0	no	no	1.59429	0.00887468
Gmet_1447	exopolysaccharide/PEP-CTERM locus tyrosine autokinase		Transport and binding proteins	Carbohydrates, organic alcohols, and acids	0	no	no	1.59374	7.08497e-05
Gmet_0856	Sugar transporter superfamily		Transport and binding proteins	Sugars	1	no	no	1.59361	2.73184e-05
Gmet_1834	pentatricopeptide repeat domain		Unknown function		0	no	no	1.59321	4.40586e-05
Gmet_2699	Protein of unknown function DUF502 (Pfam PF04367)		Unknown function		2	no	no	1.59168	0.00017264
Gmet_2098	phosphate butyryltransferase (EC 2.3.1.19)	ptb	Energy metabolism	Fermentation	0	no	no	1.59008	0.0231
Gmet_1361	2-oxoglutarate ferredoxin oxidoreductase subunit delta [EC:1.2.7.3]	korD	Energy metabolism	TCA cycle	0	no	no	1.58874	1.45624e-05
Gmet_2354	3-hydroxyacyl-[acyl-carrier-protein] dehydratase (EC 4.2.1.-)	fabZ	Fatty acid and phospholipid metabolism	Biosynthesis	0	no	no	1.58863	9.2426e-05
Gmet_3361	Peptidase M17, leucyl aminopeptidase-like	pepA	Protein fate	Degradation of proteins, peptides, and glycopeptides	0	PS51257	no	1.58743	3.16637e-06
Gmet_2989	transcriptional regulator, BadM/Rrf2 family	iscR-1	Regulatory functions	DNA interactions	0	no	no	1.58689	0.000142143
Gmet_2285	Polynucleotide adenylyltransferase region	pcnB	Transcription	Degradation of RNA	0	no	no	1.58411	0.000204597
Gmet_0026	Protein of unknown function DUF507 (Pfam PF04368)		Unknown function		0	no	no	1.58367	9.2296e-05
Gmet_1288	Phosphotransferase System HPr (HPr) Family	ptsH	Signal transduction	PTS	0	no	no	1.58219	3.99664e-05
Gmet_3548	Peptidylprolyl isomerase	ppiC	Protein fate	Protein modification and repair	0	no	yes	1.57979	5.43505e-06
Gmet_0160	Pyridoxamine 5'-phosphate oxidase-related, FMN-binding		Unknown function		0	no	no	1.57413	2.74105e-05
Gmet_0218	hypothetical protein		hypothetical protein		0	no	no	1.57054	2.38803e-05
Gmet_3134	DNA repair protein RadC, contains a helix-hairpin-helix DNA-binding motif	radC	DNA metabolism	DNA replication, recombination, and repair	0	no	no	1.56997	6.14247e-05
Gmet_1622	CMP/dCMP deaminase, zinc-binding protein		Purines, pyrimidines, nucleosides, and nucleotides	Pyrimidine ribonucleotide biosynthesis	0	no	no	1.56934	0.000584803
Gmet_0878	phosphohistidine phosphatase, SixA	sixA	Regulatory functions	Protein interactions	0	no	no	1.56909	6.01282e-05
Gmet_0969	Membrane protein of unknown function		Unknown function		1	no	no	1.56852	0.00138621
Gmet_2519	secretion protein HlyD	HlyD	Transport and binding proteins	Unknown substrate	0	no	yes	1.56842	5.25411e-05
Gmet_0786	outer membrane lipid asymmetry maintenance protein MlaD	mlaD	Cell envelope	Phospholipid transport	1	no	no	1.56815	5.87235e-05
Gmet_0991	Fe-S cluster assembly protein NifU	nifU	Biosynthesis of cofactors, prosthetic groups, and carriers	Fe-S clusters	0	no	no	1.56572	0.00028352
Gmet_1291	two component transcriptional regulator		Regulatory functions	DNA interactions	0	no	no	1.56488	7.30247e-06
Gmet_2930	cytochrome c family protein, 11 hemes	#N/A	Energy metabolism	Electron transport	1	no	yes	1.56352	5.50089e-06
Gmet_1503	Exopolysaccharide synthesis membrane protein H (exosortase) and periplasmic protein I	epsH	Cell envelope	Biosynthesis and degradation of surface polysaccharides and lipopolysaccharides	0	no	no	1.56232	0.00279886
Gmet_2713	peptidase S41A, C-terminal protease	ctpA-1	Protein fate	Degradation of proteins, peptides, and glycopeptides	1	no	no	1.56189	4.46505e-06
Gmet_3421	YbaB-like DNA-binding protein (Pfam PF02575)		Unknown function		0	no	no	1.56177	1.5305e-05
Gmet_0216	Nucleotidyl transferase domain (Pfam PF01909)		Unknown function		0	no	no	1.56094	0.00255594
Gmet_0024	3-deoxy-D-arabinoheptulosonate-7-phosphate synthase (EC 2.5.1.54)	aroF	Amino acid biosynthesis	Aromatic amino acid family	0	no	no	1.56074	1.076e-05
Gmet_2027	uncharacterized protein, PEP-CTERM system associated		Unknown function		0	no	no	1.56061	9.57361e-05
Gmet_1121	transcriptional regulator, GntR family		Regulatory functions	DNA interactions	0	no	no	1.5605	0.0164703
Gmet_3181	hypothetical protein		Hypothetical proteins		0	no	no	1.55923	0.044141
Gmet_1861	type IV pilus assembly protein PilO	pilO	Cell envelope	Surface structures	1	no	no	1.5589	0.000109322
Gmet_1932	Peptidase M, neutral zinc metallopeptidase, zinc-binding site		Protein fate	Degradation of proteins, peptides, and glycopeptides	0	no	yes	1.55869	7.96432e-05
Gmet_1499	UDP-Glycosyltransferase/glycogen phosphorylase		Cell envelope	Biosynthesis and degradation of surface polysaccharides and lipopolysaccharides	0	no	no	1.55848	0.0184495
Gmet_3418	Roadblock/LC7	mglB	Unknown function		0	no	no	1.55784	1.12675e-05
Gmet_1426	UTP--GlnB (protein PII) uridylyltransferase, GlnD	glnD	Central intermediary metabolism	Nitrogen metabolism	0	no	no	1.5564	8.37885e-06
Gmet_1844	phosphoribosylformylglycinamidine cyclo-ligase (EC 6.3.3.1)	purM	Purines, pyrimidines, nucleosides, and nucleotides	Purine ribonucleotide biosynthesis	0	no	no	1.55621	0.000186534
Gmet_1186	glutamate dehydrogenase (NADP) (EC 1.4.1.4)	gdhA	Amino acid biosynthesis	Glutamate family	0	no	no	1.55518	0.000626141
Gmet_2363	Predicted RNA-binding protein, contains PUA-like domain		Unknown function		0	no	no	1.55478	3.49409e-05
Gmet_0935	RNase HI (EC 3.1.26.4)	rnhA	DNA metabolism	DNA replication, recombination, and repair	0	no	no	1.55334	0.000160825
Gmet_1253	ribosome recycling factor	frr	Protein synthesis	Translation factors	0	no	no	1.55294	6.12502e-06
Gmet_3267	MCP methyltransferase, CheR-type	cheR64H	Cellular processes	Chemotaxis and Motility	0	no	no	1.55249	0.00555621
Gmet_2002	EpsI family protein	epsI	Transport and binding proteins	Unknown substrate	0	no	yes	1.55067	0.00363162
Gmet_0783	PEP-CTERM protein-sorting domain		Cell envelope	Surface structures	1	no	no	1.55062	0.000553653
Gmet_2113	Pyridoxamine 5'-phosphate oxidase-related, FMN-binding protein		Unknown function		0	no	no	1.55027	0.00315303
Gmet_1228	putative anti-sigma regulatory factor (serine/threonine protein kinase)	rsbW	Regulatory functions	Small molecule interactions	0	no	no	1.55013	5.07758e-05
Gmet_2751	Cobalamin B12-binding protein		Transport and binding proteins	cobalamin B12	0	no	no	1.54991	7.92012e-05
Gmet_2309	CheW protein	cheW4H-1	Cellular processes	Chemotaxis and motility	0	no	no	1.54912	2.54352e-05
Gmet_0977	shikimate kinase (EC 2.7.1.71)	aroK	Amino acid biosynthesis	Aromatic amino acid family	0	no	no	1.54692	0.000110622
Gmet_3343	NADH dehydrogenase subunit M (EC 1.6.5.3)	nuoM-1	Energy metabolism	Electron transport	14	no	no	1.5467	0.000132872
Gmet_2455	Polyprenyl synthetase	ispB	Biosynthesis of cofactors, prosthetic groups, and carriers	Terpenoid backbone biosynthesis	0	no	no	1.54334	6.1681e-05
Gmet_2342	Glycosyl transferase, family 2 (Pfam PF00535)		Cell envelope	Biosynthesis and degradation of surface polysaccharides and lipopolysaccharides	0	no	no	1.53821	7.05826e-05
Gmet_3285	sigma54 specific transcriptional regulator with PAS sensor, Fis family		Regulatory functions	Small molecule interactions	0	no	no	1.53812	0.000415502
Gmet_1012	Hemerythrin HHE cation binding region		Transport and binding proteins	Cations and iron carrying compounds	0	no	no	1.53739	0.000150649
Gmet_1560	metal dependent phosphohydrolase		Unknown function		0	no	no	1.53657	6.43896e-05
Gmet_1982	GTP-binding domain protein		Unknown function		0	no	no	1.53575	1.54492e-05
Gmet_1952	CDP-diacylglycerol--glycerol-3-phosphate 3-phosphatidyltransferase (EC 2.7.8.5)	pgsA	Fatty acid and phospholipid metabolism	Biosynthesis	4	no	no	1.53406	5.50605e-05
Gmet_2693	DNA-binding response regulator, OmpR family		Regulatory functions	DNA interactions	0	no	no	1.53211	0.000639079
Gmet_1265	2-isopropylmalate synthase (EC 2.3.3.13)	leuA	Amino acid biosynthesis	Pyruvate family	0	no	no	1.53081	0.000299753
Gmet_2669	Phenylacetic acid degradation-related protein		Energy metabolism	Phenylacetic acid	0	no	no	1.52858	0.000581495
Gmet_1425	cell wall hydrolase/autolysin		Cell envelope	Biosynthesis and degradation of murein sacculus and peptidoglycan	0	no	no	1.52775	2.08692e-05
Gmet_0820	Hypothetical protein		Hypothetical proteins		0	no	no	1.52591	0.017142
Gmet_1746	ABC-type uncharacterized transport system, periplasmic component		Transport and binding proteins	Unknown substrate	0	no	yes	1.52519	9.87978e-05
Gmet_1994	UDP-glucose/GDP-mannose dehydrogenase	capL	Cell envelope	Biosynthesis and degradation of surface polysaccharides and lipopolysaccharides	1	no	no	1.52461	6.5849e-05
Gmet_1018	Rieske (2Fe-2S) region		Energy metabolism	Electron transport	0	no	no	1.52457	0.00021591
Gmet_0420	transcriptional regulator, TetR family	tetR	Regulatory functions	DNA interactions	0	no	no	1.52274	0.00125811
Gmet_1241	ferredoxin family protein	frx-1	Energy metabolism	Electron transport	0	no	no	1.52208	0.00282134
Gmet_0845	23S rRNA G2069 N7-methylase RlmK or C1962 C5-methylase RlmI		Protein synthesis	tRNA or rRNA base modification	0	no	no	1.52205	3.20009e-05
Gmet_1088	Cytochrome c, class I, cbb3-type oxidase, 1 heme	cbb3	Energy metabolism	Electron transport	0	PS51257	no	1.52056	3.65323e-05
Gmet_0037	Cupredoxin		Unknown function		0	no	yes	1.51763	0.00210091
Gmet_3172	Hypothetical protein		Hypothetical proteins		0	no	no	1.51711	0.000401049
Gmet_3478	PAS/PAC sensor signal transduction histidine kinase		Regulatory functions	Small molecule interactions	2	no	no	1.51669	0.0088498
Gmet_0852	tRNA-guanine transglycosylase (EC 2.4.2.29)	tgt	Protein synthesis	tRNA and rRNA base modification	0	no	no	1.51508	1.17679e-05
Gmet_2299	Lipopolysaccharide assembly, LptE (Pfam PF04390)	lptE	Cell envelope	Biosynthesis and degradation of surface polysaccharides and lipopolysaccharides	1	PS51257	no	1.51387	2.58053e-05
Gmet_0002	DNA polymerase III, beta subunit (EC 2.7.7.7)	dnaN	DNA metabolism	DNA replication, recombination, and repair	0	no	no	1.5135	9.68735e-05
Gmet_3157	Signal transduction histidine kinase	hisKA	Regulatory functions	Small molecule interactions	2	no	no	1.51336	4.3612e-05
[truncated: 10 more rows]
