# Supplementary material for: Methane production by Methanothrix thermoacetophila via direct interspecies electron transfer with Geobacter metallireducens
Source: mBio. 2023 Jun 12;14(4):e00360-23. doi: 10.1128/mbio.00360-23 (PMC10470525; doi:10.1128/mbio.00360-23)
Supplement: Table S2 — Fold differences from median RPKM values for electron transport genes from G. metallireducens cells grown under various conditions. [file mbio.00360-23-s0003.xlsx]

## Sheet: Sheet1
Supplementary Table S2. Fold differences from median RPKM values for electron transport genes from G. metallireducens cells grown under various conditions. GM-MX: G. metallireducens grown in co-culture with Mx. thermoacetophila; GM-MX-mag: G. metallireducens grown in co-culture with Mx. thermoacetophila in the presence of magnetite; GM-EtOH: G. metallireducens grown with ethanol (20 mM) as the el…
Locus ID	Annotation	gene	GM-MX	p-values	GM-MX-mag	p-values	GM-EtOH	p-values	GM-MB	p-values	GM-MA	p-values	GM-MS	p-values	GM-GS	p-values
Gmet_0325	cytochrome c family protein, 4 hemes	cbcS	0.0163518	1.15e-08	0.0164869	3.48e-08	0.0128009	2.29902e-19	0.0370658	1.62564e-17	0.0158694	1.10617e-22	0.0594234	1.14026e-16	0.215565	9.42521e-13
Gmet_1087	cytochrome c family protein, 1 heme		0.00568664	8.03e-09	0.00576811	0.00216738	0.0156299	2.29902e-19	0.0433174	5.40864e-17	0.0205331	1.69501e-21	0.0298901	2.39049e-19	0.197742	3.81446e-13
Gmet_3165	c-type cytochrome family protein, 3 hemes	ppcC	0.0479086	3.4e-08	0.0483966	8.47e-08	0.11656	2.10414e-11	0.0882092	2.55784e-14	0.116739	1.67894e-14	0.186974	2.07121e-11	0.303741	3.91533e-11
Gmet_0962	Tfp pilus assembly protein	pilE	0.161142	1.38361e-08	0.163104	2.7e-07	0.0475613	1.53819e-15	0.122575	9.41614e-13	0.655819	3.79474e-06	0.629051	1.29476e-05	5.24181	0.000357
Gmet_1191	c-type cytochrome family protein, 1 heme		0.0803105	7.37e-08	0.0812346	6.17e-08	0.0431695	6.07297e-16	0.132897	1.56861e-12	0.156137	1.00457e-12	0.189188	5.92934e-11	0.0272464	1.61968e-21
Gmet_2122	Transmembranecytochrome c, class I, 4 hemes	pcmF	0.0176568	1.18e-08	0.01791	4.11364e-05	0.0188443	1.3094e-18	0.12649	2.56002e-12	0.0166301	1.69501e-21	0.000524899	3.62656e-22	0	1.10617e-22
Gmet_0959	type 4 prepilin peptidase 1	pilD	0.53643	0.00179319	0.542519	0.061	0.550739	0.000271952	0.142546	9.97938e-12	1.43716	0.00643348	1.95943	0.0584	0.478733	9.22272e-09
Gmet_3506	c-type cytochrome family protein, 2 hemes		0.184346	5.93618e-08	0.186587	3.21e-05	0.209729	1.3207e-08	0.183142	4.95076e-11	0.151418	2.52145e-13	0.209565	1.13809e-10	0.0499966	3.4494e-19
Gmet_0541	cytochrome c family protein, 2 hemes		0.29309	4.37e-08	0.296564	5.77e-07	0.351074	3.22085e-06	0.236116	5.24824e-10	0.199153	5.0221e-12	0.11289	1.52902e-13	0.102238	2.25242e-16
Gmet_2626	cytochrome p460, 1 heme		0.791112	0.00899	0.800649	0.0109	0.225612	3.21e-07	0.252601	7.0877e-10	1.13665	0.00107875	0.776278	9.9203e-05	0.410549	1.36765e-09
Gmet_0537	cytochrome c family protein, 10 hemes	cbcN	0.696575	8.19e-07	0.704817	5.73e-06	1.08826	0.0565	0.281863	4.74281e-09	0.541711	7.63543e-07	0.490181	1.1132e-06	0.458375	5.03562e-09
Gmet_2156	Multihaem cytochrome, 9 hemes		0.158487	2.18e-08	0.16035	7.72e-06	0.115037	2.10414e-11	0.264067	6.06676e-09	0.0832258	5.33331e-16	0.107046	4.85055e-14	0.035578	1.31877e-20
Gmet_0912	PccG-associated cytochrome c family protein, 8 hemes	omaG	0.154475	1.03e-07	0.156372	4.70611e-06	3.5476	0.00639	0.316501	1.50451e-08	15.4636	0.001506	7.80822	0.0374156	29.865	1.15581e-05
Gmet_2990	cytochrome c family protein, putative, 2 hemes		0.678285	0.000283	0.685814	0.00036	0.413398	1.6628e-05	0.323849	1.8755e-08	0.445721	1.98253e-07	0.373257	6.2915e-08	0.378814	6.61307e-10
Gmet_0252	Cytochrome c oxidase, subunit II, 1 heme	coxB	1.36159	0.00149	1.37813	0.00142	0.286476	5.54e-06	0.317129	1.8755e-08	0.745332	3.90204e-05	0.484843	1.43862e-06	2.15965	0.0173627
Gmet_0966	PilX	pilX-2	0.205944	1.68691e-07	0.208187	2.9821e-06	0.990491	0.0265101	0.330497	2.32719e-08	0.189171	5.0221e-12	0.120142	1.52902e-13	3.71447	0.000934
Gmet_0930	c-type cytochrome family protein, 8 hemes		55.132	4.84e-07	55.7674	4.81594e-13	2.58472	0.000211	32.9317	2.92446e-08	78.4656	2.73172e-12	76.4706	6.85101e-13	31.7569	5.82795e-06
Gmet_0965	prepilin-type N-terminal cleavage/methylation domain	pilW-2	0.341481	3.12571e-05	0.34489	1.07855e-05	1.38149	0.059	0.346535	4.33157e-08	0.317816	2.25181e-09	0.220637	8.25239e-11	2.48204	0.0444231
Gmet_1809	Transmembrane quinol:cytochrome c oxidoreductase pentaheme cytochrome subunit, 5 hemes	actA	0.570883	0.000365	0.577303	8.82491e-11	0.13713	1.40735e-10	0.3426	5.28465e-08	0.178748	5.0221e-12	0.145091	1.82126e-12	0.0655747	4.43325e-18
Gmet_2902	cytochrome c3, 2 hemes	ppcA	20.5892	3.18e-05	20.8273	3.18e-05	18.8942	1.61809e-07	30.5196	6.86445e-08	10.8082	0.00744872	8.36872	0.0224946	6.87723	0.00278
Gmet_2898	c-type cytochrome family protein, 8 hemes		0.493461	0.000896786	0.498995	2.24061e-06	1.23239	0.00164	0.372491	1.61323e-07	1.62377	0.0161253	1.28206	0.00917252	2.62927	0.00451
Gmet_2899	Cytochrome c family protein, 9 hemes		0.564005	0.00267351	0.570845	1.3671e-05	1.22587	0.014	0.368856	1.61323e-07	1.75026	0.028667	1.92837	0.0548	2.11601	0.0151864
Gmet_0543	cytochrome c, 2 hemes	dhc2	0.299133	1.7e-06	0.302859	2.12e-06	0.41906	1.84763e-05	0.421413	3.1793e-07	0.356611	6.55688e-09	0.319066	1.37829e-08	0.336138	1.31998e-10
Gmet_1544	Cytochrome c, class II, 1 heme		2.95437	5.63e-05	2.9889	0.000971	3.09717	0.000538	27.4645	3.36558e-07	2.50298	0.00174	3.07833	0.0206	23.456	0.000132083
Gmet_0575	c-type cytochrome family protein, 27 hemes		0.131771	3.4e-06	0.133542	3.7201e-14	0.541082	0.000218395	0.387821	3.73944e-07	0.232129	2.94957e-11	0.258031	6.61003e-10	0.794789	2.34579e-06
Gmet_1814	quinol:cytochrome c oxidoreductase monoheme cytochrome subunit, 1 heme	actE	0.523901	1.55e-05	0.530241	3.84901e-08	0.218315	2.07776e-08	0.42782	5.13082e-07	0.27017	6.88361e-10	0.170733	9.7153e-12	0.101004	2.25242e-16
Gmet_0232	c-type family protein, 1 heme		0.875751	0.023	0.886365	0.000525734	0.628465	0.00083099	0.435334	5.13082e-07	0.991583	0.000515627	0.860716	0.000277798	0.64453	2.54326e-07
Gmet_0557	cytochrome c family protein, 4 hemes		0.18959	2.21e-06	0.191688	1.08048e-08	0.413394	1.6628e-05	0.437461	8.08742e-07	0.313643	1.42311e-09	0.30143	4.69856e-09	7.98681	0.000175
Gmet_0964	N-terminal methylation	pilV-2	0.312849	1.383e-05	0.316356	7.46431e-10	0.316511	1.06768e-06	0.494855	2.15514e-06	0.170599	2.33244e-12	0.111978	8.72599e-14	1.7551	0.00393265
Gmet_0121	cytochrome c family protein, 2 hemes		0.208488	2.05e-06	0.211028	5.1426e-07	0.202388	8.22332e-09	0.525523	2.45809e-06	0.335322	3.49757e-09	0.357048	4.39467e-08	0.809943	2.91559e-06
Gmet_3518	c-type cytochrome, 4 hemes	cbcS	0.662777	0.00125	0.670654	0.000140237	0.5017	0.000107948	0.51293	2.79812e-06	0.168533	1.00457e-12	0.270188	1.41988e-09	0.340627	1.75509e-10
Gmet_0827	outer membrane protein from PccH, 4 hemes		1.00013	0.939	1.01182	0.000341486	1.21558	0.00147	0.546177	3.60511e-06	0.862136	9.4143e-05	0.760052	0.00010679	0.749727	1.18034e-06
Gmet_1703	Cytochrome c, 7 heme-binding sites		0.0734124	7.09e-08	0.0741738	0.0186559	0.076984	2.47257e-13	0.538493	9.26161e-06	0.0633259	3.84592e-17	0.138707	7.17012e-13	0.077243	1.33511e-17
Gmet_0536	c-type cytochrome, 12 hemes	cbcM	1.46871	5.6e-05	1.4859	6.01e-05	1.14974	0.0201	0.569407	1.03456e-05	0.607455	2.75642e-06	0.835494	0.000228885	0.662353	3.35658e-07
Gmet_2470	High-molecular-weight cytochrome c, 34 hemes		0.198939	1.37442e-07	0.201069	5.29619e-13	0.781944	0.00485744	0.55383	1.42926e-05	1.39927	0.00506282	1.76302	0.0981	3.24034	0.000209
Gmet_1866	c-type cytochrome family protein, 4 hemes		0.728137	0.0088	0.736672	8.0296e-07	0.793923	0.0052905	0.610457	1.91227e-05	0.454113	1.47695e-07	0.493841	1.26666e-06	0.933488	1.27215e-05
Gmet_1019	c-type cytochrome, 2 hemes	narC	2.10021	5.57e-05	2.12564	5.54e-05	0.524345	0.00307	0.639583	1.91227e-05	1.99358	0.258	1.14054	0.00412496	0.0727469	1.33511e-17
Gmet_3088	cytochrome c family protein, 8 hemes		0.0636643	7.25178e-13	0.0643531	0.0478569	0.457442	4.92941e-05	0.684736	3.12686e-05	0.904634	5.706e-05	0.396263	1.05299e-07	5.59196	0.000232
Gmet_2896	cytochrome c family protein, 4 hemes		0.656965	3.23e-05	0.664457	0.0151603	1.34254	0.00746	0.658429	3.4373e-05	0.287781	5.3448e-10	0.217301	1.13809e-10	10.8365	6.07e-05
Gmet_0911	PccG porin protein	ombG	0.252948	1.4662e-06	0.931294	4.34156e-05	7.38329	0.00300605	0.666595	4.96186e-05	23.8076	1.34663e-05	12.5375	0.00105222	53.533	1.31847e-08
Gmet_1400	pilA-C	spc	7.52594	0.000235834	7.61249	0.0101573	5.83705	0.0153051	16.7883	5.55317e-05	1.59765	0.0231229	2.09751	0.000811	2.07052	0.013599
Gmet_0975	type IV pilus secretin (or competence protein) PilQ	pilQ	10.6537	6.78731e-06	10.7789	0.0282075	16.3818	8.60248e-07	15.9674	8.39244e-05	13.2462	0.00222927	13.3712	0.000585331	14.8087	0.00734403
Gmet_0534	Cytochrome c554 and c-prime, 5 hemes		4.00942	4.38e-05	4.05734	4.35e-05	0.136268	3.55e-06	0.779527	0.000106526	0.309185	1.123e-09	0.347036	2.50187e-08	1.17831	0.00011794
Gmet_0335	c-type cytochrome family protein, 3 hemes	ppcF	0.249401	3.44e-08	0.252325	0.0448544	0.288836	4.31553e-07	0.794864	0.000145924	0.22705	7.60976e-11	0.259125	1.09926e-09	0.136657	4.51256e-15
Gmet_0736	type IV pilus assembly protein PilX	pilX-1	0.184778	5.93618e-08	0.18708	3.53e-06	0.198833	6.4355e-09	0.776686	0.000145924	1.35493	0.00488754	1.32954	0.011738	0.625534	1.6511e-07
Gmet_2839	cytochrome c family protein, 11 hemes OmcX		5.0513	1.12e-05	5.11175	0.00585618	5.30781	0.0293681	15.0358	0.000168011	9.98885	0.0356743	16.5469	8.19044e-05	14.3793	0.009126
Gmet_0580	High-molecular-weight cytochrome c, 21 hemes		1.27764	0.0831	1.29194	0.00093336	1.37307	0.000125	0.752824	0.000169894	3.2917	0.00331	3.17478	0.00981	2.25064	0.0241089
Gmet_0910	outer membrane porin associated c-type cytochrome, 10 hemes	omcF	15.6426	9.88e-06	15.8257	1.52928e-08	2.48938	0.000261	15.5171	0.000184914	23.1659	4.99794e-06	13.7252	0.000336924	2.35973	0.0315641
Gmet_1210	c-type cytochrome, 2 hemes	ccpB	13.7735	8.06e-05	13.9408	1.49593e-05	2.21381	0.000229	14.9217	0.000196076	11.3554	0.00376511	6.07677	0.0244	1.91115	0.0021
Gmet_2163	Integrins alpha chain:Multicopper oxidase, type 2	ompB	0.514561	0.00124185	0.520448	1.77238e-08	0.431177	2.51382e-05	0.751479	0.000281966	0.345916	4.33047e-09	0.257165	1.09926e-09	3.01289	0.0107
Gmet_0734	Tfp pilus assembly protein PilV	pilV-1	0.276788	4.21568e-06	0.28007	7.73663e-15	0.234298	3.9571e-08	0.861545	0.000422694	1.13687	0.00107875	1.56298	0.0302882	1.12675	8.38573e-05
Gmet_0733	c-type cytochrome, 1 heme		0.574037	0.000295	0.580394	1.14208e-10	0.42156	2.05012e-05	0.883366	0.000512719	1.84029	0.0399515	2.90572	0.045	0.663438	3.35658e-07
Gmet_1399	N-terminal methylation pilA-N	pilA	3.58516	2.52e-05	3.6265	0.00050185	4.18627	0.00104	12.9956	0.000593765	1.57565	0.0140597	1.56398	0.0295474	2.95182	0.0278
Gmet_0292	fibronectin type III domain protein cytochrome, 2 hemes		2.00295	0.000102	2.02695	0.00484644	0.917871	0.0161978	0.968383	0.00135853	1.09676	0.00142122	0.414047	2.73604e-07	0.554601	4.70407e-08
Gmet_0908	Porin from PccF	ombF	9.30842	2.83745e-05	19.8722	0.000208921	1.51159	0.00925	12.2695	0.00145572	13.4594	0.000904276	7.44793	0.0400608	3.34067	0.000156
Gmet_0913	PccG multiheme outer membrane cytochrome	omcG	0.486177	0.000114	0.491689	0.0014568	19.3318	1.20266e-07	1.03211	0.00237836	34.5226	3.21068e-07	19.6191	1.16712e-05	71.9717	3.04839e-10
Gmet_0558	Cytochrome c, 27 heme-binding sites, omcO		0.201611	6.64e-07	0.204059	0.0440147	1.10465	0.0511216	1.05586	0.00394577	0.868712	7.62864e-05	1.33409	0.0110175	19.3541	0.000808529
Gmet_2048	Transmembrane cytochrome c family protein, 12 hemes		5.53969	5.73e-05	5.60201	0.00141	9.30663	0.000322353	10.35	0.00427998	4.98427	5.52e-07	4.59768	0.000594	5.31916	0.000524
Gmet_2930	cytochrome c family protein, 11 hemes	cbcC	8.45323	1.56e-06	8.55472	4.77e-07	3.18689	0.00581	9.88826	0.00637852	9.26802	0.0337977	9.0676	0.0140859	20.7561	0.000427075
Gmet_0735	N-terminal methylation	pilW-1	0.830376	0.040327	0.839672	2.48971e-05	0.562403	0.000313514	1.19406	0.00675944	2.99717	0.000995	4.55805	0.00671	1.15159	9.63063e-05
Gmet_1094	cytochrome c Hsc, 2 hemes	cccA	1.011	0.901	1.02353	1.17e-05	0.504172	0.000117169	1.3194	0.00948951	1.08518	0.00124028	0.940248	0.000826644	0.207233	6.04574e-13
Gmet_0828	c-type cytochrome family protein, 5 hemes		1.88494	4.98e-06	1.90744	0.00340997	2.14139	7.05e-06	1.38863	0.0174263	1.83882	0.0425374	1.58578	0.037568	1.28932	0.000282452
Gmet_0974	putative type IV pilus assembly protein PilP	pilP	1.08444	0.012	1.0973	0.000175387	1.50255	0.000927	1.38836	0.019126	1.73522	0.0193901	1.87468	0.065	1.02537	3.22797e-05
Gmet_0679	cytochrome c family protein, 5 hemes		2.89263	0.000636	2.92748	0.000629	0.976833	0.0235749	1.46876	0.0213106	4.03068	0.00317	4.01775	0.000558	1.76697	0.0042307
Gmet_0328	c-type cytochrome, 2 hemes	narC	0.392965	9.52e-05	0.397628	6.00025e-10	0.652648	0.00117864	1.48464	0.0232769	0.479553	3.48079e-07	0.506165	2.35204e-06	0.247806	3.26769e-12
Gmet_1744	c-type cytochrome family protein, 10 hemes		0.823203	0.00275	0.833209	9.95017e-06	1.47437	0.00639	1.47184	0.0268458	1.69825	0.0148604	1.56004	0.0333855	1.55221	0.00149271
Gmet_0909	Porin associated cytochrome c family protein, 9 hemes	omaF	5.23364	1.13e-05	5.29557	0.00311293	0.941505	0.0184307	8.39211	0.0289137	7.62393	0.0391	4.42037	3.2e-06	1.24845	0.00022261
Gmet_1924	cytochrome c family protein, 5 hemes	cbcX	0.880286	0.013	0.890791	2.67499e-05	0.483818	7.7001e-05	1.54556	0.0333602	0.664671	1.01657e-05	0.469867	8.54906e-07	0.352578	2.31756e-10
Gmet_1868	Cytochrome c-552/4, 4 hemes		0.310958	5.4e-06	0.314488	9.11272e-09	0.206548	1.04494e-08	1.55814	0.0370102	0.30512	1.42311e-09	0.578485	7.0673e-06	1.42944	0.000737017
Gmet_1846	cytochrome c3, 2 hemes	ppcE	1.03429	0.0437	1.04626	6.00025e-10	0.659914	0.00124682	2.40429	0.00185	0.36984	2.08059e-08	0.619043	1.29476e-05	0.377371	5.13414e-10
Gmet_1867	c-type cytochrome family protein, 8 hemes		1.68366	0.00386	1.70299	2.03261e-06	1.15388	0.0184	2.10649	5.55e-06	0.463969	2.28931e-07	0.854201	0.000277798	1.99385	0.0104897
Gmet_1647	Lipoprotein cytochrome c, 2 heme-binding sites		2.03757	0.00263	2.06217	0.01955	0.93818	0.0184307	1.82111	0.0167	0.808833	9.4143e-05	0.750854	9.9203e-05	0.187664	1.43792e-13
Gmet_0330	c-type cytochrome family protein, 1 heme	narH	0.852299	0.0241	0.862442	0.0267328	0.975035	0.0235749	1.69864	0.158	1.04993	0.000779107	0.720798	6.2686e-05	0.301496	3.91533e-11
Gmet_3166	cytochrome c3, 2 hemes	ppcB	1.78224	0.00132	1.80362	0.00129	4.13505	1.1e-05	4.08966	0.000167	1.13605	0.000890771	1.06248	0.00158938	0.516987	1.9645e-08
Gmet_2432	c-type cytochromes (P460), 1 heme		2.13876	1.7e-05	2.16452	3.08335e-09	1.50703	0.00617	2.36244	0.0144	1.15855	0.00129836	1.68237	0.0203	0.840519	4.43303e-06
Gmet_1396	signal transduction histidine kinase, nitrogen specific, NtrB (EC 2.7.13.3)	pilS	0.898858	0.00452	0.909116	0.00105753	1.8251	1.03e-05	2.63797	0.00244	1.26106	0.00227935	1.14034	0.00351227	2.16368	0.0182956
Gmet_1397	pilR, pehR two-component system, NtrC family, response regulator PilR	pilR	1.27533	0.00406	1.28998	0.000894758	3.07797	1.3e-06	2.79289	0.000728	1.29238	0.00247314	1.18798	0.00482	1.6875	0.00290361
Gmet_1394	Pilus retraction protein PilT	pilT-4	1.17804	0.00159	1.19153	0.0107013	3.57018	3.51e-07	2.3854	0.00784	1.30439	0.00278864	1.13265	0.00297475	5.50081	1.09e-05
Gmet_1197	Cytochrome c, 5 heme-binding sites		0.596268	0.000543	0.603395	0.0162753	0.209497	1.3207e-08	2.0709	0.0478	1.38215	0.00665099	1.59683	0.0411714	0.353232	2.31756e-10
Gmet_0581	High-molecular-weight cytochrome c, 34 hemes		2.40023	5.06e-06	2.42796	7.46e-05	4.12532	0.000104	3.77571	0.000153	11.2512	0.00923283	11.9302	0.00152779	8.48673	2.93e-05
Gmet_0142	c-type cytochrome, 8 hemes		6.69106	0.000121	6.77181	7.45e-07	2.61322	0.00109	5.22312	0.00654	9.24591	0.0191654	5.79309	0.0206	2.09404	0.0147771
Gmet_0294	respiratory nitrite reductase (cytochrome; ammonia-forming) precursor (EC 1.7.2.2), 4 hemes	nrfA	5.12075	9.23e-05	5.18347	0.0508836	1.55884	0.00325	2.78949	0.000935	9.08767	0.0221897	7.0332	0.00276	4.5439	0.000338
Gmet_1395	type IV pilus assembly protein PilC	pilC	2.06616	1.71e-05	2.08969	0.00031	4.93107	0.0458915	2.69669	0.000687	1.7495	0.0236965	1.25405	0.00721779	5.08748	0.00112
Gmet_1393	type IV-A pilus assembly ATPase PilB	pilB	2.25873	0.000193	2.28539	0.0532614	4.90357	0.0479702	3.22055	0.00131	1.75694	0.0254798	1.39498	0.0149855	7.18328	2.92e-05
Gmet_0967	type IV pilin biogenesis protein, putative	pilY-2	1.91826	0.0209	1.93905	0.000899	4.83409	0.051554	3.60411	0.000149	1.74304	0.028667	0.957596	0.000742415	15.4105	0.00541913
Gmet_0737	type IV pilus assembly protein PilY1	pilY-1	2.47668	2.16e-07	2.50545	0.00753542	2.61498	5.82e-05	3.96015	1.44e-05	9.2951	0.0310305	13.6226	0.000402657	3.53068	7.85e-05
Gmet_2301	cytochrome c family protein, 26 hemes		1.95108	1.74e-06	1.97418	0.00753542	2.45921	2.05e-06	1.85397	0.0241	1.82197	0.0374784	1.48068	0.0260388	1.37489	0.00049411
Gmet_0972	type IV pilus assembly protein PilN	pilN	1.56697	0.00207	1.58523	4.05899e-05	2.30757	0.000273	1.87948	0.00476	2.02777	0.0315	1.43241	0.0163638	1.5641	0.00155997
Gmet_0571	Cytochrome c family protein, 35 hemes		1.18293	0.00228	1.19702	0.0023	2.1332	0.000544	1.93051	0.126	6.52546	0.017	8.31505	0.0268912	24.0581	0.000105298
Gmet_0973	Pilus assembly protein, PilO	pilO	1.25298	0.00354	1.26751	5.64897e-05	1.83155	4.62e-05	2.62506	0.00211	2.00944	0.0183	1.56172	0.0302882	4.40771	0.00159
Gmet_2928	Cytochrome c family protein, 7 hemes	cbcA	6.7576	5.73e-06	6.83932	5.72e-06	0.224736	4.52e-07	2.26952	0.00147	4.9935	0.015	5.54644	0.0153	24.3719	9.26632e-05
Gmet_0170	c-type cytochromes, 10 hemes		2.58673	1.02e-05	2.61619	0.000262	1.74218	0.00277	4.03313	0.0069	3.88759	0.0317	2.71853	0.000238	1.26083	0.00022261
Gmet_0576	Multiheme cytochrome, 12 hemes		2.15147	0.000169	2.17657	0.000262	2.41457	9.07e-05	2.81044	0.00335	2.29902	0.0113	1.82127	0.0561	1.51068	0.00113726
Gmet_0155	Cytochrome c, class I, cbb3 type, 1 heme		2.28019	0.00236	2.30899	0.00441422	1.21372	0.029	6.71851	0.022	3.72997	0.00949	2.76929	0.0225	1.86433	0.00613278
Gmet_0100	Transmembrane cytochrome c family protein, 9 hemes	cbcY	3.11551	0.000157	3.15111	0.00105	12.2585	2.1534e-05	4.27142	1.97e-06	2.43892	0.0593	3.42973	0.00407	12.3484	0.0274169
Gmet_1088	Cytochrome c, class I, cbb3-type oxidase, 1 heme		2.31772	0.000283	2.34557	0.0035244	1.20361	0.0951	2.29724	0.0177	3.43233	0.00396	3.31447	0.0089	3.12383	5.86e-08
Gmet_0598	Multihaem cytochrome, 22 hemes		1.44846	0.0194	1.46632	0.000647	2.00746	0.00177	2.73708	0.000469	2.4806	0.253	2.83739	0.00952	3.34057	0.00533
Gmet_0825	cytochrome c family protein, 12 hemes		2.45137	0.00189	2.47958	2.79e-06	2.26686	7.67e-05	3.62794	0.00219	3.42806	6.33e-05	2.75629	0.00104	3.66446	0.00303
Gmet_3174	cytochrome c family protein; 7 hemes	napC	2.06954	4.08e-06	2.09334	4.54e-06	4.3823	0.000189	5.77957	0.0128	2.28018	0.00545	3.42181	0.00224	3.84134	0.000627
Gmet_0601	cytochrome c family protein, 8 hemes		1.25595	0.0254	1.27062	0.0301859	1.17942	0.0573	1.7838	0.0142	3.64038	0.0514	4.21699	0.00405	4.01818	0.00729
Gmet_3091	Di-haem cytochrome c peroxidase, 2 hemes	macA	3.8497	0.000371	3.89701	0.000367	1.20116	0.0313	1.90253	0.0679	6.30304	0.0218	4.33119	0.00232	6.98848	5.92e-08
Gmet_0971	Type IV pilus assembly protein PilM	pilM	4.02083	0.035883	4.06697	0.00427717	4.14614	1.85e-05	3.69892	0.000739	5.05622	0.00583	4.17644	0.0408	5.61014	0.000819
Gmet_0600	C-type cytochrome, PKD domain, 19 hemes		1.45088	5.01e-05	1.46817	0.00166	1.14383	0.184	2.50988	0.00176	4.84646	0.073	5.84255	0.0203	5.39082	0.00505
