# Supplementary material for: Methane production by Methanothrix thermoacetophila via direct interspecies electron transfer with Geobacter metallireducens
Source: mBio. 2023 Jun 12;14(4):e00360-23. doi: 10.1128/mbio.00360-23 (PMC10470525; doi:10.1128/mbio.00360-23)
Supplement: Table S3 — Fold difference from median RPKM values for Mx. thermoacetophila genes coding for surface proteins or proteins involved in carbon metabolism under various conditions. [file mbio.00360-23-s0004.xlsx]

## Sheet: Sheet1
Supplementary Table S3. Fold difference from median RPKM values for Mx. thermoacetophila genes coding for surface proteins or proteins involved in carbon metabolism under various conditions. DIET: Mx. thermoacetophila cells grown in co-culture with G. metallireducens with ethanol (20 mM) as the electron donor (median log2 RPKM value was 7.31), Acetate: Mx. thermoacetophila grown with acetate (40 …
Locus ID	Annotation	Gene	DIET fold difference from median RPKM	p-value	Acetate fold difference	p-value	DIET-magnetite fold difference	p-value	Acetate-magnetite fold difference	p-value
Mthe_0046	Carbohydrate binding surface protein		4.0563	4.86e-07	4.20562	8.31e-07	3.32714	8.19e-07	4.70108	3.77e-06
Mthe_0096	Membrane protein		3.39701	0.000636	3.43703	2.01e-05	2.13027	4.63e-05	2.42603	3.31e-07
Mthe_0100	Membrane protein		13.5386	1.71e-05	13.7605	2.7e-07	8.36533	0.000587	1.9962	0.0813
Mthe_0113	cbiM cobalt/nickel transport system permease protein		4.60245	0.00078	1.86562	2.67e-07	2.59827	0.000154	2.95038	2.29e-05
Mthe_0116	Membrane associatiated protein		2.81536	3.02e-08	2.64259	1.81e-07	2.29919	0.000176	2.56119	1.27e-07
Mthe_0119	Membrane protein		6.19269	2.6e-05	8.40908	2.18e-09	3.95538	1.62e-06	5.94456	0.000212
Mthe_0149	S-layer-related duplication domain		17.5248	3.24e-07	18.4841	2.64e-09	20.4095	1.66e-08	30.1998	6.88e-06
Mthe_0156	2-oxoacid:feredoxin oxidoreductase		2.91145	0.000155	2.74706	3.7e-05	2.90965	2.38e-05	3.06074	2.7e-05
Mthe_0157	2-oxoacid:feredoxin oxidoreductase		4.34041	5.95e-09	4.2875	1.74e-06	4.62251	6.97e-07	4.63106	9.24e-06
Mthe_0168	Membrane protein		6.16222	8.93e-06	5.30033	1e-07	3.63366	0.000311	2.46302	0.000107
Mthe_0174	coenzyme F420 hydrogenase/dehydrogenase beta subunit domain protein	frhB	7.1269	3.19e-07	6.68718	2.15e-06	8.12714	2.57e-06	10.8524	1.56e-06
Mthe_0198	pentapeptide repeat protein		3.71388	0.0158258	4.42147	7.19e-07	4.16148	7.10489e-05	5.36042	4.21986e-05
Mthe_0205	methylenetetrahydromethanopterin reductase	mer	2.50052	0.000715498	2.64027	0.00113227	2.24909	8.45247e-08	2.25692	1.96405e-09
Mthe_0252	methenyltetrahydromethanopterin cyclohydrolase	mch	0.859179	7.76123e-09	0.958044	2.68535e-08	1.04161	6.062e-12	1.08518	1.45366e-13
Mthe_0263	putative acetate transporter		10.4141	2.76e-06	7.85521	1.67e-08	12.4742	7.19e-06	5.34097	4.04539e-05
Mthe_0285	aconitase	acnA	3.85821	0.00196079	4.64412	0.0106834	4.54288	3.0962e-05	4.42723	6.90117e-06
Mthe_0287	acetyl-CoA decarbonylase/synthase gamma subunit	cdhE	38.6115	0.000189061	39.7098	0.000148178	85.2594	0.00012905	119.607	9.9384e-05
Mthe_0288	acetyl-CoA decarbonylase/synthase delta subunit	cdhD	30.1674	0.00177047	30.6436	0.0015918	97.3046	3.45593e-05	132.883	3.47582e-05
Mthe_0290	acetyl-CoA decarbonylase/synthase beta subunit	cdhC	56.1895	3.86895e-06	51.3456	1.06374e-05	165.157	9.07318e-08	210.967	2.00099e-07
Mthe_0291	acetyl-CoA decarbonylase/synthase epsilon subunit	cdhB	8.18713	1.09e-07	7.90904	1.31e-06	25.8693	6.2e-06	42.7986	4.16e-07
Mthe_0292	acetyl-CoA decarbonylase/synthase alpha subunit	cdhA	51.7903	9.43654e-06	54.6043	5.47405e-06	138.48	7.25978e-07	202.329	3.26924e-07
Mthe_0296	Membrane protein		4.2602	0.0387	9.59513	1.96e-07	5.44606	0.000882043	11.7761	0.0315686
Mthe_0309	Na+/proline symporter		7.601	1.66e-08	9.56199	8.13e-08	13.8967	2.36e-05	12.1596	0.0392528
Mthe_0317	TraB family protein		2.47081	0.000599856	2.63052	0.00108544	2.53075	3.33644e-07	2.38278	4.24743e-09
Mthe_0322	cell surface protein with copper binding domain		3.97238	0.0252124	4.48163	1.49e-07	4.73333	0.00024675	3.54405	4.91059e-07
Mthe_0336	pyruvate carboxyltransferase		0.382345	6.57286e-12	0.292647	3.31532e-12	0.271057	9.97709e-18	0.355483	9.41331e-21
Mthe_0338	Membrane associated protein		3.49452	0.0101409	5.15782	7.61e-07	1.99773	2.03424e-08	2.81329	3.11117e-08
Mthe_0349	Secreted protein		2.53844	0.00076512	2.24976	0.000261649	2.84125	1.24241e-06	3.29624	2.15181e-07
Mthe_0350	coenzyme pqq synthesis protein E	pqqE	4.7804	3.21e-10	1.21167	3.11e-06	7.72823	0.014466	10.8673	0.017644
Mthe_0380	fructose-bisphosphate aldolase	fba	0.71	8.05416e-10	0.78	2.19371e-09	0.68	2.14222e-14	0.64	1.48443e-16
Mthe_0387	hypothetical protein		2.79532	0.00174929	2.43738	0.000553714	0.787615	1.38194e-13	0.1409	5.84647e-25
Mthe_0393	Lamin A/C globular tail domain		2.56881	0.000854172	2.62523	0.00106263	1.80861	6.10092e-09	1.17922	5.35747e-13
Mthe_0401	Domain of unknown function DUF11		5.46606	0.000307	6.52919	6.8e-06	8.09557	0.0199326	10.963	0.0196601
Mthe_0409	Malate dehydrogenase	maeA	0.946207	1.54409e-08	0.965441	2.47857e-08	1.049	3.98584e-13	1.01182	6.20229e-14
Mthe_0412	ribose-phosphate pyrophosphokinase	rpp	2.33645	0.000399332	2.76189	0.00168896	2.22994	7.65392e-08	3.86454	1.18879e-06
Mthe_0423	Membrane associated protein		3.5087	0.0104156	4.07314	0.0302853	3.1571	4.0159e-06	3.68999	7.74231e-07
Mthe_0453	Thiosulfate sulfurtransferase		3.45284	0.00935014	3.84899	0.0207296	2.75603	8.8411e-07	2.77587	2.82689e-08
Mthe_0455	fumarase alpha subunit	hps/phi	1.05069	8.85241e-08	0.859672	7.59067e-09	1.611	1.46898e-09	1.06124	1.10119e-13
Mthe_0466	3-hydroxy-9,10-secoandrosta-1,3,5(10)-triene-9,17-dione monooxygenase reductase component		14.4435	1.92e-09	15.6314	3.55e-10	10.5037	5.72e-05	6.35771	0.000224807
Mthe_0468	Na+/proline symporter		2.05355	0.000105208	2.72835	0.00147899	3.28934	6.24719e-06	1.52331	1.51569e-11
Mthe_0510	extracellular solute-binding protein, family 5		5.52633	1.62e-08	1.42347	2.55833e-06	1.63949	1.82339e-09	1.57558	2.18666e-11
Mthe_0521	ABC-type nitrate/sulfonate/bicarbonate transport system, permease component		3.03887	0.00350772	3.03855	0.00362808	3.36293	7.68534e-06	3.11177	1.03976e-07
Mthe_0527	Dolichol-phosphate mannosyltransferase		3.83429	0.0195503	4.03398	0.0284565	3.47028	1.09265e-05	2.5431	9.75687e-09
Mthe_0546	methyl-coenzyme M reductase, dubunit C	mcrC	2.80771	0.00196079	2.90075	0.00251012	2.56301	3.79034e-07	3.27272	1.77428e-07
Mthe_0551	fumarase, class I alpha subunit	fumA	0.881655	6.45758e-10	1.06765	2.19371e-09	1.15391	1.21067e-12	1.01101	1.45366e-13
Mthe_0552	fumarase, class I beta subunit	fumB	0.792828	1.25024e-11	0.691176	8.4465e-11	0.796325	7.23469e-14	0.701182	8.41857e-16
Mthe_0554	Succinyl-CoA synthetase-like	scsAB	0.916966	2.51457e-08	1.52426	3.40246e-08	1.49158	3.98584e-13	1.58092	1.3785e-11
Mthe_0569	methyl-coenzyme M reductase, alpha subunit	mcrA	114.538	7.32102e-10	100.532	3.93011e-09	374.575	2.32444e-12	514.635	2.18066e-12
Mthe_0570	methyl-coenzyme M reductase, gamma subunit	mcrG	35.6347	0.000407916	30.2145	0.00179228	165.08	9.20216e-08	233.173	6.19427e-08
Mthe_0571	Methyl-coenzyme M reductase, protein D	mcrD	26.9088	0.00459846	23.3525	0.0135194	115.079	5.83491e-06	150.667	9.34243e-06
Mthe_0572	methyl-coenzyme M reductase, beta subunit	mcrB	77.3301	9.83818e-08	66.5221	5.89801e-07	279.463	1.17945e-10	392.515	8.25258e-11
Mthe_0588	Tad-like Flp pilus assembly protein		55.3413	0.000109	48.6149	3.13e-05	28.6269	9.69e-05	6.94565	0.0114
Mthe_0597	Lon-B peptidase. Serine peptidase. MEROPS family S16		8.45185	0.00119	7.78339	9.14e-08	9.33696	9.35e-09	12.7506	1.38e-06
Mthe_0625	Membrane protein		44.8134	4.7854e-05	52.7988	8.04106e-06	42.755	0.0365984	38.8711	2.58e-06
Mthe_0665	Predicted cation transporter		15.4694	0.000151	15.02	3.17e-08	19.0623	1.3e-05	11.1841	0.0225639
Mthe_0666	Unknown protein		18.3297	6.76e-05	22.6429	0.0171135	34.6351	6.54e-06	63.1654	0.0206545
Mthe_0667	Membrane protein		88.7477	0.00016	99.8708	1.49e-06	65.0464	3.13e-05	52.4488	2.16e-06
Mthe_0668	Membrane protein		132.222	2.77e-06	104.045	1.07e-05	231.274	1.69e-05	264.692	0.000141
Mthe_0672	Na+/proline symporter		2.76837	0.00165076	3.46733	0.00984996	4.12244	6.49141e-05	4.35869	4.85155e-06
Mthe_0677	S-layer-related duplication domain		303.628	1.09e-06	319.807	1.06e-06	316.802	1.1e-08	392.274	8.65e-05
Mthe_0697	Membrane protein		3.60349	0.0126625	3.71449	0.0162742	2.04401	2.69291e-08	0.813973	3.88867e-15
Mthe_0701	glyceraldehyde-3-phosphate dehydrogenase	gap2	2.48638	1.39e-06	2.30818	0.000124	3.10961	0.000159	2.82552	4.01e-05
Mthe_0715	Na+/proline symporter		2.50899	0.000683929	2.49728	0.000683129	2.52883	3.33644e-07	2.33322	3.1883e-09
Mthe_0735	Membrane protein		2.71769	0.00138203	3.03091	0.0035671	2.49552	2.82304e-07	2.56311	1.02899e-08
Mthe_0771	von Willebrand factor, type A		2.22139	0.000226127	2.29365	0.0003147	2.59788	4.48111e-07	2.9889	6.75117e-08
Mthe_0787	cell surface protein with copper binding domain		5.42041	1.54e-05	4.5519	1.69e-06	4.50167	0.000151922	5.08377	2.51227e-05
Mthe_0794	pyruvate carboxylase subunit A	pycA	2.38014	6.16838e-05	2.78456	0.000456549	2.71975	2.84572e-08	2.82593	2.56626e-08
Mthe_1733	pyruvate carboxylase subunit B	pycB	9.69931	3.14e-05	12.1963	3.67e-08	11.9985	3.69e-06	12.6082	0.0396963
Mthe_0809	methylenetetrahydromethanopterin dehydrogenase	mtd	1.40974	2.33625e-06	1.6674	1.37748e-05	1.43756	3.64795e-10	0.978027	3.96291e-14
Mthe_0815	Protein of unknown function DUF1616		9.92462	7.51e-06	10.1162	3.12e-08	16.4741	5.75e-08	21.3047	1.11e-05
Mthe_0817	phosphoglycerate kinase	pgk	4.55659	1.16e-06	5.20461	2.9e-07	4.66296	3.63e-06	2.69985	6.09e-06
Mthe_0834	beta propeller repeat, Methanosarcina surface protein type		6.67834	5.1e-08	6.9959	1.95e-06	11.7387	1.21e-06	18.8884	2.29e-06
Mthe_0852	heat shock protein HtpX		2.23848	0.000238628	2.19272	0.000210486	2.4505	2.26442e-07	2.33627	3.1883e-09
Mthe_0866	membrane protein		8.16313	4.55e-09	4.17814	0.0359256	2.18916	5.94583e-08	3.70745	8.24751e-07
Mthe_0867	The (Largely Archaeal Putative) Hydrophobe/Amphiphile Efflux-3 (HAE3) Family		19.0708	1.51e-05	7.38063	5.92e-06	3.90764	3.68362e-05	6.24207	0.000187622
Mthe_0870	Membrane protein		3.0475	0.00350772	3.30017	0.00690329	3.15658	4.0159e-06	2.17172	1.3459e-09
Mthe_0877	Surface quinoprotein	sqpB	0.47	5.56639e-12	0.63	1.83118e-10	0.31	8.49234e-19	0.43	7.40454e-19
Mthe_0878	Surface quinoprotein	sqpA	2.17793	0.0151	2.17506	9.3e-05	2.26935	0.000166	3.54787	7.76e-08
Mthe_0895	Preprotein translocase subunit SecD		10.1449	4.4e-09	5.83611	2.06e-08	9.72827	1.79e-07	6.79476	0.000416354
Mthe_0896	Preprotein translocase subunit SecF		5.59994	1.14e-06	3.40436	0.00869481	5.25493	0.000637782	3.66952	7.22904e-07
Mthe_0905	P-type Cu(+) transporter		4.3152	0.0421011	2.64629	0.0011563	5.74907	0.00138831	4.45776	6.37055e-06
Mthe_0910	Unknown protein		2.51499	0.000715498	1.9065	5.37153e-05	2.24521	8.45247e-08	0.970659	3.96291e-14
Mthe_0913	formate dehydrogenase alpha subunit		2.91	1.68e-05	1.84	2.2e-06	4.06	2.52e-05	3.14	4.93e-06
Mthe_0914	FAD binding ferredoxin reductase		1.37	0.00318	0.93	0.00673	2.16	1.76e-05	1.3	0.0069
Mthe_0915	formate dehydrogenase alpha subunit	fdhA	6.1	8.39e-06	4.41	9.55e-07	7.31	5.19e-09	4.74	1.27e-05
Mthe_0959	Coenzyme F420-reducing hydrogenase, beta subunit	frhB	0.49	6.57286e-12	0.4	6.03952e-13	0.8	1.88746e-13	0.44	1.03674e-18
Mthe_0980	CoB-CoM heterodisulfide reductase, subunit D	hdrD	21.4719	5.16e-07	19.7059	1.03e-06	27.9133	8.91e-08	15.4612	2.69e-05
Mthe_0981	CoB-CoM heterodisulfide reductase, subunit E	hdrE	8.28805	1.47e-08	8.11406	6.7e-07	8.80643	3e-06	5.0236	2.54e-05
Mthe_0988	3-hexulose-6-phosphate synthase	fae/hps	4.73659	3.49e-07	4.05142	6.35e-07	4.3971	5.1e-05	3.93715	1.95e-05
Mthe_0997	cytochrome c biogenesis protein, transmembrane region		2.58458	0.000911615	3.35218	0.00775883	2.89297	1.49277e-06	5.27982	3.5589e-05
Mthe_0999	Membrane protein		8.5576	2.35e-05	9.36064	1.42e-06	8.75931	0.0334779	8.17253	0.00206793
Mthe_1050	F420H2 dehydrogenase subunit A	fpoA	3.7186	7.5e-06	4.39033	6.68e-08	4.6023	6.94e-06	2.8694	0.000323
Mthe_1051	F420H2 dehydrogenase subunit B	fpoB	4.2263	9.28e-09	4.89973	7.01e-06	9.08527	7.4e-06	6.4578	2.17e-05
Mthe_1052	F420H2 dehydrogenase subunit C	fpoC	9.72773	4.99e-08	9.90255	3.73e-07	25.5055	7.59e-06	16.4671	4.35e-05
Mthe_1053	F420H2 dehydrogenase subunit H	fpoH	7.82385	3.53e-10	8.2556	4.18e-07	19.3856	9.24e-07	16.6468	5.66e-07
Mthe_1054	F420H2 dehydrogenase subunit I	fpoI	4.96565	4.42e-10	5.40481	2.78e-07	12.0559	5.18e-05	9.39044	3.46e-05
Mthe_1055	F420H2 dehydrogenase subunit J	fpoJ1	1.61339	3.93e-07	1.69011	3.1e-05	5.01977	5.91e-05	4.60385	3.15e-05
Mthe_1056	F420H2 dehydrogenase subunit J	fpoJ2	1.64434	6.66e-08	1.75453	1.95e-07	4.64226	3.29e-07	4.21775	1.78e-05
Mthe_1057	F420H2 dehydrogenase subunit K	fpoK	1.31497	8.74e-05	1.43239	0.000214	3.17454	4.05e-05	3.44809	0.000215
Mthe_1058	F420H2 dehydrogenase subunit L	fpoL	11.5194	2.18e-06	12.7055	2.63e-06	41.3329	7.49e-07	45.4274	1.07e-05
Mthe_1059	F420H2 dehydrogenase subunit M	fpoM	11.824	6.72e-06	13.3062	1.28e-06	34.7764	1.15e-07	37.3404	3.29e-06
Mthe_1060	F420H2 dehydrogenase subunit N	fpoN	19.2542	7.13e-05	21.1197	8.3e-07	43.0006	3.18e-06	38.5998	2.02e-06
Mthe_1069	Major sheath protein	mspA	198.15	3.44e-07	181.985	1.26e-06	205.776	1.13e-05	198.57	1.26e-06
Mthe_1070	major sheath protein 2		13.6608	7.93e-07	15.1093	0.00442	22.2294	8.94e-06	30.1658	5.51e-06
Mthe_1095	formylmethanofuran dehydrogenase, subunit D	fmdD	0.421346	1.11651e-12	0.405749	6.03952e-13	0.647531	1.01864e-14	0.861301	7.87952e-15
Mthe_1096	formylmethanofuran dehydrogenase, subunit B	fmdB	2.65087	0.00122371	2.72616	0.00150892	4.1963	7.59716e-05	5.59294	5.98522e-05
Mthe_1097	formylmethanofuran dehydrogenase, subunit A	fmdA	3.64693	0.0150763	3.55925	0.0121918	7.38238	0.0103702	10.0984	0.0105482
Mthe_1098	formylmethanofuran dehydrogenase, subunit C	fmdC	1.47347	3.94812e-06	1.44174	2.96225e-06	2.68339	6.46159e-07	3.24511	1.63733e-07
Mthe_1105	Membrane protein		4.03095	0.0270276	4.51709	2.02e-10	2.57892	4.29863e-07	1.57698	2.18666e-11
Mthe_1135	coenzyme pqq synthesis protein E	pqqE	1.7369	2.24319e-05	0.777557	4.27954e-07	3.06604	2.88604e-06	2.3328	3.00445e-09
Mthe_1146	glucose-6-phosphate isomerase	phi	1.12059	1.74068e-07	1.15023	2.29825e-07	1.06294	7.63713e-12	0.698829	4.50673e-16
Mthe_1154	coenzyme pqq synthesis protein E	pqqE	1.15285	2.55589e-07	5.02312	7.21166e-08	1.15935	2.27866e-11	1.32445	1.9435e-12
Mthe_1177	S-layer-related duplication domain protein		4.12532	0.0321662	4.35269	1.87e-06	4.66631	0.000212083	5.05742	2.40114e-05
Mthe_1194	AMP-dependent synthetase and ligase	acsA	126.848	8.93e-06	104.82	5.38e-07	219.071	4.21e-07	255.07	1.04e-06
Mthe_1204	ABC transporter tungsten-binding protein		12.0533	0.000184	1.03507	6.70641e-08	0.294723	3.83308e-19	0.530044	1.17391e-17
Mthe_1282	Collagen-binding surface protein Cna-like, B-type domain		28.1103	0.00345662	26.2284	0.00576204	28.9406	1.79e-05	16.4963	1.84e-05
Mthe_1317	Membrane protein		11.1449	9.16e-05	18.4956	7.26e-06	13.4983	0.000324	15.4226	0.00345
Mthe_1333	fructose 1,6-bisphosphate aldolase/phosphatase	fbp/aldo	4.63556	6.53e-11	4.89297	8.94e-09	4.97396	0.000392641	6.11689	0.000147164
Mthe_1339	formate dehydrogenase, alpha subunit	fdhA	3.78463	0.0193277	8.03417	1.34e-06	7.91182	0.0170778	13.1309	1.78e-05
Mthe_1340	anaerobic carbon-monoxide dehydrogenase iron sulfur subunit	cooF	1.40632	2.33625e-06	2.69509	0.00136412	3.18213	4.42347e-06	4.17858	2.83183e-06
Mthe_1341	carbon-monoxide dehydrogenase, catalytic subunit	cooS	4.49623	2.28e-06	9.99946	2.29e-05	10.2947	1.64e-05	13.5414	6.2e-06
Mthe_1378	tetrahydromethanopterin S-methyltransferase, subunit H	mtrH	17.9885	3.09e-06	15.3539	2.71e-08	35.4467	2.15e-05	26.4501	1.75e-06
Mthe_1379	tetrahydromethanopterin S-methyltransferase, subunit G (EC 2.1.1.86)	mtrG	2.42665	0.000508963	1.97244	7.41154e-05	7.41923	0.0104676	5.65634	7.15463e-05
Mthe_1380	tetrahydromethanopterin S-methyltransferase, subunit F (EC 2.1.1.86)	mtrF	1.64994	1.31592e-05	1.38897	1.9925e-06	5.48162	0.000923095	4.08143	2.16233e-06
Mthe_1381	tetrahydromethanopterin S-methyltransferase, subunit A (EC 2.1.1.86)	mtrA	8.76303	1.64e-06	7.29589	1.22e-05	28.1002	0.000124	20.435	6.68e-06
Mthe_1382	tetrahydromethanopterin S-methyltransferase, subunit B (EC 2.1.1.86)	mtrB	3.57583	0.0120303	3.16098	0.00495405	10.871	5.06e-05	9.19462	0.00541377
Mthe_1383	tetrahydromethanopterin S-methyltransferase, subunit C (EC 2.1.1.86)	mtrC	9.18844	8.64e-09	8.28736	2.65e-06	28.5076	1.73e-05	23.6145	1.1e-06
Mthe_1384	tetrahydromethanopterin S-methyltransferase, subunit D (EC 2.1.1.86)	mtrD	7.57967	0.00112	6.87992	2.6e-06	20.7286	0.000115	16.941	3.66e-05
Mthe_1385	tetrahydromethanopterin S-methyltransferase, subunit E (EC 2.1.1.86)	mtrE	13.7403	1.63e-07	12.3559	8.89e-07	28.8499	9.11e-06	23.8218	1.21e-07
Mthe_1447	phosphoribulokinase	prk	1.48014	4.13456e-06	1.79997	3.07155e-05	1.16918	2.52851e-11	1.69999	5.28611e-11
Mthe_1476	ATP citrate lyase	acly	4.6413	5.61e-05	5.59259	2.48e-06	6.00637	0.00204927	8.14465	0.00195256
Mthe_1498	oligosaccharyl transferase, archaeosortase A system-associated		13.1367	1.13e-07	11.6147	7.87e-07	20.2873	2.91e-08	17.3034	4.02e-06
Mthe_1537	Periplasmic serine protease, ClpP class		3.339	0.00709097	3.35073	0.00764759	3.20955	4.71504e-06	2.88361	4.29855e-08
Mthe_1548	oligosaccharyl transferase, archaeosortase A system-associated		2.62206	0.00101445	2.48194	0.000652386	3.83985	3.0962e-05	4.20842	3.26254e-06
Mthe_1573	heterodisulfide reductase subunit B2	hdrB	1.07431	0.00388	1.01599	0.422	1.73299	6.96e-05	2.27612	4.24e-07
Mthe_1574	heterodisulfide reductase subunit C2	hdrC	0.786787	0.000317	0.713407	7.17e-06	1.18378	0.00098	1.35255	0.000947
Mthe_1576	heterodisulfide reductase subunit A2	hdrA	7.45889	3.39e-07	7.48736	1.89e-07	10.0949	1.08e-08	13.214	1.02e-06
Mthe_1602	surface protein with sdrD domain		16.1531	0.000154	35.5426	0.000433088	21.4764	1.99e-07	242.776	3.58685e-08
Mthe_1603	5,6,7,8-tetrahydromethanopterin hydro-lyase	fae	1.72	2.00397e-05	1.82	3.42195e-05	0.96	1.79254e-12	0.77	1.5294e-15
Mthe_1616	ribulose-1,5-bisphosphate carboxylase/oxygenase large subunit	RuBisCO	2.06792	0.000108	2.17978	5.72e-06	5.74025	0.000932	12.4988	8.74e-06
Mthe_1626	periplasmic copper-binding protein		4.32417	0.04328	5.4379	5.4e-08	5.81193	0.00150959	11.7213	0.0311941
Mthe_1643	formylmethanofuran-tetrahydromethanopterin formyltransferase	ftr	4.50805	2.92e-06	4.67303	1.77e-06	6.39637	0.00341654	5.40812	4.30951e-05
Mthe_1645	pyruvate ferredoxin oxidoreductase, beta subunit	porA	3.91724	0.0014384	4.29926	0.00233286	4.28101	4.80182e-05	4.45251	4.33973e-06
Mthe_1646	pyruvate ferredoxin oxidoreductase, alpha subunit	porB	6.4171	0.00493461	6.02206	0.00833409	6.23354	0.00197006	5.98859	0.000137075
Mthe_1647	pyruvate ferredoxin oxidoreductase, delta subunit	porC	0.683034	6.57286e-12	0.723529	1.47921e-11	0.705207	2.14222e-14	0.695475	5.5684e-16
Mthe_1648	pyruvate ferredoxin oxidoreductase, gamma subunit	porD	2.14621	1.73042e-06	1.61765	4.13114e-06	1.72358	2.03424e-08	1.7448	5.28611e-11
Mthe_1652	fumarate CoM:CoB oxidoreducase (succinate forming)	tfrAB	1.52883	5.18811e-06	1.54706	5.02038e-05	1.78484	5.0479e-10	1.87689	7.39295e-11
Mthe_1653	protein of unknown function DUF541		4.98662	3.73e-05	6.68378	2.24e-05	3.49717	1.19033e-05	5.19588	3.19309e-05
Mthe_1659	Membrane protein		9.66165	0.000547	9.04329	7e-07	3.10728	3.40986e-06	1.37321	3.7345e-12
Mthe_1689	pentapeptide repeat protein		2.89892	0.00240248	3.54614	0.0117232	3.40533	8.91543e-06	3.04212	8.0424e-08
Mthe_1690	bapA large repetitive protein		43.9822	5.69612e-05	53.7868	6.60868e-06	57.6384	0.00427054	75.6947	0.00539828
Mthe_1696	RimK-like ATPgrasp N-terminal domain (Pfam PF14401)		4.17066	0.0348126	3.39688	0.00857325	2.40219	1.8069e-07	2.66643	1.72664e-08
Mthe_1701	Membrane protein		7.01217	2.71e-07	6.17278	3.59e-08	7.90561	0.0169366	4.74978	1.20748e-05
Mthe_1704	protein of unknown function DUF106, transmembrane		3.56351	0.0117234	3.931	0.0239724	6.52648	0.00400768	8.18431	0.00213978
Mthe_1705	protein translocase subunit secY/sec61 alpha		6.89776	2.88e-06	8.32312	9.11e-08	16.1952	1.88e-06	24.7465	9.97e-06
Mthe_0549	Isocitrate dehydrogenase (NAD(+))	idh	1.51164	2.035e-08	1.45613	2.55783e-08	1.28285	7.57104e-16	1.23585	5.40624e-19
Mthe_1637	phosphoenolpyruvate synthase	pps	12.9555	2.94e-07	10.9399	3.6e-07	16.2909	0.00614249	13.6811	1.50098e-05
Mthe_0833	enolase	eno	4.99531	0.00431585	5.43697	0.0123264	7.75143	6.09114e-06	7.83692	2.54121e-08
Mthe_0167	phosphoglycerate mutase, 2,3-bisphosphoglycerate-independent	gpml	1.26941	2.46449e-09	1.39315	1.49933e-08	1.29145	8.81495e-16	1.51438	9.00306e-18
Mthe_0757	phosphoglycerate mutase	gpmA	0.0556852	7.75582e-26	0.0644015	5.49265e-25	0.0430519	6.39262e-33	0.0338217	2.41542e-34
Mthe_0041	Triose-phosphate isomerase	tpiA	1.40255	8.61477e-09	1.7818	2.70407e-07	1.66229	2.7508e-14	2.30746	2.79365e-15
Mthe_1607	V/A-type H+/Na+-transporting ATPase subunit D	atpD	32.7081	0.0348921	30.1651	0.0410792	64.8292	6.58e-06	97.1194	3.25e-07
Mthe_1608	V/A-type H+/Na+-transporting ATPase subunit B	atpB	54.6921	0.000638456	50.5502	0.000792181	189.928	0.00022684	314.699	0.000185793
Mthe_1609	V/A-type H+/Na+-transporting ATPase subunit A	atpA	57.0324	0.000435545	53.8229	0.000449122	214.029	7.0688e-05	353.084	5.95367e-05
Mthe_1610	V/A-type H+/Na+-transporting ATPase subunit F	atpF	6.49074	0.0288669	5.8976	0.0217619	23.9621	0.000237	36.1264	1.68e-05
Mthe_1611	V/A-type H+/Na+-transporting ATPase subunit C	atpC	25.9801	9.17e-07	24.5289	5.75e-06	86.9631	3.76e-05	169.208	0.0296265
Mthe_1612	V/A-type H+/Na+-transporting ATPase subunit E	atpE	17.3142	2.83e-05	17.3492	1.85e-06	61.9918	3.08e-05	103.782	4.51e-06
Mthe_1613	V/A-type H+/Na+-transporting ATPase subunit K	atpK	5.8644	0.0143346	5.73316	0.0178777	39.7112	1.56e-05	59.9325	8.06e-06
Mthe_1614	V/A-type H+/Na+-transporting ATPase subunit I	atpI	55.3211	5.96e-09	55.1896	0.00205	165.843	0.000127	290.963	7.7e-05
Mthe_1615	V/A-type H+/Na+-transporting ATPase subunit G/H	atpH	9.87437	1.96e-06	9.39165	1.67e-06	20.8067	0.0343788	24.8991	0.00406904
Mthe_1273	Cell surface protein with copper binding domain		2.95156	3.66063e-05	3.26935	0.000168797	3.33037	2.62363e-10	3.78258	2.28922e-12
Mthe_1510	Cell surface protein with copper binding domain		1.66789	6.79006e-08	2.42234	8.17915e-06	2.20565	1.23252e-12	4.11702	7.12392e-12
