# Supplementary material for: Methane production by Methanothrix thermoacetophila via direct interspecies electron transfer with Geobacter metallireducens
Source: mBio. 2023 Jun 12;14(4):e00360-23. doi: 10.1128/mbio.00360-23 (PMC10470525; doi:10.1128/mbio.00360-23)
Supplement: Table S4 — Genes that were differentially expressed by Mx. thermoacetophila grown under various conditions. [file mbio.00360-23-s0005.xlsx]

## Sheet: up DIET vs acetate
Supplementary Table S4A. Genes that were at least 1.5 fold up-regulated in Mx. thermoacetophila cells grown vis DIET with G. metallireducens compared to growth by acetotrophic methanogenesis with 40 mM acetate. Results were considered significant if p-value <0.05
Locus ID	Annotation	Gene	Main role	Sub role	# transmembrane helices	Membrane motif	Signal peptide?	Fold change	p-Value
Mthe_1204	ABC transporter tungsten-binding protein	tupA	Transport and binding proteins	tungstate transport	0	no	yes	11.7317	4.49605e-10
Mthe_0509	Formylmethanofuran dehydrogenase, subunit E domain	fwdE	Methanogenesis	CO2 to methane	0	PS51257	yes	5.50191	5.41692e-08
Mthe_1203	ABC-type tungstate transport system, periplasmic component	tupB	Transport and binding proteins	tungstate transport	6	no	no	4.24341	2.85188e-08
Mthe_0515	Major facilitator superfamily domain, general substrate transporter		Transport and binding proteins	oxalate/formate transport	12	0	no	4.09556	0.00140965
Mthe_1202	ABC-type tungstate transporter	tupC	Transport and binding proteins	bis(tungstenpterin) cofactor biosynthesis	0	no	no	4.08438	3.82508e-08
Mthe_0902	Winged helix-turn-helix transcription repressor DNA-binding		Regulatory functions	Transcriptional regulator	0	no	no	4.03709	2.45533e-07
Mthe_0510	extracellular solute-binding protein, family 5		Transport and binding proteins	extracellular solutes	0	no	yes	3.91685	5.42836e-08
Mthe_0104	cobalamin (vitamin B12) biosynthesis CbiX protein	cbiX	Biosynthesis of cofactors	cobalamin biosynthesis/coenzyme F430 biosynthesis	0	no	no	3.61131	2.34288e-07
Mthe_0528	ABC-type Fe3+-hydroxamate transport system		Transport and binding proteins	Fe3+ hydroxamate	0	no	no	3.28043	8.56836e-06
Mthe_1296	Flavin-binding protein dodecin		Transport and binding proteins	flavin binding protein	0	no	no	3.0373	0.0012064
Mthe_0105	Coenzyme F(430) synthetase		Biosynthesis of cofactors	factor 430 biosynthesis	0	no	no	2.95922	1.41144e-07
Mthe_0511	Cobyrinic acid a,c-diamide synthase	cbiA	Biosynthesis of cofactors	cobalamin biosynthesis	0	no	no	2.88887	9.34336e-08
Mthe_1681	ABC-type Zn uptake system ZnuABC, Zn-binding component ZnuA	znuA	Transport and binding proteins	zinc and manganese transport	0	no	yes	2.87596	1.72474e-06
Mthe_0081	hypothetical protein		Unknown function		0	no	yes	2.83648	3.99045e-06
Mthe_0210	hypothetical protein		Hypothetical protein		0	no	no	2.73484	1.24716e-06
Mthe_0858	ABC-type dipeptide/oligopeptide/nickel transport system, permease component		Transport and binding proteins	peptide transport	6	no	no	2.71135	2.2931e-06
Mthe_0867	The (Largely Archaeal Putative) Hydrophobe/Amphiphile Efflux-3 (HAE3) Family		Transport and binding proteins	putative lipid transporter	12	no	no	2.60832	1.66589e-08
Mthe_1042	ABC-type Fe3+-hydroxamate transport system		Transport and binding proteins	Fe3+ hydroxamate	0	no	yes	2.59364	3.54639e-08
Mthe_0774	formylmethanofuran dehydrogenase, subunit E (EC 1.2.99.5)	fwdE	Methanogenesis	CO2 to methane	0	no	no	2.57652	5.11664e-07
Mthe_0868	HTH-type transcriptional regulator, glycine betaine synthesis regulator	gbsR	Regulatory functions	transcriptional regulator, glycine betaine synthesis	0	no	no	2.55283	1.44574e-08
Mthe_0775	ABC-type Mn2+/Zn2+ transport system, ATPase component		Transport and binding proteins	manganese/zinc transport	0	no	no	2.53291	3.24951e-07
Mthe_0859	binding-protein-dependent transport systems inner membrane component		Transport and binding proteins	peptide/nickel	6	no	no	2.52327	1.57417e-05
Mthe_0113	cbiM cobalt/nickel transport system permease protein	cbiM	Transport and binding proteins	cobalt transport for cobalamin biosynthesis	8	no	no	2.48478	1.03755e-06
Mthe_0882	LIM domain protein		Putative cell adhesion protein		0	no	no	2.40216	2.5829e-07
Mthe_0972	iron complex transport system substrate-binding protein		Transport and binding proteins	iron transport	1	no	no	2.37295	1.17628e-05
Mthe_1684	Uncharacterized Fe-S cluster-containing enzyme, radical SAM superfamily		Transferase	methyltransferase	0	no	no	2.35981	9.86357e-08
Mthe_0607	Pseudouridine synthase/archaeosine transglycosylase		Regulatory functions	posttranscriptional regulation	0	no	no	2.30342	0.00491141
Mthe_0857	oligopeptide/dipeptide ABC transporter, ATPase subunit		Transport and binding proteins	peptide transport	0	no	no	2.26461	5.47783e-06
Mthe_0106	Ni-sirohydrochlorin a,c-diamide reductive cyclase	cfbD	Biosynthesis of cofactors	F430 biosynthesis	0	no	no	2.25122	2.5935e-07
Mthe_1032	Membrane protein		Unknown function		3	no	no	2.24489	3.74394e-05
Mthe_0966	transposase		transposase		0	no	no	2.20005	1.00656e-06
Mthe_1201	tfx HTH-type transcriptional regulator, fmd operon transcriptional regulator		Regulatory functions	fmd operon transcriptional regulator	0	no	no	2.16366	6.81145e-07
Mthe_1303	hypothetical protein		Hypothetical protein		0	no	no	2.08379	1.03008e-05
Mthe_0925	Protein of unknown function DUF555		Unknown function		0	no	no	2.04658	7.82438e-08
Mthe_0923	Universal stress protein A	uspA	Stress response		0	no	no	2.03981	2.37269e-08
Mthe_0962	hypothetical protein		Hypothetical protein		0	no	no	2.03644	4.92986e-06
Mthe_0444	ABC-type Fe3+-hydroxamate transport system, periplasmic component		Transport and binding proteins	Fe3+ hydroxamate	1	PS51257	yes	2.03443	6.4186e-05
Mthe_0776	ABC-type Mn2+/Zn2+ transport system, permease component		Transport and binding proteins	Mn2+ and Zn+ transport	8	no	no	1.9984	7.71531e-07
Mthe_1427	membrane protein		Unknown function		4	no	no	1.97796	6.44239e-06
Mthe_0866	membrane protein		Unknown function		1	no	no	1.97495	6.94882e-07
Mthe_1265	4Fe-4S ferredoxin, iron-sulfur binding domain protein		Electron transport		0	no	no	1.95769	1.46235e-05
Mthe_0869	hypothetical protein		Hypothetical protein		0	no	no	1.93744	0.000661024
Mthe_0968	Methyltransferase type 12		Unknown function		0	no	no	1.92388	1.07005e-07
Mthe_1417	4Fe-4S ferredoxin, iron-sulfur binding domain protein		Electron transport		0	no	no	1.92279	6.66824e-05
Mthe_0917	lolC_E lipoprotein-releasing system permease protein		Transport and binding proteins	lipoprotein transport	3	no	no	1.91747	8.82557e-08
Mthe_0973	Protein of unknown function DUF3387		Unknown function		0	no	no	1.91038	0.000350826
Mthe_0963	putative transmembrane protein		Unknown function		8	no	no	1.90421	9.30271e-06
Mthe_0371	Membrane protein		Unknown function		1	no	no	1.89458	1.03636e-07
Mthe_1137	Protein of unknown function DUF2193		Unknown function		0	no	no	1.89458	0.000343742
Mthe_0908	glutaredoxin		Electron transport	electron carrier protein	0	no	no	1.8896	6.74247e-05
Mthe_0865	peptidyl-tRNA hydrolase (EC 3.1.1.29)		Amino acid biosynthesis	L-cysteine biosynthesis II (tRNA dependent)	0	no	no	1.87798	2.29891e-07
Mthe_0964	glycosyl transferase, family 2		Cell envelope	glycosyltransferase involved in biofilm formation	0	no	no	1.87366	1.32899e-05
Mthe_1041	ABC-type Fe3+-siderophore transport system, permease component		Transport and binding proteins	iron transport system	8	no	no	1.87314	6.92677e-07
Mthe_1196	acetyl-coenzyme A synthetase (EC 6.2.1.1)		Carbon metabolism	Methanogenesis; acetate to methane	0	no	no	1.85351	0.0285209
Mthe_0921	hypothetical protein		Hypothetical protein		0	no	no	1.84518	6.48061e-08
Mthe_0906	Domain of unknown function DUF2078		Unknown function		2	no	no	1.83391	9.32844e-06
Mthe_0924	amphi-Trp domain protein		Unknown function		0	no	no	1.83334	1.10057e-08
Mthe_0442	ABC-type cobalamin/Fe3+-siderophores transport system, ATPase component		Transport and binding proteins	cobalamin/iron siderophores transport system	0	no	no	1.82482	1.93927e-05
Mthe_1049	Membrane protein		Unknown function		2	no	no	1.81808	3.95128e-05
Mthe_0948	acylphosphatase		Unknown function		0	no	no	1.7806	1.05873e-07
Mthe_1031	Membrane protein		Unknown function		1	no	yes	1.77801	5.9072e-05
Mthe_0883	CxxCxxCC domain protein		Transport and binding proteins	zinc and iron binding domain	0	no	no	1.77507	5.35879e-07
Mthe_0918	lolC_E lipoprotein-releasing system permease protein		Transport and binding proteins	lipoprotein transport	4	no	no	1.77288	4.83985e-07
Mthe_1138	DUF2180 domain protein		Unknown function		0	no	no	1.76767	0.00126413
Mthe_1139	glycerol uptake facilitator protein; aquaporin family protein	glpF	Transport and binding proteins	glycerol uptake	6	no	no	1.75543	0.000753046
Mthe_0895	Preprotein translocase subunit SecD	secD	Transport and binding proteins	Protein export	6	no	no	1.753	5.71479e-09
Mthe_0937	prephenate dehydratase (EC 4.2.1.51)	pheA2	Amino acid biosynthesis	L-phenylalanine biosynthesis	0	no	no	1.74891	1.80369e-08
Mthe_0337	hypothetical protein		Hypothetical protein		0	no	no	1.74816	0.000227584
Mthe_0704	phosphate ABC transporter, inner membrane subunit PstA	pstA	Transport and binding proteins	phosphate uptake	6	no	no	1.74664	1.0054e-06
Mthe_0947	hypothetical protein		Hypothetical protein		0	no	no	1.74067	2.59686e-06
Mthe_0965	glycosyl transferase, family 2		Cell envelope	glycosyltransferase involved in cell wall synthesis	0	no	no	1.73236	0.000105266
Mthe_0872	NFS1 cysteine desulfurase	iscS	Cofactor biosynthesis	Thiamine	0	no	no	1.72535	3.32102e-08
Mthe_1038	extracellular solute-binding protein, family 5		Cell envelope	extracellular solutes	0	no	yes	1.72289	1.31437e-05
Mthe_0886	nucleic acid binding, OB-fold, tRNA/helicase-type		Unknown function		0	no	no	1.71972	5.71901e-08
Mthe_0967	transposase		Transposons		0	no	no	1.7197	0.000104745
Mthe_0555	Membrane protein		Unknown function		2	no	no	1.71455	0.000658427
Mthe_0887	ABC transporter related		Transport and binding proteins		0	no	no	1.70947	9.87155e-09
Mthe_0512	tRNA (adenine37-N6)-methyltransferase	trmO	tRNA methyltransferase		0	no	no	1.70784	2.48553e-06
Mthe_0943	Thiamin phosphate synthase YjbQ, UPF0047 family		Cofactor biosynthesis	Thiamin	0	no	no	1.70428	1.05021e-06
Mthe_0894	Radical SAM superfamily enzyme, MoaA/NifB/PqqE/SkfB family		Unknown function		0	no	no	1.69763	9.84711e-08
Mthe_0946	Acylphosphatase-like		Unknown function		0	no	no	1.69593	2.34214e-07
Mthe_0926	DNA repair and recombination protein RadB	radB	DNA repair and recombination	DNA repair protein	0	no	no	1.67374	3.59128e-07
Mthe_0920	Pyridoxal 5'-phosphate synthase (glutamine hydrolyzing)	pdxT	Cofactor biosynthesis	pyridoxal 5'-phosphate biosynthesis II	0	no	no	1.67081	1.59068e-08
Mthe_0919	pyridoxal 5'-phosphate synthase, synthase subunit Pdx1	pdxS	Cofactor biosynthesis	pyridoxal 5'-phosphate biosynthesis II	0	no	no	1.66553	2.13482e-07
Mthe_0936	3-hydroxy-3-methylglutaryl-coenzyme A reductase (EC 1.1.1.34)		Terpenoid backbone	isoprenoid biosynthesis	0	no	no	1.66502	5.14088e-07
Mthe_0907	Ferredoxin:thioredoxin reductase		Electron transport		0	no	no	1.66428	3.9977e-05
Mthe_0443	ABC-type Fe3+-siderophore transport system, permease component		Transport and binding proteins	iron transport system	10	no	no	1.65888	9.23875e-06
Mthe_0927	RNAse Z (EC 3.1.26.11)	rnz	RNA metabolism	RNA degradation	0	no	no	1.65546	4.70329e-08
Mthe_0896	Preprotein translocase subunit SecF	secF	Secretion system	protein export	6	no	no	1.65196	2.14981e-08
Mthe_0905	P-type Cu(+) transporter	copA	Transport and binding proteins	copper transport	8	no	no	1.64927	1.88895e-06
Mthe_0890	cell division protein FtsZ	ftsZ	Cellular processes	Cell division	0	no	no	1.64135	3.2038e-06
Mthe_1559	CRISPR-associated protein, Cas1 family	cas1	Defense mechanisms	CRISPR-cas system	0	no	no	1.63762	0.000453475
Mthe_0091	cobalt ABC transporter, inner membrane subunit CbiQ	cbiQ	Transport and binding proteins	cobalt transport	4	no	no	1.63437	1.03224e-05
Mthe_0935	beta-ribofuranosylaminobenzene 5'-phosphate synthase		Cofactor biosynthesis	tetrahydromethanopterin biosynthesis	0	no	no	1.6324	2.05495e-07
Mthe_1683	Sugar-specific transcriptional regulator TrmB	trmB	Regulatory functions	transcriptional regulator of trehalose/maltose transporter	0	no	no	1.62189	1.49506e-06
Mthe_1590	DUF4277 domain protein		Unknown function		0	no	no	1.62015	0.0517561
Mthe_0441	cobaltochelatase CobN subunit (EC 6.6.1.2)	cobN	Cofactor biosynthesis	cobalamin biosynthesis	0	no	no	1.61714	4.20363e-05
Mthe_0912	sulfhydrogenase subunit beta (sulfur reductase)	hydB	Sulfur metabolism	sulfur reduction	0	no	no	1.61671	7.76417e-08
Mthe_0940	UbiD family decarboxylases		Cofactor biosynthesis		0	no	no	1.61425	1.54508e-06
Mthe_0951	acylphosphatases-like		Unknown function		0	no	no	1.60842	3.5603e-07
Mthe_0913	Molybdopterin oxidoreductase		Electron transport	putative formate dehydrogenase/DMSO reductase	0	no	no	1.60647	3.32238e-07
Mthe_0929	Isoleucyl-tRNA synthetase (EC 6.1.1.5)	ileS	Aminoacyl-tRNA biosynthesis	L-isoleucine tRNA charging	0	no	no	1.60056	2.04743e-08
Mthe_0864	Uncharacterised protein family UPF0434/Trm112 (Pfam PF03966)		Unknown function		0	no	no	1.59932	3.65705e-05
Mthe_0891	Predicted transcriptional regulator		Regulatory functions	Transcriptional regulator	0	no	no	1.5982	1.25025e-06
Mthe_0954	glucose-1-phosphate thymidyltransferase		Cell envelope	biosynthesis of lipopolysaccharides	0	no	no	1.59275	6.44447e-08
Mthe_0899	4Fe-4S ferredoxin, iron-sulfur binding domain protein		Electron transport		0	no	no	1.5909	1.27378e-05
Mthe_0961	glycosyl transferase, family 2		Cell envelope	glycosyltransferase involved in cell wall synthesis	0	no	no	1.58916	3.67215e-06
Mthe_0898	Histone acetyltransferase, component of the RNA polymerase elongator complex		Transcription	RNA polymerase	0	no	no	1.5843	1.10841e-06
Mthe_0956	dTDP-glucose 4,6-dehydratase (EC 4.2.1.46)		Cell envelope	biosynthesis of lipopolysaccharides	0	no	no	1.58252	1.36068e-07
Mthe_0889	transcriptional regulator		Regulatory functions	Transcriptional regulator	0	no	no	1.57656	9.67146e-07
Mthe_1040	Alpha/beta hydrolase family		Unknown function		0	no	no	1.56764	1.49242e-05
Mthe_0928	Bifunctional DNase/RNase		Nucleic acid metabolism	DNA/RNA degradation	0	no	no	1.56632	6.81344e-06
Mthe_0942	nucleic acid binding, OB-fold, tRNA/helicase-type		Unknown function		1	no	no	1.56612	1.82436e-07
Mthe_0950	acylphosphatases-like		Unknown function		0	no	no	1.555	4.91834e-07
Mthe_0236	DHH phosphoesterase		Unknown function		0	no	no	1.55184	1.00848e-05
Mthe_0873	hypothetical protein		Hypothetical protein		0	no	no	1.55015	5.46712e-07
Mthe_0938	PIN domain protein; putative ribonuclease		RNA metabolism	ribonucleases	0	no	no	1.53893	2.86242e-06
Mthe_0903	Pyridine nucleotide-disulphide oxidoreductase		Electron transport	redox reactions; has FAD/NAD(P) binding domain	1	no	no	1.53827	4.8346e-06
Mthe_0606	lamin tail domain protein		Cell envelope	surface structures	1	no	yes	1.53528	3.74033e-05
Mthe_0949	acylphosphatases-like		Unknown function		0	no	no	1.53516	1.10602e-07
Mthe_0945	lipopolysaccharide biosynthesis	wzz	Cell envelope	biosynthesis of lipopolysaccharides	2	no	no	1.53385	6.30337e-05
Mthe_0881	CDP-alcohol phosphatidyltransferase		Phospholipid biosynthesis	archaetidylinositol biosynthesis	4	no	no	1.53344	1.95175e-06
Mthe_0888	methionyl-tRNA synthetase (EC 6.1.1.10)	metG	Aminoacyl-tRNA biosynthesis	methionine tRNA charging	0	no	no	1.51311	7.58322e-08
Mthe_0879	transcriptional regulator, AsnC family		Regulatory functions	Transcriptional regulator	0	no	no	1.50871	6.60674e-07
Mthe_0916	thermosome subunit		Protein fate	Protein folding and stabilization	0	no	no	1.50788	2.17053e-05
Mthe_1134	transcriptional regulator, AsnC family		Regulatory functions	Transcriptional regulator	0	no	no	1.50572	2.64916e-05
Mthe_0960	polysaccharide pyruvyl transferase	wcaK	Cell envelope	biosynthesis of surface polysaccharides	0	no	no	1.50529	1.87905e-06
Mthe_1597	ABC-type Fe3+-hydroxamate transport system, periplasmic component		Transport and binding proteins	Iron hydroxamate or cobalamin	0	no	yes	1.50505	0.00826789
Mthe_0933	histidyl-tRNA synthetase (EC 6.1.1.21)	hisS	Aminoacyl-tRNA biosynthesis	histidine tRNA charging	0	no	no	1.50502	7.04905e-08
Mthe_0914	ferredoxin/flavodoxin---NADP+ reductase	fpr	Electron transport		0	no	no	1.505	6.74559e-06
Mthe_0436	putative transcriptional regulators, CopG/Arc/MetJ family		Regulatory functions	Transcriptional regulator	0	no	no	1.50158	0.00174136
Mthe_0885	DNA repair and recombination protein RadA	radA	DNA repair and recombination	DNA repair protein	0	no	no	1.49871	1.15846e-07
Mthe_0862	CTP synthase (EC 6.3.4.2)	pyrG	Pyrimidine metabolism	CTP synthesis	0	no	no	1.49864	5.7814e-08
Mthe_1575	formylmethanofuran dehydrogenase, subunit F (EC 1.2.99.5)	fmdF	Carbon metabolism	Methanogenesis	0	no	no	1.52195	0.000838868

## Sheet: up acetate vs DIET
Supplementary Table S4B. Genes that were at least 1.5 fold up-regulated in Mx. thermoacetophila cells grown by acetotrophic methanogenesis with 40 mM acetate compared to growth via DIET with G. metallireducens. Results were considered significant if p-value <0.05
Locus ID	Annotation	Gene	Main role	Sub role	# transmembrane helices	Membrane motif	Signal peptide?	Fold change	p-value
Mthe_0135	L-lysine 2,3-aminomutase (EC 5.4.3.2)	kamA	Lysine degradation	L-lysine conversion to beta-L-lysine	0	no	no	17.8568	6.93347e-13
Mthe_0134	hypothetical protein		Hypothetical protein		0	no	no	5.4201	1.3443e-08
Mthe_1463	hypothetical protein		Unknown function		0	no	yes	3.69076	8.07815e-08
Mthe_1546	Membrane protein		Unknown function		3	no	no	3.54795	5.61621e-09
Mthe_0069	Gas vesicle protein GvpG	gvpG	gas vesicle production		0	no	no	2.93867	9.2931e-05
Mthe_0070	gvpA gas vesicle structural protein	gvpA	gas vesicle production		0	no	no	2.89244	3.76849e-05
Mthe_0064	response regulator receiver protein		Regulatory functions	cheY like chemotaxis protein	0	no	no	2.78939	1.71851e-05
Mthe_0072	Gas vesicle protein GvpK	gvpK	gas vesicle production		0	no	no	2.69436	7.51045e-05
Mthe_0060	gas vesicle protein GVPa	gvpA	gas vesicle production		0	no	no	2.67874	0.000960815
Mthe_0071	gas vesicle protein GVPa	gvpA	gas vesicle production		0	no	no	2.6295	3.36836e-05
Mthe_0063	gas vesicle protein GVPa	gvpA	gas vesicle production		0	no	no	2.62668	0.000529088
Mthe_0062	gas vesicle protein GVPa	gvpA	gas vesicle production		0	no	no	2.62668	0.000529088
Mthe_0061	gas vesicle protein GVPa	gvpA	gas vesicle production		0	no	no	2.62668	0.000529088
Mthe_1168	Transglutaminase-like		Unknown function		0	no	no	2.59316	2.1623e-08
Mthe_0234	hypothetical protein		Hypothetical protein		0	no	no	2.57174	4.61232e-07
Mthe_0065	PAS/PAC sensor signal transduction histidine kinase		Regulatory functions	Signal transduction	0	no	no	2.54705	8.65193e-05
Mthe_0053	gas vesicle protein gvpH	gvpH	gas vesicle production		0	no	no	2.47684	6.22463e-05
Mthe_1336	hypothetical protein		Hypothetical protein		0	no	no	2.47427	4.45996e-07
Mthe_0235	hypothetical protein		Hypothetical protein		0	no	no	2.47161	4.02207e-07
Mthe_0073	Gas vesicle synthesis GvpLGvpF	gvpF	gas vesicle production		0	no	no	2.46809	2.76782e-05
Mthe_0400	Nicotinate-nucleotide-dimethylbenzimidazole phosphoribosyltransferase		Cofactor biosynthesis	nicotinate	0	no	no	2.35095	0.00342602
Mthe_0058	gas vesicle protein GvpN	gvpN	gas vesicle production		0	no	no	2.26602	0.000118564
Mthe_0296	Membrane protein		Unknown function		1	no	yes	2.22927	1.8717e-07
Mthe_0057	hypothetical protein		Hypothetical protein		0	no	no	2.21733	0.000184232
Mthe_0054	hypothetical protein		Hypothetical protein		0	no	no	2.20649	9.92132e-05
Mthe_0056	Gas vesicle protein GvpO	gvpO	gas vesicle production		0	no	no	2.19493	0.000384629
Mthe_0055	Gas vesicle synthesis GvpLGvpF	gvpLF	gas vesicle production		0	no	no	2.19273	0.000244353
Mthe_1341	Ni-dependent carbon monoxide dehydrogenase precursor	cooS	Carbon metabolism	reductive acetyl-CoA pathway	0	no	no	2.18384	2.69799e-08
Mthe_1602	surface protein with sdrD domain		Cell surface	cell adhesion domain	1	pfam17210	no	2.18183	1.92534e-06
Mthe_0059	hypothetical protein		Hypothetical protein		0	no	no	2.17579	0.00178602
Mthe_0342	ABC-type Fe3+-hydroxamate transport system		Transport and binding proteins	iron hydroxamate	0	no	yes	2.14173	0.00196598
Mthe_1627	Unknown protein		Unknown function		0	no	yes	2.12039	4.54153e-06
Mthe_1337	4Fe-4S ferredoxin, iron-sulfur binding		Electron transport		0	no	no	2.11724	2.19495e-08
Mthe_1338	4Fe-4S ferredoxin, iron-sulfur binding domain protein		Electron transport		0	no	no	2.11357	4.70087e-07
Mthe_1545	Unknown protein		Unknown function		0	no	yes	2.1054	3.45881e-07
Mthe_1339	Formate dehydrogenase (coenzyme F420)	fdhA	Methanogenesis	coenzyme B/coenzyme M regeneration V (formate-dependent)	0	no	no	2.0788	2.993e-09
Mthe_0066	Domain of unknown function DUF835 (Pfam PF05763)		Unknown function		0	no	no	2.05009	3.35956e-05
Mthe_0067	PadR family transcriptional regulator	padR	Regulatory functions	Transcriptional regulator	0	no	no	2.04016	0.000173515
Mthe_0068	RecA-superfamily ATPase, KaiC/GvpD/RAD55 family		Unknown function		0	no	no	2.02713	8.06455e-05
Mthe_1414	Protein of unknown function DUF1699		Unknown function		0	no	no	1.97762	0.000814981
Mthe_0617	2-amino-3,7-dideoxy-D-threo-hept-6-ulosonate synthase	aroA'	Amino acid biosynthesis	archaeal chorismate synthesis; tryptophan biosynthesis	0	no	no	1.96848	5.55714e-08
Mthe_0614	Membrane protein		Unknown function		1	no	no	1.96243	0.000417051
Mthe_1141	Winged helix-turn-helix transcription repressor DNA-binding		Regulatory functions	Transcriptional repressor	0	no	no	1.91466	0.000140485
Mthe_0680	cysteate synthase		Cofactor biosynthesis	coenzyme M biosynthesis II	0	no	no	1.91168	2.12108e-07
Mthe_1340	anaerobic carbon-monoxide dehydrogenase iron sulfur subunit	cooF	Carbon metabolism	Methane metabolism	0	no	no	1.87345	3.00019e-07
Mthe_0469	Membrane protein		Unknown function		1	no	no	1.8504	2.26073e-06
Mthe_0381	hypothetical protein		Hypothetical proteins		0	no	no	1.7938	2.56178e-06
Mthe_0636	CRISPR-associated protein, Cas2 family	cas2	Defense mechanisms	CRISPR-cas2 system	0	no	no	1.77274	0.00219763
Mthe_1531	integral membrane sensor signal transduction histidine kinase		Regulatory functions	Signal transduction	10	no	no	1.75915	3.6795e-08
Mthe_1524	integral membrane sensor signal transduction histidine kinase		Regulatory functions	Signal transduction	10	no	no	1.75915	3.6795e-08
Mthe_1517	integral membrane sensor signal transduction histidine kinase		Regulatory functions	Signal transduction	10	no	no	1.75915	3.6795e-08
Mthe_0516	Unknown protein		Unknown function		0	no	yes	1.71507	1.78887e-07
Mthe_1491	hypothetical protein		Hypothetical proteins		0	no	no	1.70615	8.77382e-06
Mthe_1174	hypothetical protein		Hypothetical proteins		0	no	no	1.67045	0.00270487
Mthe_0146	precorrin-4/cobalt-precorrin-4 C11-methyltransferase	cbiF	Cofactor biosynthesis	cobalamin biosynthesis	0	no	no	1.65725	0.000905804
Mthe_0148	precorrin-8W decarboxylase	cbiT	Cofactor biosynthesis	cobalamin biosynthesis	0	no	no	1.65277	0.00357839
Mthe_0635	CRISPR-associated protein, Cas1 family	cas1	Defense mechanisms	CRISPR-cas system	0	no	no	1.6475	9.81671e-06
Mthe_1292	Membrane protein		Unknown function		6	no	yes	1.64717	1.81718e-07
Mthe_0683	Fe-S cluster domain protein		Electron transport		0	no	no	1.64113	5.63232e-06
Mthe_1317	Membrane protein		Unknown function		2	no	yes	1.64029	0.000601425
Mthe_1416	ahpC peroxiredoxin 2/4	ahpC	Electron transport		0	no	no	1.63503	1.89824e-07
Mthe_0145	cobalamin (vitamin B12) biosynthesis CbiG protein	cbiG	Cofactor biosynthesis	cobalamin biosynthesis	0	no	no	1.62358	0.000515186
Mthe_0681	ABC transporter related		Transport and binding proteins		0	no	no	1.60783	8.41633e-07
Mthe_0576	Unknown protein		Unknown function		0	no	yes	1.59527	3.00752e-06
Mthe_0404	Predicted transcriptional regulator		Regulatory functions	Transcriptional regulator	0	no	no	1.59303	3.49079e-06
Mthe_1507	imidazole glycerol phosphate synthase subunit hisH (EC 2.4.2.-)	hisH	Amino acid biosynthesis	L-histidine synthesis	0	no	no	1.59129	1.74419e-05
Mthe_0737	CRISPR-associated exonuclease Cas4	cas4	Defense mechanisms	CRISPR-cas system	0	no	no	1.58988	5.39288e-06
Mthe_1156	DUF2162 domain protein		Unknown function		7	no	no	1.58972	1.37947e-05
Mthe_0142	cobalamin (vitamin B12) biosynthesis CbiD protein	cbiD	Cofactor biosynthesis	cobalamin biosynthesis	0	no	no	1.58808	0.000471644
Mthe_0144	precorrin-3 methyltransferase (EC 2.1.1.131)	cbiH	Cofactor biosynthesis	cobalamin biosynthesis	0	no	no	1.56934	0.00141428
Mthe_1376	Tetratricopeptide TPR_2 repeat protein		Unknown function		0	no	no	1.56759	1.39916e-07
Mthe_1506	imidazole glycerol phosphate synthase subunit hisF (EC 4.1.3.-)	hisF	Amino acid biosynthesis	Histidine biosynthesis	0	no	no	1.56611	5.07594e-07
Mthe_0147	cobalt-factor II C20-methyltransferase (EC 2.1.1.151)	cbiL	Cofactor biosynthesis	cobalamin biosynthesis	0	no	no	1.56221	0.00419474
Mthe_1128	Membrane associated protein		Unknown function		0	PS51257	yes	1.55217	2.38221e-05
Mthe_1173	phosphomethylpyrimidine synthase	thiC	Cofactor biosynthesis	Thiamine	0	no	no	1.54339	0.00279399
Mthe_0341	metallophosphoesterase		Unknown function		0	no	no	1.51842	0.000176378
Mthe_1284	hypothetical protein		Hypothetical proteins		0	no	yes	1.51785	0.000155852
Mthe_1269	TrkA-N domain protein		Unknown function		0	no	no	1.51615	2.58409e-05
Mthe_0390	hypothetical protein		Hypothetical proteins		0	no	no	1.50491	1.76709e-06
Mthe_1157	outer membrane transport energization protein ExbB (TC 2.C.1.1.1)	exbB	Transport and binding proteins	biopolymer transport	3	no	no	1.50442	0.0027571

## Sheet: up DIET-mag vs ace-mag
Supplementary Table S4C. Genes that were at least 1.5 fold up-regulated in Mx. thermoacetophila cells grown in the presence of magnetite by DIET with G. metallireducens compared to cells grown in the presence of magnetite with 40 mM acetate as the sole substrate for methanogenesis. Results were considered significant if p-value <0.05
Locus ID	Annotation	Gene	Main role	Sub role	# transmembrane helices	Membrane motif	Signal peptide?	Fold change	p-value
Mthe_0617	2-amino-3,7-dideoxy-D-threo-hept-6-ulosonate synthase	aroA'	Amino acid biosynthesis	archaeal chorismate synthesis; tryptophan biosynthesis	0	no	no	4.4059	1.32011e-09
Mthe_0249	L-glutamine synthetase (EC 6.3.1.2)	glnA	Amino acid biosynthesis	Arginine biosynthesis	0	no	no	2.00594	1.27521e-09
Mthe_1003	1-(5-phosphoribosyl)-5-[(5-phosphoribosylamino)methylideneamino] imidazole-4-carboxamide isomerase (EC 5.3.1.16)	hisA	Amino acid biosynthesis	Histidine biosynthesis	0	no	no	1.77821	3.13388e-08
Mthe_1430	imidazoleglycerol phosphate synthase, cyclase subunit	hisF	Amino acid biosynthesis	Histidine biosynthesis	0	no	no	1.62582	0.000146388
Mthe_0937	prephenate dehydratase (EC 4.2.1.51)	pheA2	Amino acid biosynthesis	L-phenylalanine biosynthesis	0	no	no	1.57474	5.70367e-07
Mthe_0745	diaminopimelate decarboxylase (EC 4.1.1.20)	lysA	Amino acid biosynthesis	Lysine biosynthesis	0	no	no	1.76697	2.34312e-06
Mthe_1682	phosphoserine phosphatase (EC 3.1.3.3)	serB	Amino acid biosynthesis	Serine biosynthesis	0	no	no	1.63654	4.4121e-08
Mthe_1306	branched chain amino acid aminotransferase apoenzyme (EC 2.6.1.42)	ilvE	Amino acid biosynthesis	Valine, leucine, and isoleucine biosynthesis	0	no	no	1.66848	1.17515e-07
Mthe_1536	arginine decarboxylase (EC 4.1.1.19)	speA	Amino acid metabolism	Arginine and proline metabolism	0	no	no	1.61628	7.27235e-08
Mthe_0013	phenylacetate-CoA ligase (EC 6.2.1.30)	paaK	Amino acid metabolism	Phenylalanine degradation	0	no	no	2.84079	2.97347e-11
Mthe_0633	phenylacetate-CoA ligase (EC 6.2.1.30)	paaK	Amino acid metabolism	Phenylalanine metabolism	0	no	no	1.64344	1.52474e-07
Mthe_1312	fructose-bisphosphate aldolase, class I	fbaB	Carbon metabolism	Fructose and mannose metabolism	0	no	no	2.26789	9.84415e-08
Mthe_0915	formate dehydrogenase, alpha subunit (F420) (EC 1.2.99.-)	fdhA	Carbon metabolism	carbon fixation; CO2 to formate	0	no	no	1.58147	2.99718e-08
Mthe_0817	phosphoglycerate kinase (EC 2.7.2.3)	pgk	Carbon metabolism	CO2 fixation	13	no	no	1.77123	8.69097e-10
Mthe_0455	3-hexulose-6-phosphate synthase (EC 4.1.2.43)	hps-phi	Carbon metabolism	CO2 fixation	0	no	no	1.55651	1.82614e-06
Mthe_1146	glucose-6-phosphate isomerase, archaeal	pgi1	Carbon metabolism	Glycolysis	0	no	no	1.56033	2.30503e-06
Mthe_1665	formylmethanofuran dehydrogenase, subunit E (EC 1.2.99.5)	fmdE	Carbon metabolism	Methanogenesis	0	no	no	2.27212	2.13518e-07
Mthe_0774	formylmethanofuran dehydrogenase, subunit E (EC 1.2.99.5)	fwdE	Carbon metabolism	Methanogenesis	0	no	no	1.91217	0.000272132
Mthe_0959	coenzyme F420 hydrogenase subunit beta	frhB	Carbon metabolism	Methanogenesis	0	no	no	1.86704	6.46303e-08
Mthe_0980	CoB-CoM heterodisulfide reductase, subunit D (EC 1.8.98.1)	hdrD	Carbon metabolism	Methanogenesis	0	no	no	1.85163	1.39508e-09
Mthe_0981	heterodisulfide reductase subunit E	hdrE	Carbon metabolism	Methanogenesis	5	no	no	1.79793	1.69174e-09
Mthe_1196	acetate--CoA ligase	acs	Carbon metabolism	Methanogenesis	0	no	no	1.67561	8.6248e-05
Mthe_0509	Formylmethanofuran dehydrogenase, subunit E domain	fwdE	Carbon metabolism	Methanogenesis	0	PS51257	yes	1.5767	0.0107652
Mthe_0809	methylenetetrahydromethanopterin dehydrogenase (EC 1.5.99.9)	mtd	Carbon metabolism	Methanogenesis	0	no	no	1.50917	1.39774e-05
Mthe_0909	Acetolactate decarboxylase	alsD	Carbon metabolism	Pyruvate fermentation	0	no	no	1.91141	1.16699e-08
Mthe_1164	dolichyl-phosphooligosaccharide-protein glycotransferase	aglB	Cell envelope	Biosyntheis of surface polysaccharides	13	no	no	1.70002	7.21159e-08
Mthe_0945	lipopolysaccharide biosynthesis	wzz	Cell envelope	biosynthesis of lipopolysaccharides	2	no	no	1.5967	1.23175e-08
Mthe_0960	polysaccharide pyruvyl transferase	wcaK	Cell envelope	biosynthesis of surface polysaccharides	0	no	no	2.64552	1.72947e-09
Mthe_0759	UDP-Glycosyltransferase/glycogen phosphorylase		Cell envelope	Biosynthesis of surface polysaccharides	0	no	no	1.57474	0.00092271
Mthe_0944	UDP-N-acetylglucosamine--dolichyl-phosphate		Cell envelope	Bisynthesis of surface polysaccharides	8	no	no	1.66773	5.76647e-09
Mthe_0964	glycosyl transferase, family 2		Cell envelope	glycosyltransferase involved in biofilm formation	0	no	no	4.04943	4.9336e-06
Mthe_1674	glycosyl transferase, family 2		Cell envelope	glycosyltransferase involved in cell wall biosynthesis	0	no	no	1.85186	0.00834435
Mthe_0965	glycosyl transferase, family 2		Cell envelope	glycosyltransferase involved in cell wall synthesis	0	no	no	2.82536	0.000337823
Mthe_0961	glycosyl transferase, family 2		Cell envelope	glycosyltransferase involved in cell wall synthesis	0	no	no	2.01562	6.22368e-08
Mthe_0227	MscS Mechanosensitive ion channel	mscS	Cell envelope	ion channel	3	pfam00924	no	1.73612	1.43848e-07
Mthe_1629	undecaprenyl-diphosphatase	bacA	Cell envelope	Peptidoglycan biosynthesis	6	no	no	2.36165	3.95357e-06
Mthe_0588	Tad-like Flp pilus assembly protein		Cell envelope	Surface structures	0	no	yes	4.18982	0.000874496
Mthe_0606	lamin tail domain protein		Cell envelope	surface structures	1	no	yes	2.84931	0.0014135
Mthe_0847	cell surface protein		Cell envelope	Surface structures	0	TIGR03804	yes	2.2784	1.20841e-05
Mthe_1282	Collagen-binding surface protein Cna-like, B-type domain		Cell envelope	Surface structures	1	IPR013783	yes	1.78246	7.65729e-09
Mthe_0890	cell division protein FtsZ	ftsZ	Cellular processes	Cell division	0	no	no	1.64325	1.9392e-08
Mthe_1631	heat shock protein Hsp20	hsp2	Cellular processes	heat shock proteins	0	no	no	2.26201	3.68319e-06
Mthe_0941	beta-lactamase domain protein		Cellular processes	Quorum sensing	0	no	no	1.53129	1.07349e-06
Mthe_0015	UspA domain protein	uspA	Cellular processes	universal stress protein	0	no	no	2.77511	0.0032436
Mthe_0923	Universal stress protein A	uspA	Cellular processes	universal stress response	0	no	no	2.46722	2.198e-11
Mthe_0001	quinolinate synthetase (EC 2.5.1.72)	nadA	Cofactor biosynthesis	nicotinate and nicotinamide metabolism	0	no	no	1.65462	8.46347e-07
Mthe_1178	Ni-sirohydrochlorin a,c-diamide reductive cyclase subunit	cfbC	Cofactor biosynthesis	Factor F43 biosynthesis	0	no	no	1.72776	4.80248e-06
Mthe_0741	Iron binding protein involved in Fe-S cluster formation	iscU	Cofactor biosynthesis	FeS cluster assembly	0	no	no	1.70426	0.00842069
Mthe_1061	Fe-S cluster assembly iron-binding protein	iscA	Cofactor biosynthesis	FeS cluster biogenesis	0	no	no	1.63129	8.47725e-06
Mthe_1466	glutamyl-tRNA synthetase (EC 6.1.1.17)	gltX	Cofactor biosynthesis	Heme biosynthesis	0	no	no	1.53813	3.85128e-07
Mthe_0936	3-hydroxy-3-methylglutaryl-coenzyme A reductase (EC 1.1.1.34)		Cofactor biosynthesis	isoprenoid biosynthesis	0	no	no	1.64782	1.98533e-08
Mthe_0306	Molybdopterin biosynthesis enzyme MoaB	moaB	Cofactor biosynthesis	Molybdopterin	0	no	no	1.76624	1.47812e-06
Mthe_0919	pyridoxal 5'-phosphate synthase, synthase subunit Pdx1	pdxS	Cofactor biosynthesis	pyridoxal 5'-phosphate biosynthesis II	0	no	no	1.76844	1.74692e-09
Mthe_0589	Undecaprenyl pyrophosphate synthase	uppS	Cofactor biosynthesis	Terpenoid backbone biosynthesis	0	no	no	2.49681	9.43227e-08
Mthe_0943	Thiamin phosphate synthase YjbQ, UPF0047 family		Cofactor biosynthesis	Thiamine	0	no	no	2.16176	2.89611e-05
Mthe_0983	Molybdopterin synthase/thiamin biosynthesis sulphur carrier, beta-grasp		Cofactor biosynthesis	Thiamine	0	no	no	1.99669	4.13584e-06
Mthe_0872	NFS1 cysteine desulfurase	iscS	Cofactor biosynthesis	Thiamine	0	no	no	1.71886	4.34548e-08
Mthe_0892	thiamine biosynthesis protein	thiI	Cofactor biosynthesis	Thiamine	0	no	no	1.5297	1.37086e-07
Mthe_1121	Sulfide-dependent adenosine diphosphate thiazole synthase	thi4	Cofactor biosynthesis	Thiamine metabolism	0	no	no	1.67922	7.38984e-07
Mthe_1261	NAD(P)H dehydrogenase (quinone)	wrbA	Cofactor biosynthesis	Ubiquinone and terpenoid quinone biosynthesis	0	no	no	1.52696	0.00402209
Mthe_1560	CRISPR-associated protein Cas2	cas2	Defense mechanisms	CRISPR-cas system	0	no	no	1.92845	0.00203572
Mthe_1561	CRISPR locus-related DNA-binding protein		Defense mechanisms	CRISPR-cas system	0	no	no	1.86472	1.13361e-06
Mthe_1562	CRISPR-associated protein, TM1814		Defense mechanisms	CRISPR-cas system	0	no	no	1.59613	0.00204348
Mthe_1554	CRISPR-associated protein Csc3	csc3	Defense mechanisms	CRISPR-cas system	0	no	no	1.5464	8.49149e-07
Mthe_0279	Predicted N6-DNA-methyltransferase		DNA metabolism	DNA methylation	0	no	no	1.53447	0.0145899
Mthe_0742	nucleoid protein MC1		DNA metabolism	DNA protection	0	no	no	3.2316	1.58475e-08
Mthe_0300	ATP dependent DNA ligase		DNA metabolism	DNA recombination and repair	0	no	no	1.51569	3.52977e-07
Mthe_1455	Ada DNA repair, metal-binding		DNA metabolism	DNA repair	0	PS51257	no	1.88558	0.000122876
Mthe_0595	DNA topoisomerase I (EC 5.99.1.2)	topA	DNA metabolism	DNA replication	0	no	no	1.50276	5.81805e-07
Mthe_1027	DNA polymerase delta processivity factor		DNA metabolism	DNA replication and repair	0	no	no	1.57528	4.31744e-08
Mthe_0911	HhH-GPD family protein		DNA metabolism	endonuclease III	0	no	no	1.51103	4.55321e-07
Mthe_1169	Exodeoxyribonuclease VII small subunit (EC 3.1.11.6)	xseB	DNA metabolism	Mismatch repair	0	no	no	1.69691	0.000364663
Mthe_0608	micrococcal nuclease	nuc	DNA metabolism	nuclease	0	PS51257	no	1.94363	0.000967009
Mthe_1265	4Fe-4S ferredoxin, iron-sulfur binding domain protein		Energy metabolism	Electron transport	0	no	no	5.94418	0.000660341
Mthe_0897	nitroreductase		Energy metabolism	Electron transport	0	no	no	2.56516	7.54658e-10
Mthe_1387	Nitroreductase		Energy metabolism	Electron transport	0	no	no	2.26833	0.000201543
Mthe_1045	Predicted flavin-nucleotide-binding protein, pyridoxine 5'-phosphate oxidase superfamily		Energy metabolism	Electron transport	0	no	no	2.06603	4.59928e-05
Mthe_0707	Glutaredoxin		Energy metabolism	Electron transport	0	no	no	1.72538	1.76234e-05
Mthe_0117	Rubredoxin		Energy metabolism	Electron transport	0	no	no	1.68065	0.0319268
Mthe_1050	NADH dehydrogenase subunit A (EC 1.6.5.3)	fpoA	Energy metabolism	Electron transport	3	no	no	1.64523	5.59085e-08
Mthe_1428	reduced coenzyme F420:NADP oxidoreductase (EC 1.6.99.-)	fno	Energy metabolism	Electron transport	0	no	no	1.64266	8.53247e-06
Mthe_1052	F420H2 dehydrogenase subunit D	fpoD	Energy metabolism	Electron transport	0	no	no	1.58815	1.8685e-07
Mthe_0130	NADPH-dependent FMN reductase		Energy metabolism	Electron transport	0	no	no	1.55519	2.85462e-06
Mthe_1133	thioredoxin		Energy metabolism	Electron transport	0	no	no	1.53865	2.83467e-06
Mthe_0899	4Fe-4S ferredoxin, iron-sulfur binding domain protein		Energy metabolism	Electron transport	0	no	no	1.5077	0.00146056
Mthe_0778	D-arabinose 1-dehydrogenase, Zn-dependent alcohol dehydrogenase family	adhP	Energy metabolism	Pyruvate metabolism	0	no	no	1.57871	0.000487552
Mthe_0914	ferredoxin/flavodoxin---NADP+ reductase	fpr	Energy metabolism	redox reactions; has FAD/NAD(P) binding domain	0	no	no	1.69981	3.36188e-08
Mthe_0962	hypothetical protein		Hypothetical proteins		0	no	no	5.50311	0.00280928
Mthe_1303	hypothetical protein		Hypothetical proteins		0	no	no	4.41192	4.20444e-12
Mthe_1664	Hypothetical protein		Hypothetical proteins		0	no	no	3.16095	7.11575e-11
Mthe_0358	Hypothetical protein		Hypothetical proteins		0	no	no	2.77034	0.00411683
Mthe_0200	hypothetical protein		Hypothetical proteins		0	no	no	2.62935	6.50618e-07
Mthe_1579	Hypothetical protein		Hypothetical proteins		0	no	no	2.58201	1.28199e-06
Mthe_0708	Hypothetical protein		Hypothetical proteins		0	no	no	2.56473	1.90902e-09
Mthe_0281	hypothetical protein		Hypothetical proteins		0	no	no	2.46665	8.08059e-09
Mthe_1284	hypothetical protein		Hypothetical proteins		0	no	yes	2.30818	2.6094e-06
Mthe_0337	hypothetical protein		Hypothetical proteins		0	no	no	2.29713	0.0131981
Mthe_0374	hypothetical protein		Hypothetical proteins		0	no	no	2.20994	5.77249e-05
Mthe_0591	hypothetical protein		Hypothetical proteins		0	no	no	2.09653	2.29663e-06
Mthe_0209	hypothetical protein		Hypothetical proteins		0	no	no	2.03181	2.58528e-05
Mthe_0391	hypothetical protein		Hypothetical proteins		0	no	no	1.94351	6.29913e-06
Mthe_1226	hypothetical protein		Hypothetical proteins		0	no	no	1.93266	5.64759e-07
Mthe_1628	hypothetical protein		Hypothetical proteins		0	no	no	1.91318	0.00896655
Mthe_0582	hypothetical protein		Hypothetical proteins		0	no	no	1.85591	8.22129e-05
Mthe_0297	Hypothetical protein		Hypothetical proteins		0	no	no	1.85047	5.33804e-07
Mthe_0957	hypothetical protein		Hypothetical proteins		0	no	no	1.8325	5.36859e-06
Mthe_1283	hypothetical protein		Hypothetical proteins		0	no	no	1.79128	2.40041e-06
Mthe_0874	hypothetical protein		Hypothetical proteins		0	no	no	1.78468	2.52177e-09
Mthe_1222	hypothetical protein		Hypothetical proteins		0	no	no	1.76043	7.69115e-07
Mthe_0873	hypothetical protein		Hypothetical proteins		0	no	no	1.71099	7.63423e-08
Mthe_0524	hypothetical protein		Hypothetical proteins		0	no	no	1.65064	6.00291e-05
Mthe_1229	hypothetical protein		Hypothetical proteins		0	no	no	1.64125	0.00456345
Mthe_0307	Hypothetical protein		Hypothetical proteins		0	no	no	1.565	0.00210778
Mthe_1424	hypothetical protein		Hypothetical proteins		0	no	no	1.55898	0.000275762
Mthe_1386	CDP-diglyceride synthetase		Lipid and phospholipid metabolism	CDP-archaeol biosynthesis	4	no	no	2.68256	1.34638e-06
Mthe_1142	geranylgeranylglycerol-phosphate geranylgeranyltransferase		Lipid and phospholipid metabolism	CDP-archaeol biosynthesis	6	no	no	1.58972	2.41389e-05
Mthe_0276	Myo-inositol-1-phosphate synthase		Lipid and phospholipid metabolism	myo-inositol biosynthesis	0	no	no	1.69747	2.30677e-09
Mthe_0466	3-hydroxy-9,10-secoandrosta-1,3,5(10)-triene-9,17-dione monooxygenase reductase component	hsaB	Lipid and phospholipid metabolism	steroid degradation	1	no	no	1.67904	2.21521e-07
Mthe_1580	XTP/dITP diphosphohydrolase [EC:3.6.1.66]	rdgB	Nucleotide metabolism	Purine metabolism	0	no	no	1.88706	8.9214e-06
Mthe_0928	Bifunctional DNase/RNase		Nucleotide metabolism	DNA/RNA degradation	0	no	no	2.09044	1.9551e-10
Mthe_1272	surE 5'-nucleotidase	surE	Nucleotide metabolism	nicotinate and nicotinamide metabolism	0	no	no	1.54688	3.69006e-06
Mthe_1588	phosphodiesterase, MJ0936 family		Nucleotide metabolism	Phosphoesterase	0	no	no	1.67795	0.00153752
Mthe_0014	Phosphoribosylaminoimidazole carboxylase	purE	Nucleotide metabolism	Purine metabolism	0	no	no	2.58888	4.29899e-08
Mthe_1111	phosphoribosyltransferase	hpt	Nucleotide metabolism	Purine metabolism	0	no	no	2.02606	8.01956e-09
Mthe_1509	phosphoribosylaminoimidazole-succinocarboxamide synthase (EC 6.3.2.6)	purC	Nucleotide metabolism	Purine metabolism	0	no	no	1.70019	4.16427e-06
Mthe_1293	ribonucleoside-diphosphate reductase alpha chain	nrdE	Nucleotide metabolism	Pyrimidine biosynthesis	0	no	no	2.18343	5.68471e-05
Mthe_0451	dihydroorotate oxidase B, electron transfer subunit (EC 1.3.3.1)	pyrDII	Nucleotide metabolism	Pyrimidine metabolism	0	no	no	1.63815	6.69695e-06
Mthe_0236	soluble type II pyrophosphatase	ppaC	Nucleotide metabolism	pyrophosphatase that breaks Ppi to 2 Pi	0	no	no	1.58134	2.62485e-07
Mthe_0083	proteasome endopeptidase complex, beta component (EC 3.4.25.1). Threonine peptidase. MEROPS family T01A	psmB	Protein fate	Proteasome	0	no	no	1.55301	9.04224e-08
Mthe_0632	protein translocase subunit secE/sec61 gamma	secE	Protein fate	Protein export	1	no	no	3.4105	1.38069e-09
Mthe_0916	thermosome subunit		Protein fate	Protein folding and stabilization	0	no	no	1.73565	5.84474e-07
Mthe_0805	heat shock protein Hsp20	hsp2	Protein fate	Protein processing	0	no	no	1.63492	0.00207191
Mthe_0064	response regulator receiver protein		Regulatory functions	cheY like chemotaxis protein	0	no	no	2.80304	0.000627246
Mthe_0882	LIM domain protein		Regulatory functions	DNA binding domain	0	no	no	2.17988	1.21685e-08
Mthe_0232	Small nuclear ribonucleoprotein, LSM family		Regulatory functions	RNA binding protein	0	no	no	3.95	6.50334e-10
Mthe_1493	PAS/PAC sensor signal transduction histidine kinase		Regulatory functions	Signal transduction mechanism	0	no	no	1.50839	1.53741e-06
Mthe_0754	Winged helix-turn-helix transcription repressor DNA-binding		Regulatory functions	Transcription repressor	0	no	no	3.4834	0.000355109
Mthe_0902	Winged helix-turn-helix transcription repressor DNA-binding		Regulatory functions	Transcriptional regulator	0	no	no	9.36767	1.96121e-07
Mthe_0889	transcriptional regulator		Regulatory functions	Transcriptional regulator	0	no	no	2.80037	2.39073e-08
Mthe_0484	transcriptional regulator, XRE family		Regulatory functions	Transcriptional regulator	0	no	no	1.99138	0.000171297
Mthe_0187	Predicted transcriptional regulator		Regulatory functions	Transcriptional regulator	0	no	no	1.98254	0.000188097
Mthe_1449	putative transcriptional regulator		Regulatory functions	Transcriptional regulator	0	no	no	1.84899	0.00107027
Mthe_1234	transcriptional regulator, ArsR family		Regulatory functions	Transcriptional regulator	0	no	no	1.61885	3.33724e-07
Mthe_1190	Predicted nucleic acid-binding protein, contains Zn-ribbon domain		Regulatory functions	Transcriptional regulator	1	no	no	1.59328	0.00695011
Mthe_0891	Predicted transcriptional regulator		Regulatory functions	Transcriptional regulator	0	no	no	1.53547	8.41379e-06
Mthe_0982	Predicted transcriptional regulator		Regulatory functions	Transcriptional regulator	0	no	no	1.53518	0.00440472
Mthe_0879	transcriptional regulator, AsnC family		Regulatory functions	Transcriptional regulator	0	no	no	1.5276	1.93112e-06
Mthe_1683	Sugar-specific transcriptional regulator TrmB	trmB	Regulatory functions	transcriptional regulator of trehalose/maltose transporter	0	no	no	1.71688	4.01171e-06
Mthe_0456	Helix-turn-helix, type 11 domain protein		Regulatory functions	Transcriptional repressor	0	no	no	1.65963	0.00107767
Mthe_1141	Winged helix-turn-helix transcription repressor DNA-binding		Regulatory functions	Transcriptional repressor	0	no	no	1.5797	0.0148084
Mthe_0898	Histone acetyltransferase, component of the RNA polymerase elongator complex		Transcription	RNA polymerase	0	no	no	1.63882	4.12932e-08
Mthe_0023	archaeal histone		Transcription	transcription factor	0	no	no	1.60346	0.000116285
Mthe_0968	Methyltransferase type 12		Transferase	methyl group	0	no	no	3.92795	0.00273047
Mthe_0394	Radical SAM domain protein		Transferase	Methyl group	0	no	no	2.13126	1.11298e-07
Mthe_1684	Radical SAM domain protein		Transferase	methyltransferase	0	no	no	2.48059	9.85423e-13
Mthe_1685	HPr kinase		Transferase	Phosphoryl group	0	no	no	1.69131	7.9174e-07
Mthe_1409	phosphotransferase KptA/Tpt1	kptA	Transferase	phosphoryl groups	0	no	no	2.00792	1.37385e-10
Mthe_0837	translation elongation factor 1B (aEF-1B)	ef1b	Translation	Elongation factors	0	no	no	2.86796	0.00050064
Mthe_0929	Isoleucyl-tRNA synthetase (EC 6.1.1.5)	ileS	Translation	L-isoleucine tRNA charging	0	no	no	1.79528	9.65698e-09
Mthe_0838	Predicted RNA binding protein DUF1610		Translation	predicted RNA binding protein involved in translation	0	no	no	2.14213	7.1745e-05
Mthe_0670	SSU ribosomal protein S6E	rps6e	Translation	ribosomal protein	0	no	no	2.08252	9.34261e-10
Mthe_0231	LSU ribosomal protein L37E	rpl37e	Translation	ribosomal protein	0	no	no	1.60942	8.23905e-05
Mthe_0079	ribosomal protein S3Ae	rps3ae	Translation	ribosomal proteins	0	no	no	1.82388	2.12356e-09
Mthe_1620	ribosomal protein S11	rps11	Translation	ribosomal proteins	0	no	no	1.76185	1.09764e-05
Mthe_0483	LSU ribosomal protein L18AE	rpl18e	Translation	ribosomal proteins	0	no	no	1.7209	1.01139e-08
Mthe_1569	ribosomal protein L39e	rpl39e	Translation	ribosomal proteins	0	no	no	1.58387	0.000134489
Mthe_0120	Ribosomal S13S15-like	rps15	Translation	ribosomal proteins	0	no	no	1.54912	3.19101e-08
Mthe_0331	LSU ribosomal protein L7AE	rpl7ae	Translation	ribosomal proteins	0	no	no	1.54828	0.0276058
Mthe_0993	LSU ribosomal protein L21E	rpl21e	Translation	ribosomal proteins	0	no	no	1.54766	2.62914e-06
Mthe_0267	Nucleolar GTP-binding 1		Translation	ribosome biogenesis	0	no	no	1.71936	1.63809e-05
Mthe_0806	Ribosome biogenesis protein Tsr3 (rRNA maturation)		Translation	rRNA maturation	0	no	no	1.71039	0.00369989
Mthe_1581	23S rRNA (cytidine1920-2'-O)/16S rRNA (cytidine1409-2'-O)-methyltransferase	tlyA	Translation	rRNA methylase	0	no	no	1.65134	1.76371e-06
Mthe_0366	translation initiation factor 1 (eIF-1/SUI1)		Translation	Translation initiation factor	0	no	no	2.88145	0.00338422
Mthe_1686	translation initiation factor 5A precursor (eIF-5A)	eIF5A	Translation	Translation initiation factor	0	no	no	2.37907	4.47821e-07
Mthe_1048	tyrosyl-tRNA synthetase (EC 6.1.1.1)	tyrS	Translation	tRNA charging	0	no	no	2.48287	5.68206e-10
Mthe_0773	lysyl-tRNA synthetase, class I (EC 6.1.1.6)	lysS	Translation	tRNA charging	0	no	no	1.74839	4.7205e-08
Mthe_1002	glutamyl-tRNA(Gln) amidotransferase subunit D (EC 6.3.5.7)	gatD	Translation	tRNA charging	0	no	no	1.5002	6.51691e-08
Mthe_0875	tRNA(His)-5'-guanylyltransferase (EC 2.7.7.-)	thg1	Translation	tRNA modification	0	no	no	2.53205	7.3488e-10
Mthe_1667	tRNA (cytidine56-2'-O)-methyltransferase		Translation	tRNA modification	0	no	no	2.18921	6.37864e-06
Mthe_0129	tRNA-guanine transglycosylase (EC 2.4.2.29)	tgt	Translation	tRNA modification	0	no	no	2.04899	5.67594e-07
Mthe_0992	THUMP domain protein	pus1	Translation	tRNA modification	0	no	no	1.54317	1.60671e-07
Mthe_1578	RNase P subunit RPR2	rpr2	Translation	tRNA processing	0	no	no	1.65234	1.30085e-05
Mthe_1583	queuosine precursor transporter	yhhQ	Transport and binding proteins		7	no	no	1.67371	0.00145292
Mthe_0263	putative acetate transporter	ADY2	Transport and binding proteins	acetate transport	6	no	no	2.37377	1.3264e-11
Mthe_0327	Putative Ca2+/H+ antiporter, TMEM165/GDT1 family		Transport and binding proteins	Ca2+/H+ antiporter	5	no	no	1.79753	0.00185742
Mthe_0696	Mg2+ and Co2+ transporter CorA	corA	Transport and binding proteins	cations	2	no	no	2.2682	8.00109e-08
Mthe_0665	Predicted cation transporter		Transport and binding proteins	cations	10	no	no	1.73232	5.57692e-09
Mthe_0580	cobalamin biosynthesis protein CbiM	cbiM	Transport and binding proteins	cobalt transporter	5	no	no	1.54227	9.516e-05
Mthe_0579	Cobalt transport protein CbiN	cbiN	Transport and binding proteins	cobalt/nickel transport	2	no	no	1.79371	2.80507e-05
Mthe_0118	Bacterial non-heme ferritin	ftnA	Transport and binding proteins	iron	0	no	no	2.03075	0.02179
Mthe_1591	Iron(III) dicitrate transport system permease protein		Transport and binding proteins	iron and hydroxamate	0	no	no	3.22369	0.00107232
Mthe_0775	ABC-type Mn2+/Zn2+ transport system, ATPase component		Transport and binding proteins	manganese/zinc transport	0	no	no	2.38118	3.13771e-05
Mthe_0776	ABC-type Mn2+/Zn2+ transport system, permease component		Transport and binding proteins	Mn2+ and Zn+ transport	8	no	no	2.68939	2.4768e-07
Mthe_0468	Na+/proline symporter		Transport and binding proteins	Na+/proline	13	no	no	2.19399	2.84995e-11
Mthe_0705	phosphate ABC transporter, inner membrane subunit PstC	pstC	Transport and binding proteins	Phosphate uptake	6	no	no	3.96305	1.1161e-10
Mthe_0704	phosphate ABC transporter, inner membrane subunit PstA	pstA	Transport and binding proteins	phosphate uptake	6	no	no	3.65004	9.72426e-11
Mthe_1582	Voltage-dependent potassium channel	pch	Transport and binding proteins	potassium	5	no	no	2.05429	7.05708e-05
Mthe_1461	major facilitator superfamily MFS_1		Transport and binding proteins	putative sugar transporter	9	no	no	1.66237	3.23169e-06
Mthe_1278	sodium/pantothenate symporter	panF	Transport and binding proteins	sodium and panthothenate	13	no	no	3.12933	9.72554e-13
Mthe_1492	TctA family transporter	tctA	Transport and binding proteins	tricarboxylate transporter	10	no	no	1.67612	0.0126572
Mthe_0357	permease protein		Transport and binding proteins	Unknown substrate	7	no	no	1.92611	0.000111291
Mthe_0323	major facilitator superfamily MFS_1		Transport and binding proteins	Unknown substrate	14	no	no	1.66534	8.74924e-07
Mthe_0861	Voltage-dependent potassium channel		Transport and binding proteins	voltage gated ion channel	5	no	no	1.73035	0.0226943
Mthe_0966	transposase		Transposons		0	no	no	3.09139	2.66616e-06
Mthe_0967	transposase		Transposons		0	no	no	2.93875	1.95658e-05
Mthe_0555	Membrane protein		Unknown function		2	no	no	12.0941	9.34352e-07
Mthe_0963	putative transmembrane protein		Unknown function		8	no	no	11.5856	1.53806e-06
Mthe_1049	Membrane protein		Unknown function		2	no	no	6.74658	8.08109e-05
Mthe_0387	hypothetical protein		Unknown function		0	no	yes	5.65412	0.00176039
Mthe_1599	Protein of unknown function DUF169		Unknown function		0	no	no	4.76459	0.00606524
Mthe_0925	Protein of unknown function DUF555		Unknown function		0	no	no	4.61334	7.5259e-10
Mthe_0734	CxxC-x17-CxxC domain		Unknown function		0	no	no	4.26798	0.000358118
Mthe_0100	Membrane protein		Unknown function		1	no	no	4.2591	0.00146347
Mthe_0924	amphi-Trp domain protein		Unknown function		0	no	no	4.15676	0.00108554
Mthe_1427	membrane protein		Unknown function		4	no	no	3.82057	2.88427e-07
Mthe_0195	Unknown protein		Unknown function		0	no	yes	3.29937	3.49308e-06
Mthe_1688	Membrane protein		Unknown function		1	no	no	3.19008	0.000326694
Mthe_0876	PRC-barrel domain protein		Unknown function		0	no	no	2.97547	2.65322e-08
Mthe_0893	protein of unknown function DUF1232		Unknown function		0	no	no	2.80412	5.44534e-09
Mthe_0753	Membrane protein		Unknown function		3	no	no	2.61719	0.000219416
Mthe_0697	Membrane protein		Unknown function		1	no	no	2.55147	1.43944e-08
Mthe_1454	Uncharacterized protein, UPF0147 family		Unknown function		0	no	no	2.48325	4.51703e-06
Mthe_0740	Membrane protein		Unknown function		1	no	no	2.40102	2.40247e-05
Mthe_0932	Protein of unknown function DUF131		Unknown function		2	no	no	2.39284	2.2005e-05
Mthe_1087	DUF2098 domain protein		Unknown function		0	no	no	2.38479	3.71946e-08
Mthe_0469	Membrane protein		Unknown function		1	no	no	2.38085	6.68088e-07
Mthe_0910	Unknown protein		Unknown function		0	no	yes	2.3509	5.97759e-10
Mthe_1414	Protein of unknown function DUF1699		Unknown function		0	no	no	2.33252	0.00612703
Mthe_1659	Membrane protein		Unknown function		1	no	yes	2.29868	0.000362278
Mthe_0445	Membrane protein		Unknown function		1	no	yes	2.25759	0.00388438
Mthe_1431	Predicted RNA-binding protein, contains TRAM domain		Unknown function		0	no	no	2.20408	0.0160676
Mthe_0581	Predicted RNA-binding protein, contains TRAM domain		Unknown function		0	no	no	2.17427	0.0069021
Mthe_1032	Membrane protein		Unknown function		3	no	no	2.17363	0.000105316
Mthe_0556	DUF134 domain protein		Unknown function		0	no	no	2.16842	8.06808e-05
Mthe_1487	Membrane protein		Unknown function		3	no	no	2.13862	0.000339291
Mthe_0973	Protein of unknown function DUF3387		Unknown function		0	no	no	2.05544	0.0340703
Mthe_0942	nucleic acid binding, OB-fold, tRNA/helicase-type		Unknown function		1	no	no	2.01809	9.49737e-10
Mthe_0370	Membrane protein		Unknown function		2	no	no	1.95849	4.31039e-05
Mthe_0590	Nascent polypeptide-associated complex NAC		Unknown function		0	no	no	1.94714	3.87462e-05
Mthe_1013	Rubredoxin-type fold		Unknown function		0	no	no	1.92516	5.5331e-06
Mthe_0017	DUF2551 domain protein		Unknown function		0	no	no	1.91754	0.00786182
Mthe_0194	Uncharacterized conserved protein, contains PQ loop repeat		Unknown function		2	no	no	1.89927	0.00297762
Mthe_0931	Protein of unknown function DUF131		Unknown function		1	no	no	1.88361	0.000581735
Mthe_0224	Membrane associated protein		Unknown function		1	no	yes	1.86024	4.42244e-05
Mthe_0658	Protein of unknown function DUF504		Unknown function		0	no	no	1.84423	0.0135837
Mthe_0871	Unknown protein		Unknown function		0	no	yes	1.77929	7.20107e-05
Mthe_0308	Protein of unknown function DUF77		Unknown function		0	no	no	1.69445	2.62755e-06
Mthe_1701	Membrane protein		Unknown function		1	no	yes	1.69183	3.35606e-08
Mthe_1464	Secreted protein		Unknown function		0	no	yes	1.67499	0.000782915
Mthe_0250	Protein-tyrosine-phosphatase		Unknown function		0	no	no	1.67423	0.000980453
Mthe_0433	radical SAM additional 4Fe4S-binding SPASM domain		Unknown function		0	no	no	1.67334	3.89038e-05
Mthe_1105	Membrane protein		Unknown function		1	no	no	1.66252	8.14258e-05
Mthe_0066	Domain of unknown function DUF835 (Pfam PF05763)		Unknown function		0	no	no	1.64549	0.0257592
Mthe_1442	Membrane protein		Unknown function		1	no	no	1.64225	1.21878e-06
Mthe_0008	EMC6_arch domain protein		Unknown function		3	no	no	1.64201	7.81331e-06
Mthe_0269	Pentapeptide repeats (9 copies)		Unknown function		2	no	yes	1.63902	5.90243e-06
Mthe_0128	protein of unknown function DUF165		Unknown function		7	no	no	1.63051	0.000851524
Mthe_1240	Protein of unknown function DUF389		Unknown function		7	no	no	1.62755	1.4499e-07
Mthe_1075	Unknown protein		Unknown function		10	no	no	1.62716	0.000198095
Mthe_1076	Membrane protein		Unknown function		2	no	no	1.60579	0.0353462
Mthe_0430	SPFH domain, Band 7 family protein		Unknown function		1	no	no	1.60435	0.0127721
Mthe_0756	protein of unknown function DUF1614		Unknown function		7	no	no	1.60333	4.54475e-06
Mthe_1630	Membrane protein		Unknown function		11	no	no	1.58198	1.28146e-06
Mthe_1223	Membrane protein		Unknown function		1	no	no	1.58002	6.02238e-07
Mthe_1297	Uncharacterized protein, UPF0280 family, ApbE superfamily		Unknown function		0	no	no	1.57142	0.0113391
Mthe_0393	Lamin A/C globular tail domain		Unknown function		1	no	no	1.55838	4.6226e-07
Mthe_0690	Uncharacterized protein, contains metal-binding DGC domain		Unknown function		0	no	no	1.51593	0.000360156
Mthe_1119	Unknown protein		Unknown function		0	no	yes	1.50699	0.00329167

## Sheet: up ace-mag vs DIET-mg
Supplementary Table S4D. Genes that were at least 1.5 fold up-regulated in Mx. thermoacetophila cells grown in the presence of magnetite with acetate (40 mM) as the sole substrate for methanogenesis compared to cells grown in the presence of magnetite by DIET with G. metallireducens. Results were considered significant if p-value <0.05
Locus ID	Annotation	Gene	Main role	Sub role	# transmembrane helices	Membrane motif	Signal peptide?	Fold change	p-value
Mthe_0515	Major facilitator superfamily domain, general substrate transporter		Transport and binding proteins	oxalate/formate transport	12	0	no	1.84391	8.98422e-06
Mthe_0867	The (Largely Archaeal Putative) Hydrophobe/Amphiphile Efflux-3 (HAE3) Family		Transport and binding proteins	putative lipid transporter	12	no	no	1.57172	2.11777e-08
Mthe_1517	integral membrane sensor signal transduction histidine kinase		Regulatory functions	Signal transduction	10	no	no	3.09432	3.65191e-13
Mthe_1531	integral membrane sensor signal transduction histidine kinase		Regulatory functions	Signal transduction	10	no	no	3.09432	3.65191e-13
Mthe_1524	integral membrane sensor signal transduction histidine kinase		Regulatory functions	Signal transduction	10	no	no	3.09432	3.65191e-13
Mthe_1107	permease		Transport and binding proteins	Unknown substrate	10	no	no	1.68398	1.06887e-07
Mthe_1705	protein translocase subunit secY/sec61 alpha	secY	Protein fate	Protein export	9	no	no	1.50333	1.6468e-07
Mthe_1614	V/A-type H+/Na+-transporting ATPase subunit I	atpI	Energy metabolism	Oxidative phosphorylation	7	no	no	1.72563	8.92879e-07
Mthe_1009	Magnesium-transporting ATPase (P-type)		Transport and binding proteins	calcium transporter	7	no	no	1.73101	9.12198e-08
Mthe_0997	cytochrome c biogenesis protein, transmembrane region	ccdA	Energy metabolism	Electron transport	6	no	yes	1.7955	1.70455e-09
Mthe_1139	glycerol uptake facilitator protein; aquaporin family protein	glpF	Transport and binding proteins	glycerol uptake	6	no	no	2.2845	1.20636e-08
Mthe_0411	Divalent metal cation (Fe/Co/Zn/Cd) transporter		Transport and binding proteins	metal cation efflux	6	no	no	1.75567	3.54632e-09
Mthe_1292	Membrane protein		Unknown function		6	no	yes	2.20222	3.57564e-09
Mthe_1546	Membrane protein		Unknown function		3	no	no	1.76661	1.51148e-06
Mthe_0878	Outer membrane protein assembly factor BamB, contains PQQ-like beta-propeller repeat		Energy metabolism	Electron transport	2	no	yes	1.53837	1.04192e-07
Mthe_1602	surface protein with sdrD domain		Cell envelope	cell adhesion domain	1	pfam17210	no	11.116	6.64529e-14
Mthe_1700	Carboxypeptidase-like		Protein fate	carboxypeptidase	1	no	yes	1.96485	1.64077e-08
Mthe_0296	Membrane protein		Unknown function		1	no	yes	2.12719	5.37101e-11
Mthe_0563	Membrane protein		Unknown function		1	no	no	1.81773	2.11575e-06
Mthe_1350	Membrane protein		Unknown function		1	no	yes	1.78739	5.98839e-06
Mthe_0866	membrane protein		Unknown function		1	no	no	1.66676	3.67488e-09
Mthe_0075	Membrane protein		Unknown function		1	no	yes	1.54983	9.80659e-07
Mthe_1029	3-phosphoshikimate 1-carboxyvinyltransferase	aroA	Amino acid biosynthesis	chorismate synthesis	0	no	no	1.66827	7.91509e-09
Mthe_0135	L-lysine 2,3-aminomutase (EC 5.4.3.2)	kamA	Amino acid metabolism	L-lysine conversion to beta-L-lysine	0	no	no	15.4537	1.7744e-17
Mthe_1552	glycogen synthase		Carbohydrate biosynthesis	glycogen	0	no	no	1.77905	1.55872e-09
Mthe_1550	Galactose-1-phosphate uridylyltransferase	galT	Carbohydrate metabolism	Galactose degradation	0	no	no	1.79193	4.67746e-10
Mthe_0799	trehalose 6-phosphate synthase (EC 2.4.1.15)/trehalose 6-phosphatase (EC 3.1.3.12)		Carbohydrate metabolism	glycogen biosynthesis	0	no	no	1.97552	7.42465e-10
Mthe_0797	trehalose synthase (ADP-glucose) (EC 2.4.1.245)	treT	Carbohydrate metabolism	starch and sucrose metabolism	0	no	no	1.80327	2.09019e-07
Mthe_0796	trehalose 6-phosphate synthase (EC 2.4.1.15)		Carbohydrate metabolism	trehalose synthesis	0	no	no	1.58224	0.00435609
Mthe_0412	ribose-phosphate pyrophosphokinase	prsA	Carbon metabolism	CO2 fixation	0	no	no	1.68964	2.73472e-09
Mthe_0035	formate dehydrogenase family accessory protein FdhD	fdhD	Carbon metabolism	Formate	0	no	no	1.71768	4.93424e-08
Mthe_1214	ADP-dependent phosphofructokinase/glucokinase	pfkC	Carbon metabolism	Glycolysis	0	no	no	1.66235	1.48573e-07
Mthe_1195	acetate--CoA ligase	acsA	Carbon metabolism	Methanogenesis	0	no	no	2.47801	8.75983e-09
Mthe_0291	CO dehydrogenase/acetyl-CoA synthase complex, epsilon subunit	cdhB	Carbon metabolism	Methanogenesis	0	no	no	1.61358	1.66519e-08
Mthe_0688	HAGH hydroxyacylglutathione hydrolase	gloB	Carbon metabolism	Pyruvate metabolism	0	no	no	2.73287	2.88117e-12
Mthe_0554	acetate---CoA ligase	acdAB	Carbon metabolism	Pyruvate metabolism	0	no	no	1.76678	1.92752e-08
Mthe_1616	Ribulose-bisphosphate carboxylase	rbcL	Carbon metabolism	Rubisco shunt	0	no	no	2.12503	1.39895e-07
Mthe_1551	UDP-Glycosyltransferase/glycogen phosphorylase		Cell envelope	Biosynthesis of surface polysaccharides	0	no	no	1.71389	5.03587e-09
Mthe_1549	UDP-Glycosyltransferase/glycogen phosphorylase		Cell envelope	Biosynthesis of surface polysaccharides	0	no	no	1.69387	2.95181e-09
Mthe_1626	periplasmic copper-binding		Cell envelope	Surface structures	0	TIGR03804	no	1.98508	4.03485e-09
Mthe_0834	beta propeller repeat, Methanosarcina surface protein type		Cell envelope	Surface structures	0	TIGR04275	no	1.58333	2.12233e-08
Mthe_1326	Fic domain protein		Cellular processes	Cell division	0	no	no	1.85196	0.000970752
Mthe_0721	AAA family ATPase, CDC48 subfamily		Cellular processes	Cell division	0	no	no	1.66948	2.17839e-08
Mthe_0613	AAA family ATPase, CDC48 subfamily		Cellular processes	Cell division	0	no	no	1.63268	2.38996e-08
Mthe_0823	GTP-binding protein EngB required for normal cell division		Cellular processes	Cell division	0	no	no	1.58387	7.00337e-07
Mthe_0063	gas vesicle protein GVPa	gvpA	Cellular processes	gas vesicle production	0	no	no	2.17043	2.9887e-06
Mthe_0062	gas vesicle protein GVPa	gvpA	Cellular processes	gas vesicle production	0	no	no	2.17043	2.9887e-06
Mthe_0061	gas vesicle protein GVPa	gvpA	Cellular processes	gas vesicle production	0	no	no	2.17043	2.9887e-06
Mthe_0060	gas vesicle protein GVPa	gvpA	Cellular processes	gas vesicle production	0	no	no	2.16978	3.10753e-05
Mthe_0058	gas vesicle protein GvpN	gvpN	Cellular processes	gas vesicle production	0	no	no	2.05102	0.00828447
Mthe_0056	Gas vesicle protein GvpO	gvpO	Cellular processes	gas vesicle production	0	no	no	1.78702	0.000562705
Mthe_0055	Gas vesicle synthesis GvpLGvpF	gvpLF	Cellular processes	gas vesicle production	0	no	no	1.71895	0.00102807
Mthe_0689	thiosulfate sulfurtransferase (EC 2.8.1.1)	sseA	Central metabolism	Sulfur metabolism	0	no	no	2.56979	1.51418e-08
Mthe_1071	thiosulfate/3-mercaptopyruvate sulfurtransferase	sseA	Central metabolism	Sulfur metabolism	0	no	no	1.66852	4.6788e-08
Mthe_0693	Pyridinium-3,5-bisthiocarboxylic acid mononucleotide synthase	larE	Cofactor biosynthesis	nicotinate and nicotinamide metabolism	0	no	no	1.50962	0.000363548
Mthe_0560	Dinitrogenase iron-molybdenum cofactor biosynthesis		Cofactor biosynthesis	iron-molybdenum cofactor	0	no	no	1.6778	0.00147286
Mthe_0146	precorrin-4/cobalt-precorrin-4 C11-methyltransferase	cbiF	Cofactor biosynthesis	cobalamin biosynthesis	0	no	no	2.38136	1.11628e-10
Mthe_0147	cobalt-factor II C20-methyltransferase (EC 2.1.1.151)	cbiL	Cofactor biosynthesis	cobalamin biosynthesis	0	no	no	2.1457	5.66207e-10
Mthe_0145	cobalamin (vitamin B12) biosynthesis CbiG protein	cbiG	Cofactor biosynthesis	cobalamin biosynthesis	0	no	no	2.08966	4.29743e-10
Mthe_0148	precorrin-8W decarboxylase	cbiT	Cofactor biosynthesis	cobalamin biosynthesis	0	no	no	2.01841	1.59809e-06
Mthe_0144	precorrin-3 methyltransferase (EC 2.1.1.131)	cbiH	Cofactor biosynthesis	cobalamin biosynthesis	0	no	no	1.92935	1.00887e-09
Mthe_0141	precorrin-6Y C5,15-methyltransferase (decarboxylating) (EC 2.1.1.132)	cbiE	Cofactor biosynthesis	cobalamin biosynthesis	0	no	no	1.56074	2.0878e-05
Mthe_1339	Formate dehydrogenase (coenzyme F420)	fdhA	Cofactor biosynthesis	coenzyme B/coenzyme M regeneration V (formate-dependent)	0	no	no	1.61887	2.79045e-08
Mthe_0047	siroheme decarboxylase	ahbAB	Cofactor biosynthesis	Heme biosynthesis	0	no	no	1.63452	1.38153e-05
Mthe_0049	glutamyl-tRNA reductase (EC 1.2.1.70)	hemA	Cofactor biosynthesis	Heme biosynthesis	0	no	no	1.55482	1.24632e-06
Mthe_0050	porphobilinogen synthase (EC 4.2.1.24)	hemB	Cofactor biosynthesis	Heme biosynthesis	0	no	no	1.51524	3.96571e-06
Mthe_0544	Molybdopterin or thiamine biosynthesis adenylyltransferase	thiF	Cofactor biosynthesis	molybdopterin biosynthesis	0	no	no	1.77814	6.61807e-09
Mthe_0400	Nicotinate-nucleotide-dimethylbenzimidazole phosphoribosyltransferase		Cofactor biosynthesis	nicotinate	0	no	no	1.9675	0.00968063
Mthe_0449	protoporphyrin IX magnesium-chelatase (EC 6.6.1.1)		Cofactor biosynthesis	porphyrin biosynthesis	0	no	no	1.50721	2.09565e-05
Mthe_0048	Siroheme synthase (precorrin-2 oxidase/ferrochelatase domain)		Cofactor biosynthesis	siroheme biosynthesis	0	no	no	1.56946	8.35947e-05
Mthe_0828	hydroxymethylpyrimidine kinase/phosphomethylpyrimidine kinase	thiDN	Cofactor biosynthesis	Thiamine	0	no	no	1.64104	4.99864e-09
Mthe_0737	CRISPR-associated exonuclease Cas4	cas4	Defense mechanisms	CRISPR-cas system	0	no	no	2.52316	9.51416e-10
Mthe_0298	3-methyladenine DNA glycosylase AlkD		DNA metabolism	DNA modification	0	no	no	1.81552	1.83558e-09
Mthe_0238	DNA photolyase		DNA metabolism	DNA repair	0	no	no	1.68468	4.19475e-05
Mthe_1553	RecA-superfamily ATPase, KaiC/GvpD/RAD55 family	radA	DNA metabolism	DNA repair protein	0	no	no	1.75194	5.04906e-09
Mthe_1394	DNA gyrase subunit A (EC 5.99.1.3)	gyrA	DNA metabolism	DNA replication	0	no	no	1.80651	6.76123e-10
Mthe_0533	Lhr-like helicase		DNA metabolism	DNA replication	0	no	no	1.55779	9.07197e-08
Mthe_1393	DNA gyrase subunit B (EC 5.99.1.3)	gyrB	DNA metabolism	DNA replication and repair	0	no	no	1.75746	2.41082e-09
Mthe_0986	DNA ligase domain protein	lig1	DNA metabolism	DNA replication and repair	0	no	no	1.50996	3.63006e-05
Mthe_1000	Histone deacetylase superfamily		DNA metabolism	histone deacetylase	0	no	no	1.75441	3.40786e-07
Mthe_1370	DNA primase, large subunit, eukaryotic/archaeal		DNA metabolism	primase	0	no	no	1.59473	3.4891e-07
Mthe_0738	Quinonprotein alcohol dehydrogenase-like superfamily		Energy metabolism	Electron transport	0	no	no	1.98424	3.88008e-09
Mthe_1338	4Fe-4S ferredoxin, iron-sulfur binding domain protein		Energy metabolism	Electron transport	0	no	no	1.92992	8.21519e-09
Mthe_1510	cell surface protein with copper binding domain		Energy metabolism	Electron transport	0	TIGR03804	no	1.81993	1.60902e-09
Mthe_0744	nitrite and sulphite reductase 4Fe-4S region		Energy metabolism	Electron transport	0	no	no	1.79232	1.70019e-08
Mthe_1625	4Fe-4S ferredoxin-type, iron-sulpur binding domain		Energy metabolism	Electron transport	0	no	no	1.75734	1.90889e-07
Mthe_0743	Rubrerythrin		Energy metabolism	Electron transport	0	no	no	1.61638	2.02471e-07
Mthe_1337	4Fe-4S ferredoxin, iron-sulfur binding		Energy metabolism	Electron transport	0	no	no	1.57123	2.74309e-06
Mthe_1215	4Fe-4S ferredoxin, iron-sulfur binding domain protein		Energy metabolism	Electron transport	0	no	no	1.5617	1.16016e-07
Mthe_1411	FAD dependent oxidoreductase		Energy metabolism	Electron transport	0	no	no	1.53806	4.01437e-06
Mthe_1611	H+-transporting two-sector ATPase, C (AC39) subunit	atpC	Energy metabolism	Oxidative phosphorylation	0	no	no	1.89764	9.66497e-09
Mthe_1612	H+-transporting two-sector ATPase, E subunit	atpE	Energy metabolism	Oxidative phosphorylation	0	no	no	1.63285	5.5628e-08
Mthe_1608	Sodium-transporting two-sector ATPase	atpB	Energy metabolism	Oxidative phosphorylation	0	no	no	1.61603	5.50206e-08
Mthe_1609	V/A-type H+/Na+-transporting ATPase subunit A	atpA	Energy metabolism	Oxidative phosphorylation	0	no	no	1.6089	5.80742e-08
Mthe_0134	hypothetical protein		Hypothetical proteins		0	no	no	9.05271	3.1747e-10
Mthe_1518	hypothetical protein		Hypothetical proteins		0	no	no	4.48742	1.12951e-07
Mthe_1525	hypothetical protein		Hypothetical proteins		0	no	no	4.48742	1.12951e-07
Mthe_1532	hypothetical protein		Hypothetical proteins		0	no	no	4.48742	1.12951e-07
Mthe_0057	hypothetical protein		Hypothetical proteins		0	no	no	2.34966	7.74856e-07
Mthe_1192	hypothetical protein		Hypothetical proteins		0	no	yes	2.34965	6.31039e-06
Mthe_0795	hypothetical protein		Hypothetical proteins		0	no	no	2.03139	0.000470454
Mthe_0506	Hypothetical protein		Hypothetical proteins		0	no	no	1.93636	0.000483384
Mthe_0869	hypothetical protein		Hypothetical proteins		0	no	no	1.91743	0.0198967
Mthe_0054	hypothetical protein		Hypothetical proteins		0	no	no	1.91681	0.000250513
Mthe_0059	hypothetical protein		Hypothetical proteins		0	no	no	1.87505	0.0122639
Mthe_1336	hypothetical protein		Hypothetical proteins		0	no	no	1.8234	2.7092e-05
Mthe_0235	hypothetical protein		Hypothetical proteins		0	no	no	1.76671	0.000167529
Mthe_0381	hypothetical protein		Hypothetical proteins		0	no	no	1.6172	2.95473e-07
Mthe_0234	hypothetical protein		Hypothetical proteins		0	no	no	1.61325	0.00039698
Mthe_0816	Hypothetical protein		Hypothetical proteins		0	no	no	1.58156	1.43515e-08
Mthe_0739	hypothetical protein		Hypothetical proteins		0	no	no	1.5636	1.62837e-05
Mthe_1617	hypothetical protein		Hypothetical proteins		0	no	no	1.54181	2.08565e-07
Mthe_1334	Hypothetical protein		Hypothetical proteins		0	no	no	1.51364	7.14906e-07
Mthe_1264	ribonucleoside-triphosphate reductase class III catalytic subunit (EC 1.17.4.2)	nrdD	Nucleotide metabolism	Purine and pyrimidine metabolism	0	no	no	1.53857	7.44668e-08
Mthe_1511	Phosphoribosylaminoimidazolecarboxamide formyltransferase	purH	Nucleotide metabolism	Purine metabolism	0	no	no	1.50875	2.64576e-06
Mthe_0792	proteasome Rpn11 subunit JAMM motif . Metallo peptidase. MEROPS family M67B		Protein fate	Protein degradation	0	no	no	1.83666	1.05476e-05
Mthe_0413	peptidase U62, modulator of DNA gyrase	pmbA	Protein fate	Protein modification	0	no	no	1.51442	9.94682e-08
Mthe_1275	Peptidase S8/S53, subtilisin/kexin/sedolisin		Protein fate	Protein modification	0	no	no	1.50187	2.11566e-07
Mthe_0138	Small nuclear ribonucleoprotein, LSM family		Regulatory functions	RNA binding protein	0	no	no	1.71584	1.84404e-07
Mthe_0543	CopG domain protein DNA-binding domain protein	copG	Regulatory functions	Transcriptional repressor	0	no	no	1.87467	1.13609e-07
Mthe_1470	Repressor of nif and glnA expression		Regulatory functions	Transcriptional repressor	0	no	no	1.53892	3.40141e-05
Mthe_0029	DNA-directed RNA polymerase, subunit A' (EC 2.7.7.6)	rpoA1	Transcription	DNA-directed RNA polymerase	0	no	no	1.65252	1.07154e-08
Mthe_0030	DNA-directed RNA polymerase, subunit A" (EC 2.7.7.6)	rpoA2	Transcription	DNA-directed RNA polymerase	0	no	no	1.53039	2.42118e-07
Mthe_0188	Ribosomal biogenesis, methyltransferase, EMG1/NEP1	nep1	Translation	Ribosomal biogenesis	0	no	no	1.58086	4.08842e-06
Mthe_1726	Ribosomal protein L25/L23	rpl23p	Translation	ribosomal proteins	0	no	no	1.58349	1.82706e-07
Mthe_0031	LSU ribosomal protein L30E	rpl3e	Translation	ribosomal proteins	0	no	no	1.56083	7.8472e-07
Mthe_1707	LSU ribosomal protein L30P	rpl3p	Translation	Ribosomal proteins	0	no	no	1.51745	1.12968e-07
Mthe_0820	translation elongation factor aEF-2	fusA	Translation	Translation elongation factor	0	no	no	1.51293	1.08241e-07
Mthe_0821	translation elongation factor 1A (EF-1A/EF-Tu)	tuf	Translation	translation elongation factor	0	no	no	1.51077	3.5716e-07
Mthe_1375	tRNA C32,U32 (ribose-2'-O)-methylase TrmJ or a related methyltransferase	trmH	Translation	tRNA methyltransferase	0	no	no	1.74426	1.26883e-09
Mthe_1606	Ser-tRNA(Ala) deacylase AlaX (editing enzyme)		Translation	tRNA modification	0	no	no	2.21479	9.46827e-10
Mthe_0675	tRNA nucleotidyltransferase (CCA-adding enzyme)	cca	Translation	tRNA modification	0	no	no	1.536	7.8411e-08
Mthe_0562	Wyosine [tRNA(Phe)-imidazoG37] synthetase		Translation	tRNA processing	0	no	no	1.99249	7.11507e-08
Mthe_1366	Ribonuclease P-related protein	rnp2	Translation	tRNA processing	0	no	no	1.50073	2.77219e-05
Mthe_1204	ABC transporter tungsten-binding protein	tupA	Transport and binding proteins	tungstate transport	0	no	yes	1.77182	9.50768e-06
Mthe_0164	Transposase IS605, OrfB		Transposons		0	no	no	3.57165	3.47462e-08
Mthe_1463	hypothetical protein		Unknown function		0	no	yes	26.6941	1.23414e-07
Mthe_1627	Unknown protein		Unknown function		0	no	yes	6.97274	5.93274e-14
Mthe_0538	Toll/interleukin-1 receptor like		Unknown function		0	no	no	2.92161	9.58953e-07
Mthe_0516	Unknown protein		Unknown function		0	no	yes	2.8244	4.15626e-10
Mthe_1193	Protein of unknown function DUF3387		Unknown function		0	no	no	2.60214	0.0211219
Mthe_1137	Protein of unknown function DUF2193		Unknown function		0	no	no	2.56548	6.28392e-11
Mthe_0687	CoA-binding domain protein		Unknown function		0	no	no	2.35067	2.21468e-09
Mthe_1376	Tetratricopeptide TPR_2 repeat protein		Unknown function		0	no	no	2.25101	3.65865e-10
Mthe_1138	DUF2180 domain protein		Unknown function		0	no	no	2.11429	1.42457e-05
Mthe_0798	DUF5752 domain protein		Unknown function		0	no	no	2.03505	1.39524e-08
Mthe_1168	Transglutaminase-like		Unknown function		0	no	no	1.95358	1.20843e-08
Mthe_1167	protein of unknown function DUF82		Unknown function		0	no	no	1.93499	9.8581e-09
Mthe_1485	DUF45 domain protein		Unknown function		0	no	no	1.91669	0.00360478
Mthe_0666	Unknown protein		Unknown function		0	no	yes	1.79443	3.37403e-09
Mthe_1545	Unknown protein		Unknown function		0	no	yes	1.74658	5.83462e-09
Mthe_0203	Protein of unknown function DUF2284, metal-binding		Unknown function		0	no	no	1.72729	0.000164405
Mthe_0537	Membrane associated protein		Unknown function		0	PS51257	no	1.65851	0.000898251
Mthe_1392	Uncharacterized OB-fold protein, contains Zn-ribbon domain		Unknown function		0	no	no	1.63314	1.92476e-06
Mthe_0204	S-adenosylmethionine hydrolase (SAM-hydroxide adenosyltransferase)		Unknown function		0	no	no	1.60112	1.76763e-05
Mthe_0566	DUF5320 domain protein		Unknown function		0	no	no	1.59025	0.0246332
Mthe_1267	DUF2099 domain protein		Unknown function		0	no	no	1.58147	3.58183e-06
Mthe_0335	Protein of unknown function DUF99		Unknown function		0	no	no	1.55548	6.54121e-05
Mthe_0140	Uncharacterized protein, distantly related to nitrogen regulatory protein PII		Unknown function		0	no	no	1.55192	0.000115676
Mthe_0998	Thioredoxin-like fold		Unknown function		0	no	yes	1.52905	1.36313e-07

## Sheet: up DIET vs DIET-mag
Supplementary Table S4E. Genes that were at least 1.5 fold up-regulated in Mx. thermoacetophila cells grown by DIET with G. metallireducens compared to cells grown by DIET with G. metallireducens in the presence of magnetite. Results were considered significant if p-value <0.05
Locus ID	Annotation	Gene	Main role	Sub role	# transmembrane helices	Membrane motif	Signal peptide?	Fold change	p-value
Mthe_1204	ABC transporter tungsten-binding protein	tupA	Transport and binding proteins	tungstate transport	0	no	yes	41.3318	5.35765e-11
Mthe_0760	hypothetical protein		Hypothetical proteins		0	no	no	13.3781	1.00008e-11
Mthe_0509	Formylmethanofuran dehydrogenase, subunit E domain	fwdE	Carbon metabolism	Methanogenesis	0	PS51257	yes	11.267	1.23447e-08
Mthe_0607	Pseudouridine synthase/archaeosine transglycosylase		Regulatory functions	posttranscriptional regulation	0	no	no	9.89654	1.73002e-05
Mthe_0984	Hypothetical protein		Hypothetical proteins		0	no	no	8.58517	1.8258e-05
Mthe_0868	HTH-type transcriptional regulator, glycine betaine synthesis regulator	gbsR	Regulatory functions	transcriptional regulator, glycine betaine synthesis	0	no	no	7.49402	1.08204e-08
Mthe_1229	hypothetical protein		Hypothetical proteins		0	no	no	6.20376	6.61874e-08
Mthe_0968	Methyltransferase type 12		Transferase	methyl group	0	no	no	5.4359	2.61336e-09
Mthe_0104	cobalamin (vitamin B12) biosynthesis CbiX protein	cbiX	Cofactor biosynthesis	cobalamin biosynthesis/coenzyme F43 biosynthesis	0	no	no	5.42413	1.51111e-08
Mthe_0210	hypothetical protein		Hypothetical proteins		0	no	no	5.33703	2.43911e-07
Mthe_0867	The (Largely Archaeal Putative) Hydrophobe/Amphiphile Efflux-3 (HAE3) Family		Transport and binding proteins	putative lipid transporter	12	no	no	4.92283	8.51962e-11
Mthe_0838	Predicted RNA binding protein DUF1610		Translation	predicted RNA binding protein involved in translation	0	no	no	4.87975	6.65207e-10
Mthe_1203	ABC-type tungstate transport system, periplasmic component	tupB	Transport and binding proteins	tungstate transport	6	no	no	4.867	3.3363e-08
Mthe_0069	Gas vesicle protein GvpG	gvpG	Cellular processes	gas vesicle production	0	no	no	4.52831	5.43296e-06
Mthe_1202	ABC-type tungstate transporter	tupC	Transport and binding proteins	bis(tungstenpterin) cofactor biosynthesis	0	no	no	4.40288	1.69062e-08
Mthe_1031	Membrane protein		Unknown function		1	no	yes	4.3305	2.15195e-06
Mthe_0337	hypothetical protein		Hypothetical proteins		0	no	no	4.30469	6.56949e-06
Mthe_0515	Major facilitator superfamily domain, general substrate transporter		Transport and binding proteins	oxalate/formate transport	12	no	no	4.18995	0.00107485
Mthe_0081	hypothetical protein		Unknown function		0	no	yes	4.18572	8.45534e-07
Mthe_0063	gas vesicle protein GVPa	gvpA	Cellular processes	gas vesicle production	0	no	no	4.11884	3.81183e-05
Mthe_0062	gas vesicle protein GVPa	gvpA	Cellular processes	gas vesicle production	0	no	no	4.11884	3.81183e-05
Mthe_0061	gas vesicle protein GVPa	gvpA	Cellular processes	gas vesicle production	0	no	no	4.11884	3.81183e-05
Mthe_0528	ABC-type Fe3+-hydroxamate transport system		Transport and binding proteins	Fe3+ hydroxamate	0	no	no	4.06317	2.08235e-06
Mthe_0064	response regulator receiver protein		Regulatory functions	cheY like chemotaxis protein	0	no	no	4.05009	8.36075e-06
Mthe_1237	ribosomal protein L40e	rpl4e	Translation	ribosomal proteins	0	no	no	4.00509	2.92205e-08
Mthe_1414	Protein of unknown function DUF1699		Unknown function		0	no	no	3.97999	3.0837e-07
Mthe_0060	gas vesicle protein GVPa	gvpA	Cellular processes	gas vesicle production	0	no	no	3.95835	5.13094e-05
Mthe_1270	DDE transposase		Transposons		0	no	no	3.95625	7.34723e-07
Mthe_1359	DNA-directed RNA polymerase, subunit P	rpoP	Transcription	DNA-directed RNA polymerase	0	no	no	3.81765	3.2854e-06
Mthe_0774	formylmethanofuran dehydrogenase, subunit E (EC 1.2.99.5)	fwdE	Carbon metabolism	Methanogenesis	0	no	no	3.80132	1.26553e-07
Mthe_1296	Flavin-binding protein dodecin		Transport and binding proteins	flavin binding protein (binds riboflavin)	0	no	no	3.78765	0.0243925
Mthe_1230	transcriptional regulator, ArsR family		Regulatory functions	Transcriptional regulator	0	no	no	3.76603	5.40453e-08
Mthe_0866	membrane protein		Unknown function		1	no	no	3.76103	2.06071e-09
Mthe_0065	PAS/PAC sensor signal transduction histidine kinase		Regulatory functions	Signal transduction	0	no	no	3.71704	1.66225e-05
Mthe_0054	hypothetical protein		Hypothetical proteins		0	no	no	3.66262	3.30185e-06
Mthe_1045	Predicted flavin-nucleotide-binding protein, pyridoxine 5'-phosphate oxidase superfamily		Energy metabolism	Electron transport	0	no	no	3.60152	1.98669e-07
Mthe_1032	Membrane protein		Unknown function		3	no	no	3.59429	1.9472e-06
Mthe_0387	hypothetical protein		Unknown function		0	no	yes	3.58122	2.38589e-10
Mthe_0963	putative transmembrane protein		Unknown function		8	no	no	3.57601	5.68564e-06
Mthe_0965	glycosyl transferase, family 2		Cell envelope	glycosyltransferase involved in cell wall synthesis	0	no	no	3.44786	1.84066e-06
Mthe_0510	extracellular solute-binding protein, family 5		Transport and binding proteins	extracellular solutes	0	no	yes	3.39978	4.84543e-08
Mthe_1174	hypothetical protein		Hypothetical proteins		0	no	no	3.3924	2.26622e-05
Mthe_1417	4Fe-4S ferredoxin, iron-sulfur binding domain protein		Energy metabolism	redox reactions	0	no	no	3.23993	0.00108844
Mthe_0342	ABC-type Fe3+-hydroxamate transport system		Transport and binding proteins	iron hydroxamate	0	no	yes	3.22183	0.00116609
Mthe_1681	ABC-type Zn uptake system ZnuABC, Zn-binding component ZnuA	znuA	Transport and binding proteins	zinc and manganese transport	0	no	yes	3.21627	2.20293e-06
Mthe_1659	Membrane protein		Unknown function		1	no	yes	3.13808	1.38174e-09
Mthe_1415	2TM domain (Pfam PF13239)		Unknown function		2	no	no	3.0761	9.10496e-05
Mthe_0345	Probable transposase		Transposons		0	no	no	3.05902	1.31726e-05
Mthe_0105	Coenzyme F(430) synthetase	cfbE	Cofactor biosynthesis	factor 43 biosynthesis	0	no	no	3.04713	1.16326e-07
Mthe_0902	Winged helix-turn-helix transcription repressor DNA-binding		Regulatory functions	Transcriptional regulator	0	no	no	3.03109	5.32949e-06
Mthe_0964	glycosyl transferase, family 2		Cell envelope	glycosyltransferase involved in biofilm formation	0	no	no	2.98953	1.54378e-05
Mthe_0973	Protein of unknown function DUF3387		Unknown function		0	no	no	2.94851	0.000104501
Mthe_0972	iron complex transport system substrate-binding protein		Transport and binding proteins	iron transport	1	no	no	2.92818	1.62275e-06
Mthe_1228	daunorubicin resistance ABC transporter ATPase subunit		Transport and binding proteins	Unknown substrate	0	no	no	2.86989	3.97114e-09
Mthe_1526	protein of unknown function DUF167		Unknown function		0	no	no	2.85486	2.06681e-06
Mthe_1519	protein of unknown function DUF167		Unknown function		0	no	no	2.85486	2.06681e-06
Mthe_1512	protein of unknown function DUF167		Unknown function		0	no	no	2.85486	2.06681e-06
Mthe_0882	LIM domain protein		Regulatory functions	DNA binding domain	0	no	no	2.84891	2.02918e-07
Mthe_1042	ABC-type Fe3+-hydroxamate transport system		Transport and binding proteins	Fe3+ hydroxamate	0	no	yes	2.82241	2.7216e-08
Mthe_0071	gas vesicle protein Gvpa	gvpA	Cellular processes	gas vesicle production	0	no	no	2.8162	4.31963e-05
Mthe_1201	tfx HTH-type transcriptional regulator, fmd operon transcriptional regulator		Regulatory functions	fmd operon transcriptional regulator	0	no	no	2.7507	9.86108e-08
Mthe_0869	hypothetical protein		Hypothetical proteins		0	no	no	2.7491	0.000610727
Mthe_1227	ABC-2 type transporter		Transport and binding proteins	Unknown substrate	6	no	no	2.68164	6.06064e-08
Mthe_0300	ATP dependent DNA ligase		DNA metabolism	DNA recombination and repair	0	no	no	2.67433	9.05551e-08
Mthe_0741	Iron binding protein involved in Fe-S cluster formation	iscU	Cofactor biosynthesis	FeS cluster assembly	0	no	no	2.674	2.72784e-06
Mthe_0632	protein translocase subunit secE/sec61 gamma	secE	Protein fate	Protein export	1	no	no	2.66146	4.35135e-08
Mthe_0537	Membrane associated protein		Unknown function		0	PS51257	no	2.6557	1.79461e-06
Mthe_0924	amphi-Trp domain protein		Unknown function		0	no	no	2.64116	1.35765e-08
Mthe_0865	peptidyl-tRNA hydrolase (EC 3.1.1.29)		Amino acid biosynthesis	L-cysteine biosynthesis II (tRNA dependent)	0	no	no	2.63645	6.98049e-09
Mthe_0231	LSU ribosomal protein L37E	rpl37e	Translation	ribosomal protein	0	no	no	2.63621	7.43699e-08
Mthe_0344	"Helical backbone" metal receptor		Transport and binding proteins	metal	0	no	no	2.6344	0.000219281
Mthe_0407	Signal transduction response regulator, receiver domain		Regulatory functions	Signal transduction mechanisms	0	no	no	2.63203	2.62995e-08
Mthe_0055	Gas vesicle synthesis GvpLGvpF	gvpLF	Cellular processes	gas vesicle production	0	no	no	2.62455	0.000146757
Mthe_0106	Ni-sirohydrochlorin a,c-diamide reductive cyclase	cfbD	Cofactor biosynthesis	F43 biosynthesis	0	no	no	2.61431	5.36444e-08
Mthe_0140	Uncharacterized protein, distantly related to nitrogen regulatory protein PII		Unknown function		0	no	no	2.60823	1.61723e-07
Mthe_0790	cytidyltransferase-related domain		Cofactor biosynthesis	Coenzyme A biosynthesis	0	no	no	2.59731	8.27139e-09
Mthe_0187	Predicted transcriptional regulator		Regulatory functions	Transcriptional regulator	0	no	no	2.59723	9.60051e-07
Mthe_1688	Membrane protein		Unknown function		1	no	no	2.59298	8.27104e-06
Mthe_0139	Fe-S cluster biogenesis protein NfuA, 4Fe-4S-binding domain		Cofactor biosynthesis	Fe-S cluster assembly	0	no	no	2.57981	3.92129e-08
Mthe_0484	transcriptional regulator, XRE family		Regulatory functions	Transcriptional regulator	0	no	no	2.56129	9.65931e-06
Mthe_0581	Predicted RNA-binding protein, contains TRAM domain		Unknown function		0	no	no	2.55681	3.52819e-07
Mthe_1137	Protein of unknown function DUF2193		Unknown function		0	no	no	2.51173	3.68288e-06
Mthe_0232	Small nuclear ribonucleoprotein, LSM family		Regulatory functions	RNA binding protein	0	no	no	2.50736	6.51467e-06
Mthe_1505	FeoA family protein	feoA	Transport and binding proteins	Fe2+ transport system	0	no	no	2.49004	1.43244e-05
Mthe_1527	TOPRIM domain protein		DNA metabolism	primases	0	no	no	2.48453	2.26351e-06
Mthe_1520	TOPRIM domain protein		DNA metabolism	primases	0	no	no	2.48453	2.26351e-06
Mthe_1513	TOPRIM domain protein		DNA metabolism	primases	0	no	no	2.48453	2.26351e-06
Mthe_0209	hypothetical protein		Hypothetical proteins		0	no	no	2.47924	7.68595e-07
Mthe_1674	glycosyl transferase, family 2		Cell envelope	glycosyltransferase involved in cell wall biosynthesis	0	no	no	2.47022	7.44051e-07
Mthe_0448	ABC-type Fe3+-hydroxamate transport system, periplasmic component		Transport and binding proteins	Fe3+-hydroxamate	1	no	yes	2.46643	2.61382e-06
Mthe_0859	binding-protein-dependent transport systems inner membrane component		Transport and binding proteins	peptide/nickel	6	no	no	2.45618	2.56153e-05
Mthe_0982	Predicted transcriptional regulator		Regulatory functions	Transcriptional regulator	0	no	no	2.45222	4.00156e-06
Mthe_0606	lamin tail domain protein		Cell envelope	surface structures	1	no	yes	2.44755	0.000806125
Mthe_0275	protein of unknown function DUF211		Unknown function		0	no	no	2.44707	3.02322e-06
Mthe_0445	Membrane protein		Unknown function		1	no	yes	2.4359	0.000289218
Mthe_0224	Membrane associated protein		Unknown function		1	no	yes	2.42312	4.38475e-08
Mthe_0138	Small nuclear ribonucleoprotein, LSM family		Regulatory functions	RNA binding protein	0	no	no	2.4106	1.09636e-08
Mthe_0662	transcriptional regulator, CopG family	copG	Regulatory functions	Transcriptional regulator	0	no	no	2.40117	2.2996e-07
Mthe_0072	Gas vesicle protein GvpK	gvpK	Cellular processes	gas vesicle production	0	no	no	2.39583	0.000265486
Mthe_0893	protein of unknown function DUF1232		Unknown function		0	no	no	2.37662	4.55254e-07
Mthe_0053	gas vesicle protein gvpH	gvpH	Cellular processes	gas vesicle production	0	no	no	2.37186	2.18632e-05
Mthe_0837	translation elongation factor 1B (aEF-1B)	ef1b	Translation	Elongation factors	0	no	no	2.33658	5.10483e-06
Mthe_0775	ABC-type Mn2+/Zn2+ transport system, ATPase component		Transport and binding proteins	manganese/zinc transport	0	no	no	2.32652	1.96587e-06
Mthe_0754	Winged helix-turn-helix transcription repressor DNA-binding		Regulatory functions	Transcription repressor	0	no	no	2.31445	7.22747e-05
Mthe_1293	ribonucleoside-diphosphate reductase alpha chain	nrdE	Nucleotide metabolism	Pyrimidine biosynthesis	0	no	no	2.2992	7.98943e-07
Mthe_0511	Cobyrinic acid a,c-diamide synthase	cbiA	Cofactor biosynthesis	cobalamin biosynthesis	0	no	no	2.28463	2.46272e-06
Mthe_0742	nucleoid protein MC1		DNA metabolism	DNA protection	0	no	no	2.28152	9.70966e-06
Mthe_0653	Ribonucleotide monophosphatase NagD, HAD superfamily		RNA metabolism	RNA modification	0	no	no	2.2765	4.93994e-06
Mthe_0428	Fe3+-hydroxamate transport system,		Transport and binding proteins	Fe3+-hydroxamate binding	1	no	no	2.2755	2.17958e-06
Mthe_1117	transposase, IS605 OrfB family		Transposons		0	no	no	2.27416	3.38508e-07
Mthe_1593	ABC-type Fe3+-hydroxamate transport system, periplasmic component		Transport and binding proteins	iron and hydroxamate	1	no	no	2.26099	0.00104157
Mthe_0366	translation initiation factor 1 (eIF-1/SUI1)		Translation	Translation initiation factor	0	no	no	2.25928	2.10307e-06
Mthe_0589	Undecaprenyl pyrophosphate synthase	uppS	Cofactor biosynthesis	Terpenoid backbone biosynthesis	0	no	no	2.24724	4.34732e-07
Mthe_0374	hypothetical protein		Hypothetical proteins		0	no	no	2.24321	9.27971e-09
Mthe_0307	Hypothetical protein		Hypothetical proteins		0	no	no	2.22627	1.49881e-06
Mthe_1138	DUF2180 domain protein		Unknown function		0	no	no	2.22041	0.000219138
Mthe_0266	rRNA processing protein Gar1	gar1	Translation	rRNA processing	0	no	no	2.20934	2.39463e-06
Mthe_1195	acetate--CoA ligase	acsA	Carbon metabolism	Methanogenesis	0	no	no	2.20487	0.00152251
Mthe_1665	formylmethanofuran dehydrogenase, subunit E (EC 1.2.99.5)	fmdE	Carbon metabolism	Methanogenesis	0	no	no	2.20359	1.13182e-06
Mthe_0864	Uncharacterised protein family UPF0434/Trm112 (Pfam PF03966)		Unknown function		0	no	no	2.18749	1.2505e-06
Mthe_1627	Unknown protein		Unknown function		0	no	yes	2.18105	4.89568e-06
Mthe_0614	Membrane protein		Unknown function		1	no	no	2.17238	0.00131866
Mthe_0039	Protein of unknown function DUF1699		Unknown function		0	no	no	2.16973	6.20648e-06
Mthe_1631	heat shock protein Hsp20	hsp2	Cellular processes	heat shock proteins	0	no	no	2.16278	2.74902e-05
Mthe_0436	putative transcriptional regulators, CopG/Arc/MetJ family		Regulatory functions	Transcriptional regulator	0	no	no	2.15923	0.000427722
Mthe_0435	ABC-type Fe3+-hydroxamate transport system, periplasmic component		Transport and binding proteins	Fe3+-hydroxamate	0	no	yes	2.1538	0.00369713
Mthe_0747	large conductance mechanosensitive channel protein	mscL	Cell envelope	channel protein	3	no	no	2.13244	2.29145e-05
Mthe_1686	translation initiation factor 5A precursor (eIF-5A)	eIF5A	Translation	Translation initiation factor	0	no	no	2.12455	1.56944e-07
Mthe_0358	Hypothetical protein		Hypothetical proteins		0	no	no	2.11262	0.00150165
Mthe_0331	LSU ribosomal protein L7AE	rpl7ae	Translation	ribosomal proteins	0	no	no	2.10989	0.000168783
Mthe_0371	Membrane protein		Unknown function		1	no	no	2.10217	7.76375e-07
Mthe_0169	translation initiation factor eIF-1A	eif1a	Translation	Translation initiation factor	0	no	no	2.10124	1.53665e-06
Mthe_0805	heat shock protein Hsp20	hsp2	Protein fate	Protein processing	0	no	no	2.09832	3.40832e-05
Mthe_0066	Domain of unknown function DUF835 (Pfam PF05763)		Unknown function		0	no	no	2.08753	0.000140342
Mthe_0861	Voltage-dependent potassium channel		Transport and binding proteins	voltage gated ion channel	5	no	no	2.06208	0.000133511
Mthe_0962	hypothetical protein		Hypothetical proteins		0	no	no	2.06113	7.90398e-05
Mthe_0068	RecA-superfamily ATPase, KaiC/GvpD/RAD55 family		Unknown function		0	no	no	2.05756	3.21847e-05
Mthe_0073	Gas vesicle synthesis GvpLGvpF	gvpF	Cellular processes	gas vesicle production	0	no	no	2.05524	0.000930186
Mthe_0164	Transposase IS605, OrfB		Transposons		0	no	no	2.03868	5.19215e-05
Mthe_0783	pyridoxamine 5'-phosphate oxidase-related, FMN-binding		Energy metabolism	Oxidoreductase	0	no	no	2.03509	0.000970411
Mthe_0889	transcriptional regulator		Regulatory functions	Transcriptional regulator	0	no	no	2.01988	6.32913e-07
Mthe_1030	Membrane protein		Unknown function		1	no	no	2.01028	2.19996e-05
Mthe_0404	Predicted transcriptional regulator		Regulatory functions	Transcriptional regulator	0	no	no	2.00588	1.05833e-06
Mthe_0281	hypothetical protein		Hypothetical proteins		0	no	no	1.99878	1.75001e-06
Mthe_1075	Unknown protein		Unknown function		10	no	no	1.99578	7.0736e-06
Mthe_0067	PadR family transcriptional regulator	padR	Regulatory functions	Transcriptional regulator	0	no	no	1.98522	5.45379e-05
Mthe_0132	Protein of unknown function DUF2240		Unknown function		0	no	no	1.98075	1.55717e-06
Mthe_0858	ABC-type dipeptide/oligopeptide/nickel transport system, permease component		Transport and binding proteins	peptide transport	6	no	no	1.95958	2.01395e-05
Mthe_0056	Gas vesicle protein GvpO	gvpO	Cellular processes	gas vesicle production	0	no	no	1.95673	0.0027529
Mthe_0588	Tad-like Flp pilus assembly protein		Cell envelope	Surface structures	0	no	yes	1.9503	6.85765e-06
Mthe_0943	Thiamin phosphate synthase YjbQ, UPF0047 family		Cofactor biosynthesis	Thiamine	0	no	no	1.94845	2.96936e-05
Mthe_0506	Hypothetical protein		Hypothetical proteins		0	no	no	1.94565	0.000432808
Mthe_0070	gvpA gas vesicle structural protein	gvpA	Cellular processes	gas vesicle production	0	no	no	1.94342	0.00268503
Mthe_1026	Transcription elongation factor TFIIS	tfs	Transcription	Transcription factor	0	no	no	1.93066	2.39363e-07
Mthe_1618	SSU ribosomal protein S13P	rps13	Translation	ribosomal proteins	0	no	no	1.93045	1.41757e-06
Mthe_1596	ABC-type Fe3+-hydroxamate transport system, periplasmic component		Transport and binding proteins	Fe3+-hydroxamate	1	no	no	1.91987	0.000308742
Mthe_1481	Membrane protein		Unknown function		1	no	no	1.91985	1.28709e-06
Mthe_0591	hypothetical protein		Hypothetical proteins		0	no	no	1.91866	1.06957e-06
Mthe_1597	ABC-type Fe3+-hydroxamate transport system, periplasmic component		Transport and binding proteins	Iron hydroxamate or cobalamin	0	no	yes	1.91619	0.000234614
Mthe_1656	nucleoid protein Alba	albA	Regulatory functions	DNA binding protein	0	no	no	1.91264	6.49728e-08
Mthe_0664	hypothetical protein		Hypothetical proteins		0	no	no	1.90855	0.000242122
Mthe_1061	Fe-S cluster assembly iron-binding protein	iscA	Cofactor biosynthesis	FeS cluster biogenesis	0	no	no	1.90707	2.90308e-07
Mthe_0556	DUF134 domain protein		Unknown function		0	no	no	1.9031	1.246e-06
Mthe_1667	tRNA (cytidine56-2'-O)-methyltransferase		Translation	tRNA modification	0	no	no	1.89665	2.11477e-05
Mthe_1463	hypothetical protein		Unknown function		0	no	yes	1.88532	0.000108469
Mthe_1474	etratricopeptide TPR-1		Unknown function		0	no	no	1.88518	0.000156185
Mthe_1311	Hypothetical protein		Hypothetical proteins		0	no	no	1.88299	2.01254e-06
Mthe_0734	CxxC-x17-CxxC domain		Unknown function		0	no	no	1.8764	7.26339e-05
Mthe_0091	cobalt ABC transporter, inner membrane subunit CbiQ	cbiQ	Transport and binding proteins	cobalt transport	4	no	no	1.87302	3.37694e-05
Mthe_0806	Ribosome biogenesis protein Tsr3 (rRNA maturation)		Translation	rRNA maturation	0	no	no	1.85794	0.000290921
Mthe_1446	transcriptional regulator, XRE family		Regulatory functions	Transcriptional regulator	0	no	no	1.85625	6.1977e-07
Mthe_1664	Hypothetical protein		Hypothetical proteins		0	no	no	1.85171	9.60509e-08
Mthe_1040	Alpha/beta hydrolase family		Unknown function		0	no	no	1.83875	6.13223e-05
Mthe_1603	5,6,7,8-tetrahydromethanopterin hydro-lyase	fae	Carbon metabolism	conversion of formaldehyde to formate	0	no	no	1.82779	1.56209e-07
Mthe_1683	Sugar-specific transcriptional regulator TrmB	trmB	Regulatory functions	transcriptional regulator of trehalose/maltose transporter	0	no	no	1.82723	4.79399e-06
Mthe_0684	Carbonate dehydratase		Carbohydrate metabolism	glyoxylate assimilation	0	no	no	1.82067	3.38052e-05
Mthe_1175	hypothetical protein		Hypothetical proteins		0	no	yes	1.81813	5.41948e-06
Mthe_0278	Protein of unknown function DUF45		Unknown function		0	no	no	1.81661	0.000168389
Mthe_0372	Predicted PurR-regulated permease PerM		Transport and binding proteins	Unknown substrate	7	no	no	1.78986	6.42838e-06
Mthe_0195	Unknown protein		Unknown function		0	no	yes	1.78899	9.43521e-06
Mthe_0113	cbiM cobalt/nickel transport system permease protein	cbiM	Transport and binding proteins	cobalt transport for cobalamin biosynthesis	8	no	no	1.78695	3.11377e-05
Mthe_0444	ABC-type Fe3+-hydroxamate transport system, periplasmic component		Transport and binding proteins	Fe3+ hydroxamate	1	PS51257	yes	1.78339	0.000482927
Mthe_0194	Uncharacterized conserved protein, contains PQ loop repeat		Unknown function		2	no	no	1.78178	0.000482111
Mthe_0487	Predicted methyltransferase		Transferase	Methyl group	0	no	no	1.78022	0.000134156
Mthe_0697	Membrane protein		Unknown function		1	no	no	1.77939	3.30422e-06
Mthe_0594	Chromosome partitioning ATPase, Mrp family, contains Fe-S cluster	parA	Cellular processes	Cell division	1	no	no	1.7723	9.34739e-08
Mthe_1188	transposase		Transposons		0	no	no	1.76814	0.0334484
Mthe_0057	hypothetical protein		Hypothetical proteins		0	no	no	1.76722	0.0040471
Mthe_1416	ahpC peroxiredoxin 2/4	ahpC	Energy metabolism	Electron transport	0	no	no	1.76639	3.001e-07
Mthe_0338	Membrane associated protein		Cell envelope	Surface structures	1	PS51257	yes	1.76537	3.78892e-07
Mthe_1266	ATP-dependent 26S proteasome regulatory subunit	pan	Protein fate	Proteasome	0	no	no	1.76329	1.62786e-07
Mthe_1473	Protein of unknown function DUF166		Unknown function		0	no	no	1.75978	7.13664e-07
Mthe_0857	oligopeptide/dipeptide ABC transporter, ATPase subunit		Transport and binding proteins	peptide transport	0	no	no	1.75817	0.000301758
Mthe_0812	PHP C-terminal domain protein		Amino acid metabolism		0	no	no	1.75705	7.70645e-06
Mthe_0449	protoporphyrin IX magnesium-chelatase (EC 6.6.1.1)		Cofactor biosynthesis	porphyrin biosynthesis	0	no	no	1.75641	2.81095e-05
Mthe_0214	DUF5611 domain protein		Unknown function		0	no	no	1.75305	3.71284e-06
Mthe_1696	RimK-like ATPgrasp N-terminal domain (Pfam PF14401)		Unknown function		1	no	no	1.75247	1.02467e-06
Mthe_1395	transposase, IS605 OrfB family		Transposons		0	no	no	1.74344	6.21264e-05
Mthe_0015	UspA domain protein	uspA	Cellular processes	universal stress protein	0	no	no	1.7349	2.40297e-05
Mthe_0440	hypothetical protein		Hypothetical proteins		0	no	no	1.73283	0.000139545
Mthe_1283	hypothetical protein		Hypothetical proteins		0	no	no	1.731	3.26427e-06
Mthe_0432	ABC-type cobalamin/Fe3+-siderophores transport system, ATPase component		Transport and binding proteins	cobalamin/Fe3+	0	no	no	1.72865	0.0121794
Mthe_1284	hypothetical protein		Hypothetical proteins		0	no	yes	1.72845	1.92672e-05
Mthe_1226	hypothetical protein		Hypothetical proteins		0	no	no	1.72407	8.02173e-08
Mthe_0297	Hypothetical protein		Hypothetical proteins		0	no	no	1.72382	1.69769e-07
Mthe_0574	peptidylprolyl isomerase, FKBP-type		Protein fate	Protein modification	0	no	no	1.72159	3.02532e-06
Mthe_1140	Membrane protein		Unknown function		3	no	no	1.71968	0.00697938
Mthe_0308	Protein of unknown function DUF77		Unknown function		0	no	no	1.71227	2.59256e-06
Mthe_0168	Membrane protein		Unknown function		1	no	yes	1.71176	5.43542e-06
Mthe_0200	hypothetical protein		Hypothetical proteins		0	no	no	1.70681	0.000266396
Mthe_0058	gas vesicle protein GvpN	gvpN	Cellular processes	gas vesicle production	0	no	no	1.70527	0.00914548
Mthe_0810	Lamin A/C globular tail domain		Phage		1	no	no	1.6993	7.67596e-05
Mthe_1455	Ada DNA repair, metal-binding		DNA metabolism	DNA repair	0	PS51257	no	1.69764	5.88645e-05
Mthe_0274	signal recognition particle, subunit SRP19 (srp19)	srp19	Protein fate	protein export	0	no	no	1.69654	4.30381e-05
Mthe_0227	MscS Mechanosensitive ion channel	mscS	Cell envelope	ion channel	3	pfam00924	no	1.68897	3.92555e-06
Mthe_0429	Methyltransferase type 12		Transferase	methyl group	0	no	no	1.68881	5.76041e-05
Mthe_1220	DUF2073 domain protein		Unknown function		0	no	no	1.68803	5.00637e-06
Mthe_1139	glycerol uptake facilitator protein; aquaporin family protein	glpF	Transport and binding proteins	glycerol uptake	6	no	no	1.68605	0.000504089
Mthe_0795	hypothetical protein		Hypothetical proteins		0	no	no	1.68446	0.00566671
Mthe_0088	Membrane protein		Unknown function		1	no	yes	1.68373	9.21965e-06
Mthe_1427	membrane protein		Unknown function		4	no	no	1.68223	0.000143871
Mthe_0004	DNA-directed RNA polymerase, subunit L (EC 2.7.7.6)	rpoL	Transcription	DNA-directed RNA polymerase	0	no	no	1.68168	4.10061e-07
Mthe_1041	ABC-type Fe3+-siderophore transport system, permease component		Transport and binding proteins	iron transport system	8	no	no	1.67772	1.82692e-05
Mthe_0215	Membrane protein		Unknown function		1	no	no	1.67681	0.00484801
Mthe_0608	micrococcal nuclease	nuc	DNA metabolism	nuclease	0	PS51257	no	1.67452	0.000129165
Mthe_0993	LSU ribosomal protein L21E	rpl21e	Translation	ribosomal proteins	0	no	no	1.66745	5.13421e-07
Mthe_1345	beta-lactamase domain protein		Unknown function		0	no	no	1.66408	8.77899e-05
Mthe_1442	Membrane protein		Unknown function		1	no	no	1.6606	4.26611e-06
Mthe_1038	extracellular solute-binding protein, family 5		Transport and binding proteins	extracellular solutes/quorum sensing	0	no	yes	1.66002	5.04147e-05
Mthe_1196	acetate--CoA ligase	acs	Carbon metabolism	Methanogenesis	0	no	no	1.6566	0.0557402
Mthe_0931	Protein of unknown function DUF131		Unknown function		1	no	no	1.65249	0.000696967
Mthe_0148	precorrin-8W decarboxylase	cbiT	Cofactor biosynthesis	cobalamin biosynthesis	0	no	no	1.64634	0.00456487
Mthe_1043	adenylylsulfate kinase (EC 2.7.1.25)	cysC	Central metabolism	sulfate-sulfur assimilation	0	no	no	1.64478	2.34589e-06
Mthe_1048	tyrosyl-tRNA synthetase (EC 6.1.1.1)	tyrS	Translation	tRNA charging	0	no	no	1.63909	2.12361e-06
Mthe_0635	CRISPR-associated protein, Cas1 family	cas1	Defense mechanisms	CRISPR-cas system	0	no	no	1.63879	0.000189585
Mthe_0369	signal recognition particle subunit FFH/SRP54 (srp54)	srp54	Protein fate	Protein export	0	no	no	1.63802	2.76313e-07
Mthe_0505	DUF3467 domain protein		Unknown function		0	no	no	1.63509	6.55093e-06
Mthe_0100	Membrane protein		Unknown function		1	no	no	1.63414	9.91781e-05
Mthe_0582	hypothetical protein		Hypothetical proteins		0	no	no	1.63214	1.53973e-05
Mthe_0863	Membrane protein		Unknown function		2	no	no	1.63083	7.45047e-07
Mthe_1148	cyclic pyranopterin monophosphate synthase subunit MoaA (EC 4.1.99.18)	moaA	Cofactor biosynthesis	Molybdopterin biosynthesis	0	no	no	1.62811	1.93233e-06
Mthe_0777	Hypothetical protein		Hypothetical proteins		0	no	no	1.62535	0.0347301
Mthe_0616	hypothetical protein		Hypothetical proteins		0	no	no	1.62522	3.29245e-05
Mthe_1128	Membrane associated protein		Unknown function		0	PS51257	yes	1.62494	1.18347e-05
Mthe_0089	orotate phosphoribosyltransferase	pyrE	Nucleotide metabolism	Pyrimidine metabolism	0	no	no	1.62245	4.56629e-07
Mthe_1687	PAS domain S-box		Regulatory functions	Signal transduction mechanisms	0	no	no	1.61797	7.72725e-05
Mthe_1408	hypothetical protein		Hypothetical proteins		0	no	no	1.61737	2.56932e-06
Mthe_0340	putative signal-transduction protein with CBS domains		Regulatory functions	Signal transduction mechanisms	0	no	no	1.61488	0.000107347
Mthe_1595	transposase, IS4 family		Transposons		0	no	no	1.6104	0.000141569
Mthe_1184	transposase, IS4 family		Transposons		0	no	no	1.6104	0.000141569
Mthe_1023	transposase, IS4 family		Transposons		0	no	no	1.6104	0.000141569
Mthe_0969	transposase, IS4 family		Transposons		0	no	no	1.6104	0.000141569
Mthe_0860	transposase, IS4 family		Transposons		0	no	no	1.6104	0.000141569
Mthe_0652	transposase, IS4 family		Transposons		0	no	no	1.6104	0.000141569
Mthe_0519	transposase, IS4 family		Transposons		0	no	no	1.6104	0.000141569
Mthe_0343	transposase, IS4 family		Transposons		0	no	no	1.6104	0.000141569
Mthe_0196	transposase, IS4 family		Transposons		0	no	no	1.6104	0.000141569
Mthe_0005	RNA binding S1 domain protein	csl4	Translation	ribosomal structure and synthesis	0	no	no	1.60975	4.17166e-07
Mthe_0096	Membrane protein		Unknown function		2	no	no	1.60848	4.2041e-05
Mthe_0373	MiaB-like tRNA modifying enzyme	miaB	Translation	tRNA modification	0	no	no	1.60731	0.000403042
Mthe_1453	Auto_anti-p27 domain protein		Unknown function		0	no	no	1.60645	0.000294967
Mthe_1424	hypothetical protein		Hypothetical proteins		0	no	no	1.6033	4.43334e-05
Mthe_0346	Hypothetical protein		Hypothetical proteins		0	no	no	1.60255	0.00311481
Mthe_0615	Staphylococcal nuclease (SNase-like)		DNA metabolism	nuclease	1	no	no	1.601	6.26037e-05
Mthe_1579	Hypothetical protein		Hypothetical proteins		0	no	no	1.6006	0.000245295
Mthe_0925	Protein of unknown function DUF555		Unknown function		0	no	no	1.60026	1.43127e-05
Mthe_1342	DUF2111 domain protein		Unknown function		0	no	no	1.59549	1.37776e-05
Mthe_1528	hypothetical protein		Hypothetical proteins		0	no	no	1.59418	6.68766e-06
Mthe_1521	hypothetical protein		Hypothetical proteins		0	no	no	1.59418	6.68766e-06
Mthe_1514	hypothetical protein		Hypothetical proteins		0	no	no	1.59418	6.68766e-06
Mthe_0242	ASPDH aspartate dehydrogenase	nadX	Cofactor biosynthesis	NAD biosynthesis	0	no	no	1.59408	3.57987e-06
Mthe_1475	methyltransferase		Transferase	Methyl group	0	no	no	1.58907	0.000102638
Mthe_0970	DDE_5 transposase		Transposons		0	no	no	1.58773	0.0521322
Mthe_0696	Mg2+ and Co2+ transporter CorA	corA	Transport and binding proteins	cations	2	no	no	1.58482	0.000177891
Mthe_1300	protein of unknown function DUF88		Unknown function		0	no	no	1.58406	1.45153e-06
Mthe_0239	Cell division GTPase FtsZ		Cellular processes	Cell division	0	no	no	1.5833	1.018e-06
Mthe_0079	ribosomal protein S3Ae	rps3ae	Translation	ribosomal proteins	0	no	no	1.58324	8.94009e-07
Mthe_1591	Iron(III) dicitrate transport system permease protein		Transport and binding proteins	iron and hydroxamate	0	no	no	1.58174	0.0106307
Mthe_0375	Haloacid dehalogenase domain protein hydrolase		Unknown function		0	no	no	1.5812	0.000160505
Mthe_0919	pyridoxal 5'-phosphate synthase, synthase subunit Pdx1	pdxS	Cofactor biosynthesis	pyridoxal 5'-phosphate biosynthesis II	0	no	no	1.58102	1.02843e-06
Mthe_0119	Membrane protein		Unknown function		1	no	yes	1.57981	3.89421e-06
Mthe_1105	Membrane protein		Unknown function		1	no	no	1.57774	0.000342962
Mthe_1047	cell division protein FtsZ	ftsZ	Cellular processes	Cell division	0	no	no	1.57735	2.29931e-05
Mthe_0152	TATA binding protein of transcription factor TFIID	tbpB	Transcription	Transcription factor	0	no	no	1.57733	3.24411e-05
Mthe_1583	queuosine precursor transporter	yhhQ	Transport and binding proteins		7	no	no	1.57286	0.000460454
Mthe_0710	thymidylate synthase	thyA	Nucleotide metabolism	Pyrimidine metabolism	0	no	no	1.56834	4.22067e-06
Mthe_0877	Outer membrane protein assembly factor BamB, contains PQQ-like beta-propeller repeat		Energy metabolism	Electron transport	1	no	no	1.56599	0.0182511
Mthe_0609	tRNA pseudouridine-54 N-methylase	trmY	Translation	tRNA methylation	0	no	no	1.5633	0.000940205
Mthe_0272	hypothetical protein		Hypothetical proteins		0	no	no	1.56321	0.000811547
Mthe_0590	Nascent polypeptide-associated complex NAC		Unknown function		0	no	no	1.56118	0.000117912
Mthe_0685	Superoxide dismutase	sod2	Energy metabolism	Oxidative stress proteins	0	no	no	1.56039	0.000208814
Mthe_0904	YHS domain protein, putative copper binding protein		Unknown function		0	no	no	1.55454	0.000595333
Mthe_1295	Unknown protein		Unknown function		0	no	yes	1.55327	1.92588e-05
Mthe_1267	DUF2099 domain protein		Unknown function		0	no	no	1.54771	4.39986e-05
Mthe_1167	protein of unknown function DUF82		Unknown function		0	no	no	1.54688	1.39003e-05
Mthe_1588	phosphodiesterase, MJ0936 family		Nucleotide metabolism	Phosphoesterase	0	no	no	1.54225	8.44714e-05
Mthe_0467	Sulfatase maturation enzyme AslB, radical SAM superfamily		Unknown function		0	no	no	1.54214	4.02901e-06
Mthe_1044	Winged helix-turn-helix transcription repressor DNA-binding		Regulatory functions	Transcirptional regulator	0	no	no	1.53988	2.29822e-05
Mthe_1219	small GTP-binding protein domain		Unknown function		0	no	no	1.53983	7.15753e-06
Mthe_1387	Nitroreductase		Energy metabolism	Electron transport	0	no	no	1.53797	0.000360939
Mthe_0763	Hypothetical protein		Hypothetical proteins		0	no	no	1.53745	2.55251e-05
Mthe_0555	Membrane protein		Unknown function		2	no	no	1.53212	0.0273765
Mthe_0560	Dinitrogenase iron-molybdenum cofactor biosynthesis		Cofactor biosynthesis	iron-molybdenum cofactor	0	no	no	1.53031	0.0015097
Mthe_0137	Winged helix-turn-helix transcription repressor DNA-binding		Regulatory functions	Transcriptional regulator	0	no	no	1.52746	6.4096e-07
Mthe_0538	Toll/interleukin-1 receptor like		Unknown function		0	no	no	1.52683	0.00557812
Mthe_0166	GMPS GMP synthase (glutamine-hydrolysing)	guaA	Nucleotide metabolism	Purine metabolism	0	no	no	1.52095	2.90735e-05
Mthe_1191	hypothetical protein		Unknown function		0	no	yes	1.51803	0.000487377
Mthe_1462	DOMON domain protein		Unknown function		0	PS51257	no	1.5175	0.000357449
Mthe_0758	Membrane protein		Unknown function		1	no	yes	1.51258	4.62051e-06
Mthe_1350	Membrane protein		Unknown function		1	no	yes	1.51041	0.000408917
Mthe_0873	hypothetical protein		Hypothetical proteins		0	no	no	1.51028	5.80381e-06
Mthe_1454	Uncharacterized protein, UPF0147 family		Unknown function		0	no	no	1.51001	0.00016637
Mthe_0480	DNA-directed RNA polymerase, subunit N (EC 2.7.7.6)	rpoN	Transcription	DNA-directed RNA polymerase	0	no	no	1.50949	1.2902e-06
Mthe_0049	glutamyl-tRNA reductase (EC 1.2.1.70)	hemA	Cofactor biosynthesis	Heme biosynthesis	0	no	no	1.50874	8.04933e-06
Mthe_0421	Nitrilase/cyanide hydratase and apolipoprotein N-acyltransferase		Unknown function		0	no	no	1.50411	0.000210774
Mthe_0776	ABC-type Mn2+/Zn2+ transport system, permease component		Transport and binding proteins	Mn2+ and Zn+ transport	8	no	no	1.50358	0.000154112

## Sheet: up DIET-mag vs DIET
Supplementary Table S4F. Genes that were at least 1.5 fold up-regulated in Mx. thermoacetophila cells grown by DIET with G. metallireducens in the presence of magnetite compared to cells grown by DIET with G. metallireducens without magnetite amendments. Results were considered significant if p-value <0.05
Locus ID	Annotation	Gene	Main role	Sub role	# transmembrane helices	Membrane motif	Signal peptide?	Fold change	p-value
Mthe_1613	V/A-type H+/Na+-transporting ATPase subunit K	atpK	Energy metabolism	Oxidative phosphorylation	0	no	no	6.66072	9.37599e-11
Mthe_0640	CRISPR-associated protein Cas5, Hmari subtype		Defense mechanisms	CRISPR-cas system	0	no	no	5.18041	1.01127e-08
Mthe_0647	CRISPR-associated RAMP protein, Cmr4 family	cmr4	Defense mechanisms	CRISPR-cas system	0	no	no	4.72559	8.46508e-07
Mthe_1251	Predicted DNA-binding protein with PD1-like DNA-binding motif		Unknown function		0	no	no	4.69118	1.24682e-08
Mthe_0570	methyl-coenzyme M reductase, gamma subunit (EC 2.8.4.1)	mcrG	Carbon metabolism	Methanogenesis	0	no	no	4.55646	2.3622e-09
Mthe_0648	CRISPR-associated protein, Cmr3 family	cmr3	Defense mechanisms	CRISPR-cas system	0	no	no	4.51966	1.05652e-06
Mthe_0571	Methyl-coenzyme M reductase, protein D	mcrD	Carbon metabolism	Methanogenesis	0	no	no	4.20642	7.45319e-09
Mthe_1723	ribosomal protein L22	rpl22	Translation	ribosomal proteins	0	no	no	4.10455	2.25513e-07
Mthe_0646	CRISPR-associated protein, Cmr5 family	cmr5	Defense mechanisms	CRISPR-cas system	0	no	no	3.94118	1.92395e-05
Mthe_1458	UDP-2-acetamido-3-amino-2,3-dideoxy-glucuronate N-acetyltransferase	wlbB	Carbohydrate metabolism	Amino sugar and nucleotide sugar metabolism	0	no	no	3.88825	1.53621e-09
Mthe_0709	Hypothetical protein		Hypothetical proteins		0	no	no	3.85284	9.0238e-06
Mthe_1609	V/A-type H+/Na+-transporting ATPase subunit A	atpA	Energy metabolism	Oxidative phosphorylation	0	no	no	3.69142	4.65569e-09
Mthe_1610	Vacuolar H+-transporting two-sector ATPase, F subunit	atpF	Energy metabolism	Oxidative phosphorylation	0	no	no	3.63203	3.18205e-08
Mthe_0738	Quinonprotein alcohol dehydrogenase-like superfamily		Energy metabolism	Electron transport	0	no	no	3.58519	3.77528e-08
Mthe_0572	methyl-coenzyme M reductase, beta subunit (EC 2.8.4.1)	mcrB	Carbon metabolism	Methanogenesis	0	no	no	3.55421	8.82178e-09
Mthe_1711	Ribosomal protein L32e		Translation	ribosomal proteins	0	no	no	3.54365	4.08595e-07
Mthe_1724	ribosomal protein S19	rps19	Translation	ribosomal proteins	0	no	no	3.52924	8.64254e-08
Mthe_1058	F420H2 dehydrogenase subunit L	fpoL	Energy metabolism	Electron transport	16	no	no	3.52879	3.36368e-10
Mthe_1612	H+-transporting two-sector ATPase, E subunit	atpE	Energy metabolism	Oxidative phosphorylation	0	no	no	3.52173	1.17085e-08
Mthe_1720	Ribonuclease P, Rpp29	rnp1	Translation	tRNA processing	0	no	no	3.44791	1.74287e-08
Mthe_1608	Sodium-transporting two-sector ATPase	atpB	Energy metabolism	Oxidative phosphorylation	0	no	no	3.4157	4.86082e-09
Mthe_1714	ribosomal protein S14	rps14	Translation	ribosomal proteins	0	no	no	3.39517	5.83591e-06
Mthe_1717	ribosomal protein L24	rpl24p	Translation	ribosomal proteins	0	no	no	3.34633	2.49245e-08
Mthe_0645	CRISPR-associated RAMP protein, Cmr6 family	cmr6	Defense mechanisms	CRISPR-cas system	0	no	no	3.33118	1.54398e-06
Mthe_1611	H+-transporting two-sector ATPase, C (AC39) subunit	atpC	Energy metabolism	Oxidative phosphorylation	0	no	no	3.29271	8.61415e-09
Mthe_1380	tetrahydromethanopterin S-methyltransferase, subunit F (EC 2.1.1.86)	mtrF	Carbon metabolism	Methanogenesis	1	no	no	3.26804	3.87677e-08
Mthe_0569	methyl-coenzyme M reductase, alpha subunit (EC 2.8.4.1)	mcrA	Carbon metabolism	Methanogenesis	0	no	no	3.21641	2.94746e-08
Mthe_1381	tetrahydromethanopterin S-methyltransferase, subunit A (EC 2.1.1.86)	mtrA	Carbon metabolism	Methanogenesis	1	no	no	3.18088	3.01366e-08
Mthe_0288	CO dehydrogenase/acetyl-CoA synthase, delta subunit	cdhD	Carbon metabolism	Methanogenesis	0	no	no	3.1725	2.3315e-09
Mthe_1719	ribosomal protein S17		Translation	ribosomal proteins	0	no	no	3.14976	4.96922e-08
Mthe_1722	ribosomal protein S3	rps3	Translation	ribosomal proteins	0	no	no	3.11356	2.26388e-07
Mthe_0291	CO dehydrogenase/acetyl-CoA synthase complex, epsilon subunit	cdhB	Carbon metabolism	Methanogenesis	0	no	no	3.10777	1.30188e-09
Mthe_1383	tetrahydromethanopterin S-methyltransferase, subunit C (EC 2.1.1.86)	mtrC	Carbon metabolism	Methanogenesis	8	no	no	3.07649	3.82954e-09
Mthe_1055	F420H2 dehydrogenase subunit J	fpoJ	Energy metabolism	Electron transport	3	no	no	3.06007	5.97085e-09
Mthe_1379	tetrahydromethanopterin S-methyltransferase, subunit G (EC 2.1.1.86)	mtrG	Carbon metabolism	Methanogenesis	1	no	no	3.03268	5.23745e-08
Mthe_1382	tetrahydromethanopterin S-methyltransferase, subunit B (EC 2.1.1.86)	mtrB	Carbon metabolism	Methanogenesis	1	no	no	3.01498	8.94105e-09
Mthe_0289	CO dehydrogenase maturation factor	cooC	Carbon metabolism		0	no	no	3.01111	7.62051e-10
Mthe_1680	glutamine--fructose-6-phosphate transaminase	glmS	Carbohydrate metabolism	Amino sugar and nucleotide sugar metabolism	0	no	no	2.99871	6.56887e-10
Mthe_1614	V/A-type H+/Na+-transporting ATPase subunit I	atpI	Energy metabolism	Oxidative phosphorylation	7	no	no	2.97368	7.64485e-08
Mthe_1715	LSU ribosomal protein L5P	rpl5	Translation	Ribosomal proteins	0	no	no	2.96765	9.32203e-07
Mthe_0682	cobalamin synthesis protein, P47K	cobW	Cofactor biosynthesis	cobalamin	0	no	no	2.90464	3.40614e-08
Mthe_1059	F420H2 dehydrogenase subunit M	fpoM	Energy metabolism	Electron transport	13	no	no	2.89237	1.24367e-09
Mthe_0956	dTDP-glucose 4,6-dehydratase (EC 4.2.1.46)		Cell envelope	biosynthesis of lipopolysaccharides	0	no	no	2.89089	3.54184e-09
Mthe_0290	acetyl-CoA decarbonylase/synthase beta subunit (EC 2.3.1.169)	cdhC	Carbon metabolism	Methanogenesis	0	no	no	2.89076	3.24533e-09
Mthe_1713	SSU ribosomal protein S8P	rps8	Translation	ribosomal proteins	0	no	no	2.8789	2.9843e-07
Mthe_0644	Protein of unknown function DUF1887		Unknown function		0	no	no	2.85687	2.12892e-06
Mthe_0643	CRISPR-associated protein, Csx3 family	csx3	Defense mechanisms	CRISPR-cas system	0	no	no	2.79802	5.45578e-07
Mthe_1559	CRISPR-associated protein, Cas1 family	cas1	Defense mechanisms	CRISPR-cas system	0	no	no	2.77874	1.05486e-05
Mthe_1056	NADH dehydrogenase subunit J (EC 1.6.5.3)	fpoJ	Energy metabolism	Electron transport	2	no	no	2.77622	5.02977e-10
Mthe_1420	LSU ribosomal protein L10P	rpl1	Translation	Ribosomal proteins	0	no	no	2.76214	1.19714e-08
Mthe_1709	LSU ribosomal protein L18P	rpl18	Translation	Ribosomal proteins	0	no	no	2.74672	1.42211e-07
Mthe_1616	Ribulose-bisphosphate carboxylase	RuBisCO	Carbon metabolism	Rubisco shunt	0	no	no	2.73101	1.03791e-06
Mthe_1384	tetrahydromethanopterin S-methyltransferase, subunit D (EC 2.1.1.86)	mtrD	Carbon metabolism	Methanogenesis	6	no	no	2.71255	7.15517e-08
Mthe_1710	Ribosomal protein L19e	rpl19e	Translation	ribosomal proteins	0	no	no	2.7108	4.35411e-06
Mthe_0683	Fe-S cluster domain protein		Energy metabolism	Electron transport	0	no	no	2.71037	6.92825e-07
Mthe_1712	LSU ribosomal protein L6P	rpl6	Translation	Ribosomal proteins	0	no	no	2.70567	4.78075e-07
Mthe_0639	CRISPR-associated protein, Csh2 family	csh2	Defense mechanisms	CRISPR-cas system	0	no	no	2.68007	9.60314e-07
Mthe_0463	histone deacetylase superfamily		Regulatory functions	Transcriptional regulator	0	no	no	2.64675	8.73814e-08
Mthe_1322	DNA-directed RNA polymerase, subunit E'' (EC 2.7.7.6)	rpoE2	Transcription	DNA-directed RNA polymerase	0	no	no	2.64129	1.09106e-06
Mthe_0957	hypothetical protein		Hypothetical proteins		0	no	no	2.63354	1.14734e-06
Mthe_0292	CO dehydrogenase/acetyl-CoA synthase alpha subunit	cdhA	Carbon metabolism	Methanogenesis	0	no	no	2.63	1.40868e-08
Mthe_1700	Carboxypeptidase-like		Protein fate	carboxypeptidase	1	no	yes	2.60794	2.83451e-07
Mthe_1052	F420H2 dehydrogenase subunit D	fpoD	Energy metabolism	Electron transport	0	no	no	2.57884	6.18196e-09
Mthe_1213	type I restriction-modification system specificity subunit		DNA metabolism	Type I restriction modification system	0	no	no	2.55857	1.96607e-06
Mthe_0565	Cobyrinic acid a,c-diamide synthase		Cofactor biosynthesis	cobalamin	0	no	no	2.50743	3.68986e-06
Mthe_1707	LSU ribosomal protein L30P	rpl3p	Translation	Ribosomal proteins	0	no	no	2.5033	6.1416e-08
Mthe_0681	ABC-type lipoprotein export system, ATPase component		Transport and binding proteins	lipoprotein transport	0	no	no	2.48984	3.60225e-08
Mthe_1211	type I restriction enzyme M protein	hsdM	DNA metabolism	restriction endonuclease	0	no	no	2.45534	1.30421e-08
Mthe_1053	F420H2 dehydrogenase subunit H	fpoH	Energy metabolism	Electron transport	8	no	no	2.43681	2.54053e-09
Mthe_1502	prephenate dehydrogenase	tyrA2	Amino acid biosynthesis	Tyrosine biosynthesis	0	no	no	2.43137	3.66587e-07
Mthe_0462	AMP phosphorylase (EC 2.4.2.-)		Nucleotide metabolism	Nucleoside and nucleotide degradation	0	no	no	2.40653	5.42661e-07
Mthe_1727	ribosomal protein L4/L1e	rpl4	Translation	ribosomal proteins	0	no	no	2.39327	1.2416e-06
Mthe_1054	4Fe-4S ferredoxin, iron-sulfur binding domain protein	fpoI	Energy metabolism	Electron transport	0	no	no	2.38812	5.88781e-08
Mthe_0641	CRISPR-associated helicase Cas3	cas3	Defense mechanisms	CRISPR-cas system	0	no	no	2.38716	7.15665e-07
Mthe_1057	F420H2 dehydrogenase subunit K	fpoK	Energy metabolism	Electron transport	2	no	no	2.37432	2.29831e-08
Mthe_1708	SSU ribosomal protein S5P	rps5	Translation	ribosomal proteins	0	no	no	2.37042	3.91684e-07
Mthe_1551	UDP-Glycosyltransferase/glycogen phosphorylase		Cell envelope	Biosynthesis of surface polysaccharides	0	no	no	2.3276	3.09068e-07
Mthe_1705	protein translocase subunit secY/sec61 alpha	secY	Protein fate	Protein export	9	no	no	2.32707	4.0968e-08
Mthe_1210	ATP-dependent DNA helicase RecG	recG	DNA metabolism	Homologous recombination	0	no	no	2.32553	2.1743e-08
Mthe_0955	dTDP-4-dehydrorhamnose 3,5-epimerase (EC 5.1.3.13)	rfbC	Carbohydrate metabolism	deoxysugar biosynthesis	0	no	no	2.32008	3.54186e-08
Mthe_1457	UDP-N-acetyl-D-mannosaminuronic acid dehydrogenase	wecC	Carbohydrate metabolism	Amino sugar and nucleotide sugar metabolism	0	no	no	2.30563	4.75092e-09
Mthe_1377	zinc or iron chelating domain protein		Unknown function		0	no	no	2.29321	2.01993e-06
Mthe_0952	UDP-glucose 6-dehydrogenase	ugd	Carbohydrate metabolism	Amino sugar and nucleotide sugar metabolism	1	no	no	2.27108	4.14487e-07
Mthe_1341	Ni-dependent carbon monoxide dehydrogenase precursor	cooS	Carbon metabolism	reductive acetyl-CoA pathway	0	no	no	2.25195	2.83948e-08
Mthe_0687	CoA-binding domain protein		Unknown function		0	no	no	2.23338	6.1604e-07
Mthe_1340	anaerobic carbon-monoxide dehydrogenase iron sulfur subunit	cooF	Carbon metabolism	Methane metabolism	0	no	no	2.22535	1.62379e-08
Mthe_1726	Ribosomal protein L25/L23	rpl23p	Translation	ribosomal proteins	0	no	no	2.20713	1.94069e-06
Mthe_1060	F420H2 dehydrogenase subunit N	fpoN	Energy metabolism	Electron transport	14	no	no	2.19587	2.00615e-07
Mthe_0750	phosphoribosyltransferase		Nucleotide metabolism	Nucleoside salvage and metabolism	0	no	no	2.1902	2.05804e-06
Mthe_1718	LSU ribosomal protein L14P	rpl14	Translation	ribosomal proteins	0	no	no	2.17165	1.96133e-05
Mthe_0287	acetyl-CoA decarbonylase/synthase, CODH/ACS complex subunit gamma	cdhE	Carbon metabolism	Methanogenesis	0	no	no	2.17146	1.20684e-08
Mthe_0031	LSU ribosomal protein L30E	rpl3e	Translation	ribosomal proteins	0	no	no	2.16595	2.84548e-07
Mthe_1725	ribosomal protein L2	rpl2	Translation	ribosomal proteins	0	no	no	2.16211	4.20873e-06
Mthe_1541	anthranilate synthase, component I (EC 4.1.3.27)	trpE	Amino acid biosynthesis	tryptophan biosynthesis	0	no	no	2.13489	2.72041e-07
Mthe_1716	SSU ribosomal protein S4E	rps4e	Translation	ribosomal proteins	0	no	no	2.13286	1.64568e-06
Mthe_0303	putative signal transduction protein with CBS domains		Regulatory functions	Signal transduction mechanisms	0	no	no	2.12474	7.17826e-07
Mthe_1051	F420H2 dehydrogenase subunit B	fpoB	Energy metabolism	Electron transport	0	no	no	2.11425	2.65332e-08
Mthe_1555	CRISPR-associated protein Csc2	csc2	Defense mechanisms	CRISPR-cas system	0	no	no	2.09902	2.07633e-06
Mthe_0929	Isoleucyl-tRNA synthetase (EC 6.1.1.5)	ileS	Translation	L-isoleucine tRNA charging	0	no	no	2.08763	2.37125e-07
Mthe_1501	shikimate 5-dehydrogenase	aroE	Amino acid biosynthesis	chorismate biosynthesis	0	no	no	2.08712	1.57558e-07
Mthe_1385	tetrahydromethanopterin S-methyltransferase, subunit E (EC 2.1.1.86)	mtrE	Carbon metabolism	Methanogenesis	5	no	yes	2.082	6.38547e-08
Mthe_1615	Vacuolar (H+)-ATPase G subunit	atpH	Energy metabolism	Oxidative phosphorylation	0	no	no	2.07283	7.51075e-07
Mthe_1679	Glucose-1-phosphate thymidylyltransferase	rfbA	Carbohydrate metabolism	amino sugar and nucleotide sugar biosynthesis	0	no	no	2.06064	3.37638e-07
Mthe_1339	Formate dehydrogenase (coenzyme F420)	fdhA	Cofactor biosynthesis	coenzyme B/coenzyme M regeneration V (formate-dependent)	0	no	no	2.05579	7.48805e-09
Mthe_0846	amino acid-binding ACT domain protein		Unknown function		0	no	no	2.04574	2.8069e-05
Mthe_0415	rRNA maturation protein Nop10, contains Zn-ribbon domain	nop1p	Translation	ribosome biogenesis	0	no	no	2.02569	1.44351e-06
Mthe_0954	glucose-1-phosphate thymidyltransferase		Cell envelope	biosynthesis of lipopolysaccharides	0	no	no	2.02553	5.3703e-08
Mthe_0497	DUF2112 domain protein		Unknown function		0	no	no	2.02316	3.0079e-08
Mthe_1495	phenylalanyl-tRNA synthetase beta chain	pheT	Translation	tRNA charging	0	no	no	1.99689	3.96493e-07
Mthe_1198	formylmethanofuran dehydrogenase, subunit C (tungsten)	fwdC	Carbon metabolism	Methanogenesis	0	no	no	1.99588	1.23773e-05
Mthe_1097	formylmethanofuran dehydrogenase subunit A	fmdA	Carbon metabolism	Methanogenesis	0	no	no	1.99091	2.12215e-07
Mthe_1268	S-adenosyl-L-methionine-dependent methyltransferases		Transferase	methyl group	0	no	no	1.97391	8.06375e-08
Mthe_0414	Proteasome assembly chaperone (PAC2) family protein		Protein fate	chaperonin	0	no	no	1.97194	1.04585e-06
Mthe_0498	DUF2102 domain protein		Unknown function		0	no	no	1.96935	2.24651e-06
Mthe_0712	Domain of unknown function DUF1638		Unknown function		0	no	no	1.96491	4.56592e-07
Mthe_1703	CMP/dCMP kinase	cmk	Nucleotide metabolism	Pyrimidine metabolism	0	no	no	1.95705	1.08911e-06
Mthe_0182	Peptidase C25		Protein fate	Protein modification	0	no	no	1.9515	5.70055e-08
Mthe_1607	V-type ATPase, D subunit	atpD	Energy metabolism	Oxidative phosphorylation	0	no	no	1.9493	3.95304e-07
Mthe_1361	Exosome complex RNA-binding protein Rrp42, RNase PH superfamily		RNA metabolism	RNA degradation	0	no	no	1.9401	3.2493e-06
Mthe_1378	tetrahydromethanopterin S-methyltransferase, subunit H (EC 2.1.1.86)	mtrH	Carbon metabolism	Methanogenesis	0	no	no	1.93824	4.641e-07
Mthe_0163	NADPH-dependent FMN reductase		Energy metabolism	Electron transport	0	no	no	1.93146	4.27869e-06
Mthe_1134	transcriptional regulator, AsnC family		Regulatory functions	Transcriptional regulator	0	no	no	1.92985	2.79116e-06
Mthe_1552	glycogen synthase		Carbohydrate metabolism	glycogen	0	no	no	1.92544	7.12693e-07
Mthe_0161	Chorismate synthase	aroC	Amino acid biosynthesis	Tryptophan	0	no	no	1.91926	1.26294e-07
Mthe_1554	CRISPR-associated protein Csc3	csc3	Defense mechanisms	CRISPR-cas system	0	no	no	1.90781	2.08508e-06
Mthe_0649	CRISPR-associated protein, Cmr2 family	cmr2	Defense mechanisms	CRISPR-cas system	0	no	no	1.90619	0.000110426
Mthe_1189	Acyl-CoA thioester hydrolase/bile acid-CoA amino acid N-acetyltransferase		Unknown function		0	no	no	1.89954	2.15974e-07
Mthe_1494	Cyclophilin-like peptidyl-prolyl cis-trans isomerase domain		Unknown function		0	no	no	1.89271	1.68055e-05
Mthe_1630	Membrane protein		Unknown function		11	no	no	1.8924	5.92289e-07
Mthe_1252	phosphoribosylformylglycinamidine cyclo-ligase	purM	Nucleotide metabolism	Purine metabolism	0	no	no	1.87892	5.87249e-07
Mthe_0666	Unknown protein		Unknown function		0	no	yes	1.87313	1.41511e-06
Mthe_1646	pyruvate ferredoxin oxidoreductase, alpha subunit (EC 1.2.7.1)	porA	Carbon metabolism	Pyruvate metabolism	0	no	no	1.87249	2.5615e-07
Mthe_1557	CRISPR-associated endonuclease/helicase Cas3	cas3	Defense mechanisms	CRISPR-cas system	0	no	no	1.86584	9.34562e-07
Mthe_1376	Tetratricopeptide TPR_2 repeat protein		Unknown function		0	no	no	1.8655	7.7834e-06
Mthe_0987	2,3-bisphosphoglycerate-independent phosphoglycerate mutase	gpmI	Carbon metabolism	Glycolysis	1	no	yes	1.86543	1.07599e-06
Mthe_0732	Molecular chaperone GrpE	grpE	Protein fate	chaperonin	0	no	no	1.86459	0.00195942
Mthe_0621	phosphate uptake regulator, PhoU	phoU	Transport and binding proteins	phosphate transport	0	no	no	1.86102	5.00176e-07
Mthe_1558	CRISPR-associated exonuclease, Cas4 family		Defense mechanisms	CRISPR-cas systems	0	no	no	1.86059	6.56936e-05
Mthe_1728	LSU ribosomal protein L3P	rpl3	Translation	ribosomal proteins	0	no	no	1.84861	1.4137e-06
Mthe_1374	RNA-splicing ligase RtcB, repairs tRNA damage	rtcB	Translation	tRNA splicing	0	no	no	1.84174	2.7373e-07
Mthe_1278	sodium/pantothenate symporter	panF	Transport and binding proteins	sodium and panthothenate	13	no	no	1.84111	9.36368e-06
Mthe_0160	Molybdopterin biosynthesis enzyme		Cofactor biosynthesis	Molybdopterin	0	no	no	1.84006	6.95905e-08
Mthe_0680	cysteate synthase		Cofactor biosynthesis	coenzyme M biosynthesis II	0	no	no	1.83975	4.54986e-06
Mthe_0143	precorrin-8X/cobalt-precorrin-8 methylmutase	cbiC	Cofactor biosynthesis	cobalamin biosynthesis	0	no	no	1.83697	0.000170615
Mthe_0500	methyl coenzyme M reductase system, component A2		Carbon metabolism	Methanogenesis	0	no	no	1.83124	8.58014e-07
Mthe_1699	protein-L-isoaspartate O-methyltransferase	pcm	Protein fate	Posttranslational modification	0	no	no	1.83118	9.76258e-05
Mthe_0626	cell division protein pelota	pelA	Translation	translation release factor	0	no	no	1.83097	3.19554e-06
Mthe_0472	Geranylgeranyl pyrophosphate synthase/Polyprenyl synthetase	idsA	Cofactor biosynthesis	terpenoid backbone biosynthesis	0	no	no	1.82163	1.36346e-06
Mthe_0935	beta-ribofuranosylaminobenzene 5'-phosphate synthase		Cofactor biosynthesis	tetrahydromethanopterin biosynthesis	0	no	no	1.81972	2.81856e-06
Mthe_1704	protein of unknown function DUF106, transmembrane		Unknown function		4	no	no	1.81529	7.9507e-08
Mthe_1285	tRNA 2-thiouridine synthesizing protein B	tusB	Central metabolism	Sulfur relay system	0	no	no	1.81434	0.000229216
Mthe_0309	Na+/proline symporter		Transport and binding proteins	Na+/proline	12	no	no	1.81094	1.41719e-06
Mthe_1250	DNA polymerase II, large subunit DP2	polC	DNA metabolism	DNA replication	0	no	no	1.81019	1.12375e-06
Mthe_1100	hypothetical protein		Hypothetical proteins		0	no	no	1.80522	7.9412e-08
Mthe_1676	UDP-Glycosyltransferase/glycogen phosphorylase		Cell envelope	Biosynthesis of surface polysaccharides	0	no	no	1.79403	1.75954e-05
Mthe_0903	Pyridine nucleotide-disulphide oxidoreductase		Energy metabolism	redox reactions; has FAD/NAD(P) binding domain	1	no	no	1.79317	1.70292e-06
Mthe_1098	formylmethanofuran dehydrogenase subunit C	fmdC	Carbon metabolism	Methanogenesis	0	no	no	1.79126	1.07879e-05
Mthe_1550	Galactose-1-phosphate uridylyltransferase	galT	Carbohydrate metabolism	Galactose degradation	0	no	no	1.79055	1.19865e-06
Mthe_1124	uroporphyrinogen-III C-methyltransferase (EC 2.1.1.107)/uroporphyrinogen-III synthase (EC 4.2.1.75)	hemD	Cofactor biosynthesis	Heme biosynthesis	0	no	no	1.77663	3.41146e-06
Mthe_1161	condensin subunit Smc	smc	Cellular processes	Cell division	0	no	no	1.76659	6.85639e-06
Mthe_0424	hypothetical protein		Unknown function		1	no	yes	1.76064	1.2568e-07
Mthe_1390	hydroxymethylglutaryl-CoA synthase (EC 2.3.3.10)		Cofactor biosynthesis	isoprenoid biosynthesis	0	no	no	1.76023	7.09856e-08
Mthe_0162	Ribonuclease HI		DNA metabolism	DNA replication	0	no	no	1.75783	7.94626e-06
Mthe_0499	Uncharacterized protein, methanogenesis marker protein 3, UPF0288 family		Unknown function		0	no	no	1.75685	4.13209e-07
Mthe_0044	2,3-di-O-geranylgeranylglyceryl phosphate reductase (EC 1.3.99.-)		Lipid and phospholipid metabolism	CDP-archaeol biosynthesis	0	no	no	1.74861	7.08298e-06
Mthe_1012	UMP/CMP kinase related protein		Unknown function		0	no	no	1.74638	7.14659e-05
Mthe_0834	beta propeller repeat, Methanosarcina surface protein type		Cell envelope	Surface structures	0	TIGR04275	no	1.7419	5.34126e-08
Mthe_0725	Six-bladed beta-propeller, TolB-like		Unknown function		0	no	yes	1.73788	4.34267e-07
Mthe_1135	Radical SAM coenzyme PQQ biosynthesis protein E/heme D1 biosynthesis		Cofactor biosynthesis	heme and PQQ	0	no	no	1.7357	1.40647e-07
Mthe_0668	Membrane protein		Unknown function		1	no	yes	1.73302	1.85253e-06
Mthe_0844	DNA ligase I, ATP-dependent Dnl1	lig	DNA metabolism	DNA replication and repair	0	no	no	1.72714	7.54836e-06
Mthe_0508	protein of unknown function DUF512		Unknown function		0	no	no	1.72254	1.03037e-07
Mthe_1542	anthranilate synthase, component II (EC 4.1.3.27)		Amino acid biosynthesis	Tryptophan biosynthesis	0	no	no	1.71927	1.51883e-05
Mthe_0304	putative signal transduction protein with CBS domains		Regulatory functions	Signal transduction mechanism	0	no	no	1.7138	1.36349e-06
Mthe_0953	dTDP-4-dehydrorhamnose reductase (EC 1.1.1.133)	rfbD	Cell envelope	biosynthesis of surface polysaccharides	0	no	no	1.71327	1.21283e-05
Mthe_1556	CRISPR-associated protein Csc1	csc1	Defense mechanisms	CRISPR-cas system	0	no	no	1.70874	1.97904e-05
Mthe_1194	acetyl-coenzyme A synthetase (EC 6.2.1.1)	acsA	Carbon metabolism	Methanogenesis	0	no	no	1.69812	1.28485e-06
Mthe_1264	ribonucleoside-triphosphate reductase class III catalytic subunit (EC 1.17.4.2)	nrdD	Nucleotide metabolism	Purine and pyrimidine metabolism	0	no	no	1.6932	1.77049e-07
Mthe_1323	GTP-dependent dephospho-CoA kinase	dpck	Cofactor biosynthesis	Coenzyme A biosynthesis	0	no	no	1.69096	3.8171e-05
Mthe_0156	ketoisovalerate ferredoxin oxidoreductase, alpha subunit (EC 1.2.7.7)	vorA	Amino acid metabolism	Valine, leucine and isoleucine degration	0	no	no	1.69029	1.44635e-06
Mthe_0234	hypothetical protein		Hypothetical proteins		0	no	no	1.6888	8.0332e-05
Mthe_0674	RNA 2',3'-cyclic 3'-phosphodiesterase	thpR	Translation	ribosomal structure and synthesis	0	no	no	1.68765	1.69124e-05
Mthe_1145	UbiA prenyltransferase	ubiA	Cofactor biosynthesis	Quinone biosynthesis	7	no	no	1.6857	4.48302e-06
Mthe_1171	indolepyruvate ferredoxin oxidoreductase, beta subunit	iorB	Carbon metabolism	Pyruvate metabolism	0	no	no	1.68449	3.19495e-06
Mthe_0022	glutamyl-tRNA(Gln) amidotransferase subunit E (EC 6.3.5.7)	gatE	Translation	Aminoacyl tRNA biosynthesis	0	no	no	1.68157	8.12035e-07
Mthe_0824	Hypothetical protein		Hypothetical proteins		0	no	no	1.68057	2.72041e-06
Mthe_0761	coenzyme M methyltransferase subunit X		Carbon metabolism	Methanogenesis	0	no	no	1.67896	8.16333e-05
Mthe_0491	N-acetylglutamate synthase (EC 2.3.1.1)/glutamate N-acetyltransferase (EC 2.3.1.35)	argJ	Amino acid biosynthesis	Arginine biosynthesis	0	no	no	1.67342	1.05616e-06
Mthe_0704	phosphate ABC transporter, inner membrane subunit PstA	pstA	Transport and binding proteins	phosphate uptake	6	no	no	1.67272	8.57753e-06
Mthe_0496	putative CoA-substrate-specific enzyme activase		Lipid and phospholipid metabolism	activator of CoA enzyme	0	no	no	1.66681	2.05725e-07
Mthe_1199	von Willebrand factor, type A		Unknown function		0	no	no	1.66269	6.84355e-06
Mthe_1444	Replication protein A (RPA) family protein		DNA metabolism	DNA replication	0	no	no	1.65741	2.12131e-07
Mthe_1286	Sulfur relay (sulfurtransferase) complex TusC component, DsrF/TusC family		Central metabolism	Sulfur relay system	1	no	no	1.65668	0.000824139
Mthe_1567	putative translation initiation factor eIF-6	eif6	Translation	Translation initiation	0	no	no	1.65627	2.89008e-06
Mthe_1276	ATP-NAD/AcoX kinase		Nucleotide metabolism	Inorganic polyphosphate/ATP-NAD kinase	0	no	no	1.65105	3.56205e-07
Mthe_0186	phosphodiesterase, MJ0936 family		Unknown function		0	no	no	1.65103	5.95772e-06
Mthe_0425	Membrane protein		Unknown function		5	no	no	1.64598	4.91688e-06
Mthe_0815	Protein of unknown function DUF1616		Unknown function		4	no	no	1.64563	4.64797e-07
Mthe_0723	NMD protein affecting ribosome stability and mRNA decay		Translation	ribosome stability	0	no	no	1.64506	5.03677e-06
Mthe_1496	phenylalanyl-tRNA synthetase, alpha subunit (EC 6.1.1.20)	pheS	Translation	tRNA charging	0	no	no	1.63757	2.63926e-05
Mthe_0749	Uncharacterised protein family UPF0153		Unknown function		0	no	no	1.63384	4.35883e-06
Mthe_0474	isopentenyl-diphosphate delta-isomerase (EC 5.3.3.2)	fni	Cofactor biosynthesis	terpenoid backbone biosynthesis	0	no	no	1.6322	6.6207e-06
Mthe_1288	Fe-S cluster domain protein		Energy metabolism	Electron transport	0	no	no	1.62475	1.08684e-05
Mthe_1421	LSU ribosomal protein L1P	rpl1	Translation	ribosomal proteins	0	no	no	1.62219	1.43241e-05
Mthe_0261	Uncharacterized conserved protein, contains tandem ACT domains		Unknown function		0	no	no	1.61828	7.72381e-07
Mthe_0098	phosphoribosylformylglycinamidine synthase subunit PurQ / glutaminase	purQ	Nucleotide metabolism	Purine metabolism	0	no	no	1.61625	6.20976e-05
Mthe_0959	coenzyme F420 hydrogenase subunit beta	frhB	Carbon metabolism	Methanogenesis	0	no	no	1.61463	1.9782e-06
Mthe_1070	hypothetical protein		Cell envelope	major sheath protein	1	no	yes	1.61319	3.26121e-06
Mthe_1088	MoxR-like ATPase		Unknown function		0	no	no	1.6067	1.91118e-06
Mthe_1164	dolichyl-phosphooligosaccharide-protein glycotransferase	aglB	Cell envelope	Biosyntheis of surface polysaccharides	13	no	no	1.60383	2.58806e-06
Mthe_0302	putative signal transduction protein with CBS domains		Regulatory functions	Signal transduction mechanisms	0	no	no	1.60294	1.22509e-05
Mthe_1366	Ribonuclease P-related protein	rnp2	Translation	tRNA processing	0	no	no	1.60264	0.000322182
Mthe_0413	peptidase U62, modulator of DNA gyrase	pmbA	Protein fate	Protein modification	0	no	no	1.59981	4.01527e-06
Mthe_0043	4Fe-4S ferredoxin, iron-sulfur binding domain protein		Energy metabolism	Electron transport	0	no	no	1.59875	4.8508e-05
Mthe_1706	LSU ribosomal protein L15P	rpl15	Translation	ribosomal proteins	0	no	no	1.59613	1.04365e-06
Mthe_1101	Domain of unknown function DUF523		Unknown function		0	no	no	1.5915	6.01091e-06
Mthe_0350	Radical SAM superfamily enzyme, MoaA/NifB/PqqE/SkfB family		Transferase	Methyl group	0	no	no	1.58964	1.72392e-07
Mthe_0417	Ribosomal protein S27E	rps27e	Translation	ribosomal proteins	0	no	no	1.58868	0.000173618
Mthe_0468	Na+/proline symporter		Transport and binding proteins	Na+/proline	13	no	no	1.58808	8.73659e-06
Mthe_0730	chaperone protein DnaJ	dnaJ	Protein fate	Protein folding and stabilization	0	no	no	1.58756	5.33602e-06
Mthe_0642	CRISPR-associated helicase Cas6b		Defense mechanisms	CRISPR-cas system	0	no	no	1.58669	0.0002119
Mthe_1573	heterodisulfide reductase subunit B2	hdrB	Carbon metabolism	Methanogenesis	0	no	no	1.58622	9.13225e-07
Mthe_1338	4Fe-4S ferredoxin, iron-sulfur binding domain protein		Energy metabolism	Electron transport	0	no	no	1.58534	1.43404e-05
Mthe_1320	Nucleotide binding protein, PINc		Unknown function		0	no	no	1.57577	0.000455613
Mthe_1360	ribosomal protein L37a	rpl37ae	Translation	ribosomal proteins	0	no	no	1.56982	7.35671e-06
Mthe_0887	ABC transporter related		Transport and binding proteins	Unknown substrate	0	no	no	1.56795	2.56782e-06
Mthe_1367	ribonuclease P protein subunit Rpp30	rnp3	Translation	tRNA processing	0	no	no	1.56376	2.8936e-05
Mthe_1677	UDP-Glycosyltransferase/glycogen phosphorylase		Cell envelope	Glycosyltransferase involved in cell wall bisynthesis	0	no	no	1.56326	3.26957e-05
Mthe_0958	Membrane protein involved in the export of O-antigen and teichoic acid		Cell envelope	Biosynthesis of surface polysaccharides	14	no	no	1.55778	3.36086e-06
Mthe_0471	FMN-containing flavoprotein		Energy metabolism	Electron transport	0	no	no	1.55746	0.000412184
Mthe_0808	adenylate cyclase, class 2	cyaB	Nucleotide metabolism	Purine metabolism	0	no	no	1.55703	9.49452e-06
Mthe_1096	formylmethanofuran dehydrogenase subunit B	fmdB	Carbon metabolism	Methanogenesis	0	no	no	1.55699	1.72616e-05
Mthe_0363	phosphoserine-tRNA(Cys) ligase (EC 6.1.1.27)	sepS	Translation	tRNA charging	0	no	no	1.55634	3.85739e-07
Mthe_1011	pyruvate formate lyase activating enzyme	pflA	Carbon metabolism	pyruvate metabolism	0	no	no	1.55509	6.42627e-06
Mthe_1147	Secreted protein		Unknown function		0	no	yes	1.55487	9.89505e-06
Mthe_0886	nucleic acid binding, OB-fold, tRNA/helicase-type		Unknown function		0	no	no	1.55026	1.01501e-05
Mthe_1459	oxidoreductase domain protein		Energy metabolism	NAD(P) binding protein	0	no	no	1.54991	8.09854e-07
Mthe_0144	precorrin-3 methyltransferase (EC 2.1.1.131)	cbiH	Cofactor biosynthesis	cobalamin biosynthesis	0	no	no	1.54963	0.00146641
Mthe_0914	ferredoxin/flavodoxin---NADP+ reductase	fpr	Energy metabolism	redox reactions; has FAD/NAD(P) binding domain	0	no	no	1.54958	1.0213e-05
Mthe_1483	DNA repair exonuclease SbcCD nuclease subunit	sbcD	DNA metabolism	DNA repair	0	no	no	1.54806	0.000410959
Mthe_0843	Histidinol dehydrogenase	hisD	Amino acid biosynthesis	Histidine biosynthesis	0	no	no	1.54655	3.70962e-06
Mthe_0737	CRISPR-associated exonuclease Cas4	cas4	Defense mechanisms	CRISPR-cas system	0	no	no	1.54517	0.000101383
Mthe_0099	phosphoribosylformylglycinamidine synthase subunit PurL	purL	Nucleotide metabolism	Purine metabolism	0	no	no	1.54386	5.48533e-06
Mthe_1255	carbamoyl-phosphate synthase small subunit	carA	Amino acid biosynthesis	Alanine, aspartate, and glutatmate metabolism	0	no	no	1.5418	8.1062e-06
Mthe_1553	RecA-superfamily ATPase, KaiC/GvpD/RAD55 family	radA	DNA metabolism	DNA repair protein	0	no	no	1.54098	2.20328e-05
Mthe_1179	Ni-sirohydrochlorin a,c-diamide synthase	cfbB	Cofactor biosynthesis	F43 biosynthesis	0	no	no	1.54083	1.15033e-06
Mthe_1125	hydroxymethylbilane synthase (EC 2.5.1.61)	hemC	Cofactor biosynthesis	Heme biosynthesis	0	no	no	1.53582	8.03949e-06
Mthe_1721	ribosomal protein L29	rpl29p	Translation	ribosomal proteins	0	no	no	1.53348	0.00601754
Mthe_0084	Ammonia channel protein AmtB	amtB	Transport and binding proteins	ammonium	11	no	no	1.53275	0.00493637
Mthe_0351	octaprenyl-diphosphate synthase	ispB	Cofactor biosynthesis	Terpenoid backbone biosynthesis	0	no	no	1.53124	5.51366e-07
Mthe_1498	oligosaccharyl transferase, archaeosortase A system-associated	aglB	Cell envelope	Glycosyltransferase involved in cell wall bisynthesis	13	no	no	1.53054	3.36519e-07
Mthe_1484	DNA repair protein SbcC/Rad50	sbcC	DNA metabolism	DNA repair	0	no	no	1.5304	0.000316303
Mthe_0792	proteasome Rpn11 subunit JAMM motif . Metallo peptidase. MEROPS family M67B		Protein fate	Protein degradation	0	no	no	1.52937	0.00116418
Mthe_1391	Acetyl-CoA C-acetyltransferase	atoB	Carbon metabolism	acetate	0	no	no	1.52755	8.73542e-06
Mthe_0833	enolase (EC 4.2.1.11)	eno	Carbon metabolism	Glycolysis/gluconeogenesis	0	no	no	1.52596	3.50813e-07
Mthe_1441	phosphoesterase, RecJ domain protein	recJ	DNA metabolism	DNA repair	0	no	no	1.52414	1.13286e-05
Mthe_1064	UDP-Glycosyltransferase/glycogen phosphorylase		Cell envelope	Biosynthesis of surface polysaccharides	0	no	no	1.52304	5.50002e-06
Mthe_0976	formylmethanofuran dehydrogenase subunit D	fwdD	Carbon metabolism	Methanogenesis	0	no	no	1.51947	1.15174e-05
Mthe_0899	4Fe-4S ferredoxin, iron-sulfur binding domain protein		Energy metabolism	Electron transport	0	no	no	1.51836	0.00318087
Mthe_0030	DNA-directed RNA polymerase, subunit A" (EC 2.7.7.6)	rpoA2	Transcription	DNA-directed RNA polymerase	0	no	no	1.51583	2.96231e-06
Mthe_0686	1-phosphofructokinase	pfkB	Carbon metabolism	Glycolysis	0	no	no	1.51558	1.36293e-05
Mthe_0756	protein of unknown function DUF1614		Unknown function		7	no	no	1.51143	5.29198e-05
Mthe_1095	formylmethanofuran dehydrogenase subunit D	fmdD	Carbon metabolism	Methanogenesis	0	no	no	1.51043	0.0011182
Mthe_1497	Creatininase		Amino acid metabolism	Arginine and prline metabolism	0	no	no	1.5091	6.81816e-07
Mthe_1132	putative mRNA 3-end processing factor		Transcription	mRNA processing	0	no	no	1.50805	7.22828e-07
Mthe_0455	3-hexulose-6-phosphate synthase (EC 4.1.2.43)	hps-phi	Carbon metabolism	CO2 fixation	0	no	no	1.50785	5.20745e-05
Mthe_1702	tRNA U55 pseudouridine synthase TruB,	truB	Translation	tRNA modification	0	no	no	1.5034	7.62393e-06

## Sheet: up acetate vs ace-mag
Supplementary Table S4G. Genes that were at least 1.5 fold up-regulated in Mx. thermoacetophila cells grown with 40 mM acetate compared to cells grown with 40 mM acetate in the presence of magnetite. Results were considered significant if p-value <0.05
Locus ID	Annotation	Gene	Main role	sub role	# transmembrane helices	membrane motif	signal peptide?	Fold change	p-value
Mthe_0064	response regulator receiver protein		Regulatory functions	cheY like chemotaxis protein	0	no	no	33.827	3.79176e-10
Mthe_0984	Hypothetical protein		Hypothetical proteins	0	0	no	no	25.9421	1.74175e-07
Mthe_0963	putative transmembrane protein		Unknown function	0	8	no	no	23.0007	1.10135e-07
Mthe_0760	hypothetical protein		Hypothetical proteins	0	0	no	no	18.3942	4.07039e-11
Mthe_1414	Protein of unknown function DUF1699		Unknown function	0	0	no	no	18.2128	2.27429e-08
Mthe_0387	hypothetical protein		Unknown function	0	0	no	yes	17.8321	2.22409e-08
Mthe_0065	PAS/PAC sensor signal transduction histidine kinase		Regulatory functions	Signal transduction	0	no	no	12.933	2.06809e-10
Mthe_0555	Membrane protein		Unknown function	0	2	no	no	11.4388	5.92102e-07
Mthe_0968	Methyltransferase type 12		Transferase	methyl group	0	no	no	11.082	1.24673e-07
Mthe_0069	Gas vesicle protein GvpG	gvpG	Cellular processes	gas vesicle production	0	no	no	11.068	9.76221e-09
Mthe_1688	Membrane protein		Unknown function	0	1	no	no	10.1831	2.52449e-07
Mthe_0232	Small nuclear ribonucleoprotein, LSM family		Regulatory functions	RNA binding protein	0	no	no	9.31008	3.16917e-13
Mthe_0617	2-amino-3,7-dideoxy-D-threo-hept-6-ulosonate synthase	aroA'	Amino acid biosynthesis	archaeal chorismate synthesis; tryptophan biosynthesis	0	no	no	9.2324	7.54305e-12
Mthe_0734	CxxC-x17-CxxC domain		Unknown function	0	0	no	no	9.1937	1.45546e-09
Mthe_1174	hypothetical protein		Hypothetical proteins	0	0	no	no	9.1075	7.77239e-08
Mthe_0071	gas vesicle protein GVPa	gvpA	Cellular processes	gas vesicle production	0	no	no	8.84784	2.38884e-10
Mthe_0632	protein translocase subunit secE/sec61 gamma	secE	Protein fate	Protein export	1	no	no	8.34371	1.01858e-10
Mthe_1229	hypothetical protein		Hypothetical proteins	0	0	no	no	8.19158	1.03381e-10
Mthe_0337	hypothetical protein		Hypothetical proteins	0	0	no	no	8.16785	9.42543e-07
Mthe_0838	Predicted RNA binding protein DUF1610		Translation	predicted RNA binding protein involved in translation	0	no	no	7.68496	7.65904e-09
Mthe_0902	Winged helix-turn-helix transcription repressor DNA-binding		Regulatory functions	Transcriptional regulator	0	no	no	7.52654	2.32277e-06
Mthe_0588	Tad-like Flp pilus assembly protein		Cell envelope	Surface structures	0	no	yes	7.25263	4.32642e-08
Mthe_0066	Domain of unknown function DUF835 (Pfam PF05763)		Unknown function	0	0	no	no	7.10968	1.78759e-07
Mthe_0366	translation initiation factor 1 (eIF-1/SUI1)		Translation	Translation initiation factor	0	no	no	7.0639	2.31218e-08
Mthe_0100	Membrane protein		Unknown function	0	1	no	no	6.89072	9.1923e-08
Mthe_0581	Predicted RNA-binding protein, contains TRAM domain		Unknown function	0	0	no	no	6.83341	6.97285e-08
Mthe_0614	Membrane protein		Unknown function	0	1	no	no	6.78005	1.29748e-06
Mthe_1045	Predicted flavin-nucleotide-binding protein, pyridoxine 5'-phosphate oxidase superfamily		Energy metabolism	Electron transport	0	no	no	6.77269	1.56737e-08
Mthe_1659	Membrane protein		Unknown function	0	1	no	yes	6.76529	2.07785e-09
Mthe_0742	nucleoid protein MC1		DNA metabolism	DNA protection	0	no	no	6.60003	2.99067e-10
Mthe_0342	ABC-type Fe3+-hydroxamate transport system		Transport and binding proteins	iron hydroxamate	0	no	yes	6.57632	1.27841e-07
Mthe_0964	glycosyl transferase, family 2		Cell envelope	glycosyltransferase involved in biofilm formation	0	no	no	6.46199	8.59446e-08
Mthe_0070	gvpA gas vesicle structural protein	gvpA	Cellular processes	gas vesicle production	0	no	no	6.24524	1.32812e-09
Mthe_1284	hypothetical protein		Hypothetical proteins	0	0	no	yes	6.17275	7.56453e-09
Mthe_0754	Winged helix-turn-helix transcription repressor DNA-binding		Regulatory functions	Transcription repressor	0	no	no	6.05787	6.8883e-09
Mthe_0924	amphi-Trp domain protein		Unknown function	0	0	no	no	5.9779	1.26717e-07
Mthe_1664	Hypothetical protein		Hypothetical proteins	0	0	no	no	5.92731	2.1789e-11
Mthe_0965	glycosyl transferase, family 2		Cell envelope	glycosyltransferase involved in cell wall synthesis	0	no	no	5.74995	1.79103e-06
Mthe_1665	formylmethanofuran dehydrogenase, subunit E (EC 1.2.99.5)	fmdE	Carbon metabolism	Methanogenesis	0	no	no	5.7447	3.06129e-11
Mthe_0072	Gas vesicle protein GvpK	gvpK	Cellular processes	gas vesicle production	0	no	no	5.7134	4.64833e-09
Mthe_1599	Protein of unknown function DUF169		Unknown function	0	0	no	no	5.64321	0.00393548
Mthe_0195	Unknown protein		Unknown function	0	0	no	yes	5.49747	3.49671e-07
Mthe_0962	hypothetical protein		Hypothetical proteins	0	0	no	no	5.48597	2.58641e-06
Mthe_0060	gas vesicle protein GVPa	gvpA	Cellular processes	gas vesicle production	0	no	no	5.4831	1.08049e-08
Mthe_1591	Iron(III) dicitrate transport system permease protein		Transport and binding proteins	iron and hydroxamate	0	no	no	5.43814	2.64029e-05
Mthe_1293	ribonucleoside-diphosphate reductase alpha chain	nrdE	Nucleotide metabolism	Pyrimidine biosynthesis	0	no	no	5.34101	2.75308e-08
Mthe_0589	Undecaprenyl pyrophosphate synthase	uppS	Cofactor biosynthesis	Terpenoid backbone biosynthesis	0	no	no	5.33998	4.53638e-10
Mthe_0741	Iron binding protein involved in Fe-S cluster formation	iscU	Cofactor biosynthesis	FeS cluster assembly	0	no	no	5.27997	7.54357e-08
Mthe_0982	Predicted transcriptional regulator		Regulatory functions	Transcriptional regulator	0	no	no	5.06792	8.09379e-09
Mthe_0200	hypothetical protein		Hypothetical proteins	0	0	no	no	5.05198	6.51882e-09
Mthe_0061	gas vesicle protein GVPa	gvpA	Cellular processes	gas vesicle production	0	no	no	5.01762	1.78986e-08
Mthe_0062	gas vesicle protein GVPa	gvpA	Cellular processes	gas vesicle production	0	no	no	5.01762	1.78986e-08
Mthe_0063	gas vesicle protein GVPa	gvpA	Cellular processes	gas vesicle production	0	no	no	5.01762	1.78986e-08
Mthe_1237	ribosomal protein L40e	rpl4e	Translation	ribosomal proteins	0	no	no	5.01323	6.94612e-10
Mthe_0358	Hypothetical protein		Hypothetical proteins	0	0	no	no	4.87313	3.99436e-05
Mthe_0837	translation elongation factor 1B (aEF-1B)	ef1b	Translation	Elongation factors	0	no	no	4.86583	8.32263e-08
Mthe_0209	hypothetical protein		Hypothetical proteins	0	0	no	no	4.81816	1.11845e-08
Mthe_0445	Membrane protein		Unknown function	0	1	no	yes	4.80913	7.17844e-06
Mthe_0697	Membrane protein		Unknown function	0	1	no	no	4.73714	1.74863e-10
Mthe_0073	Gas vesicle synthesis GvpLGvpF	gvpF	Cellular processes	gas vesicle production	0	no	no	4.72381	9.86198e-09
Mthe_0187	Predicted transcriptional regulator		Regulatory functions	Transcriptional regulator	0	no	no	4.69387	8.22231e-08
Mthe_0345	Probable transposase		Transposons	0	0	no	no	4.66166	7.58411e-07
Mthe_0606	lamin tail domain protein		Cell envelope	surface structures	1	no	yes	4.63814	1.68449e-06
Mthe_0893	protein of unknown function DUF1232		Unknown function	0	0	no	no	4.55037	3.68951e-10
Mthe_1686	translation initiation factor 5A precursor (eIF-5A)	eIF5A	Translation	Translation initiation factor	0	no	no	4.52701	6.49195e-09
Mthe_0281	hypothetical protein		Hypothetical proteins	0	0	no	no	4.50513	1.71683e-10
Mthe_0484	transcriptional regulator, XRE family		Regulatory functions	Transcriptional regulator	0	no	no	4.49347	2.30328e-09
Mthe_0556	DUF134 domain protein		Unknown function	0	0	no	no	4.49004	2.89129e-07
Mthe_1087	DUF2098 domain protein		Unknown function	0	0	no	no	4.44581	7.0929e-10
Mthe_1049	Membrane protein		Unknown function	0	2	no	no	4.43458	4.85243e-07
Mthe_0054	hypothetical protein		Hypothetical proteins	0	0	no	no	4.23642	1.45152e-07
Mthe_0015	UspA domain protein	uspA	Cellular processes	universal stress protein	0	no	no	4.22525	3.58464e-07
Mthe_0231	LSU ribosomal protein L37E	rpl37e	Translation	ribosomal protein	0	no	no	4.21108	5.35502e-10
Mthe_1226	hypothetical protein		Hypothetical proteins	0	0	no	no	4.19416	3.08451e-09
Mthe_0053	gas vesicle protein gvpH	gvpH	Cellular processes	gas vesicle production	0	no	no	4.15793	1.15678e-08
Mthe_1631	heat shock protein Hsp20	hsp2	Cellular processes	heat shock proteins	0	no	no	4.15438	7.98276e-09
Mthe_1265	4Fe-4S ferredoxin, iron-sulfur binding domain protein		Energy metabolism	Electron transport	0	no	no	4.13412	2.07375e-06
Mthe_1674	glycosyl transferase, family 2		Cell envelope	glycosyltransferase involved in cell wall biosynthesis	0	no	no	4.12346	7.68776e-06
Mthe_1512	protein of unknown function DUF167		Unknown function	0	0	no	no	4.06199	1.1784e-07
Mthe_1519	protein of unknown function DUF167		Unknown function	0	0	no	no	4.06199	1.1784e-07
Mthe_1526	protein of unknown function DUF167		Unknown function	0	0	no	no	4.06199	1.1784e-07
Mthe_1454	Uncharacterized protein, UPF0147 family		Unknown function	0	0	no	no	4.05222	7.85183e-08
Mthe_0067	PadR family transcriptional regulator	padR	Regulatory functions	Transcriptional regulator	0	no	no	4.02524	2.41964e-09
Mthe_1667	tRNA (cytidine56-2'-O)-methyltransferase		Translation	tRNA modification	0	no	no	4.01263	1.5729e-08
Mthe_1579	Hypothetical protein		Hypothetical proteins	0	0	no	no	3.96394	2.16948e-08
Mthe_0591	hypothetical protein		Hypothetical proteins	0	0	no	no	3.91577	2.55633e-08
Mthe_0307	Hypothetical protein		Hypothetical proteins	0	0	no	no	3.85318	1.10992e-08
Mthe_0224	Membrane associated protein		Unknown function	0	1	no	yes	3.82598	1.95764e-08
Mthe_0747	large conductance mechanosensitive channel protein	mscL	Cell envelope	channel protein	3	no	no	3.82521	1.272e-08
Mthe_0740	Membrane protein		Unknown function	0	1	no	no	3.81604	7.61289e-07
Mthe_0448	ABC-type Fe3+-hydroxamate transport system, periplasmic component		Transport and binding proteins	Fe3+-hydroxamate	1	no	yes	3.80594	3.05167e-06
Mthe_1270	DDE transposase		Transposons	0	0	no	no	3.66221	2.50293e-05
Mthe_0374	hypothetical protein		Hypothetical proteins	0	0	no	no	3.63974	1.56358e-07
Mthe_0925	Protein of unknown function DUF555		Unknown function	0	0	no	no	3.62616	2.16036e-08
Mthe_1048	tyrosyl-tRNA synthetase (EC 6.1.1.1)	tyrS	Translation	tRNA charging	0	no	no	3.62386	5.11518e-10
Mthe_0889	transcriptional regulator		Regulatory functions	Transcriptional regulator	0	no	no	3.61415	3.43671e-09
Mthe_0013	phenylacetate-CoA ligase (EC 6.2.1.30)	paaK	Amino acid metabolism	Phenylalanine degradation	0	no	no	3.5831	5.37555e-10
Mthe_0696	Mg2+ and Co2+ transporter CorA	corA	Transport and binding proteins	cations	2	no	no	3.5339	1.05847e-10
Mthe_0608	micrococcal nuclease	nuc	DNA metabolism	nuclease	0	PS51257	no	3.51978	3.52109e-06
Mthe_1505	FeoA family protein	feoA	Transport and binding proteins	Fe2+ transport system	0	no	no	3.51755	1.15038e-07
Mthe_1032	Membrane protein		Unknown function	0	3	no	no	3.50811	9.19906e-07
Mthe_1455	Ada DNA repair, metal-binding		DNA metabolism	DNA repair	0	PS51257	no	3.44851	1.77272e-08
Mthe_0653	Ribonucleotide monophosphatase NagD, HAD superfamily		RNA metabolism	RNA modification	0	no	no	3.42747	1.52415e-07
Mthe_1359	DNA-directed RNA polymerase, subunit P	rpoP	Transcription	DNA-directed RNA polymerase	0	no	no	3.42085	6.91948e-08
Mthe_1283	hypothetical protein		Hypothetical proteins	0	0	no	no	3.38572	8.79329e-10
Mthe_1513	TOPRIM domain protein		DNA metabolism	primases	0	no	no	3.36508	1.73322e-08
Mthe_1520	TOPRIM domain protein		DNA metabolism	primases	0	no	no	3.36508	1.73322e-08
Mthe_1527	TOPRIM domain protein		DNA metabolism	primases	0	no	no	3.36508	1.73322e-08
Mthe_0274	signal recognition particle, subunit SRP19 (srp19)	srp19	Protein fate	protein export	0	no	no	3.35051	4.63309e-08
Mthe_0055	Gas vesicle synthesis GvpLGvpF	gvpLF	Cellular processes	gas vesicle production	0	no	no	3.33901	1.78874e-07
Mthe_0194	Uncharacterized conserved protein, contains PQ loop repeat		Unknown function	0	2	no	no	3.32028	4.77004e-06
Mthe_0973	Protein of unknown function DUF3387		Unknown function	0	0	no	no	3.29683	0.00056347
Mthe_1582	Voltage-dependent potassium channel	pch	Transport and binding proteins	potassium	5	no	no	3.27186	4.85625e-08
Mthe_1427	membrane protein		Unknown function	0	4	no	no	3.26974	2.97036e-06
Mthe_0275	protein of unknown function DUF211		Unknown function	0	0	no	no	3.25794	2.0968e-08
Mthe_1583	queuosine precursor transporter	yhhQ	Transport and binding proteins	0	7	no	no	3.21215	4.37311e-07
Mthe_0509	Formylmethanofuran dehydrogenase, subunit E domain	fwdE	Carbon metabolism	Methanogenesis	0	PS51257	yes	3.20511	5.61814e-07
Mthe_1387	Nitroreductase		Energy metabolism	Electron transport	0	no	no	3.20485	1.17092e-05
Mthe_0805	heat shock protein Hsp20	hsp2	Protein fate	Protein processing	0	no	no	3.20056	5.79761e-09
Mthe_1417	4Fe-4S ferredoxin, iron-sulfur binding domain protein		Energy metabolism	redox reactions	0	no	no	3.1813	7.61813e-05
Mthe_0297	Hypothetical protein		Hypothetical proteins	0	0	no	no	3.17949	1.96549e-08
Mthe_1075	Unknown protein		Unknown function	0	10	no	no	3.17642	7.1521e-09
Mthe_1039	transposase, IS4 family		Unknown function	0	0	no	no	3.14627	0.0115454
Mthe_0469	Membrane protein		Unknown function	0	1	no	no	3.12238	3.11587e-08
Mthe_1415	2TM domain (Pfam PF13239)		Unknown function	0	2	no	no	3.12182	6.50205e-08
Mthe_1312	fructose-bisphosphate aldolase, class I	fbaB	Carbohydrate metabolism	Fructose and mannose metabolism	0	no	no	3.11236	3.24885e-08
Mthe_0300	ATP dependent DNA ligase		DNA metabolism	DNA recombination and repair	0	no	no	3.10675	2.66066e-10
Mthe_1031	Membrane protein		Unknown function	0	1	no	yes	2.99339	1.03512e-06
Mthe_1628	hypothetical protein		Hypothetical proteins	0	0	no	no	2.98947	0.000115177
Mthe_0404	Predicted transcriptional regulator		Regulatory functions	Transcriptional regulator	0	no	no	2.96835	1.40639e-08
Mthe_0670	SSU ribosomal protein S6E	rps6e	Translation	ribosomal protein	0	no	no	2.93459	3.39021e-10
Mthe_0582	hypothetical protein		Hypothetical proteins	0	0	no	no	2.92666	1.92563e-07
Mthe_0590	Nascent polypeptide-associated complex NAC		Unknown function	0	0	no	no	2.91413	3.67629e-07
Mthe_1428	reduced coenzyme F420:NADP oxidoreductase (EC 1.6.99.-)	fno	Energy metabolism	Electron transport	0	no	no	2.90801	1.10673e-08
Mthe_0931	Protein of unknown function DUF131		Unknown function	0	1	no	no	2.90294	1.20924e-06
Mthe_0774	formylmethanofuran dehydrogenase, subunit E (EC 1.2.99.5)	fwdE	Carbon metabolism	Methanogenesis	0	no	no	2.90181	8.29756e-07
Mthe_0327	Putative Ca2+/H+ antiporter, TMEM165/GDT1 family		Transport and binding proteins	Ca2+/H+ antiporter	5	no	no	2.90106	3.96474e-07
Mthe_1105	Membrane protein		Unknown function	0	1	no	no	2.89745	4.51829e-10
Mthe_0407	Signal transduction response regulator, receiver domain		Regulatory functions	Signal transduction mechanisms	0	no	no	2.89098	6.20477e-08
Mthe_1588	phosphodiesterase, MJ0936 family		Nucleotide metabolism	Phosphoesterase	0	no	no	2.88619	3.58909e-06
Mthe_0068	RecA-superfamily ATPase, KaiC/GvpD/RAD55 family		Unknown function	0	0	no	no	2.8799	2.65146e-08
Mthe_1230	transcriptional regulator, ArsR family		Regulatory functions	Transcriptional regulator	0	no	no	2.87424	1.29341e-06
Mthe_0370	Membrane protein		Unknown function	0	2	no	no	2.85838	4.62494e-08
Mthe_1061	Fe-S cluster assembly iron-binding protein	iscA	Cofactor biosynthesis	FeS cluster biogenesis	0	no	no	2.85164	1.55962e-08
Mthe_0169	translation initiation factor eIF-1A	eif1a	Translation	Translation initiation factor	0	no	no	2.84967	1.13757e-09
Mthe_0079	ribosomal protein S3Ae	rps3ae	Translation	ribosomal proteins	0	no	no	2.80645	1.20155e-10
Mthe_1431	Predicted RNA-binding protein, contains TRAM domain		Unknown function	0	0	no	no	2.80551	3.58705e-05
Mthe_1026	Transcription elongation factor TFIIS	tfs	Transcription	Transcription factor	0	no	no	2.80475	5.78858e-08
Mthe_0861	Voltage-dependent potassium channel		Transport and binding proteins	voltage gated ion channel	5	no	no	2.78399	0.00012014
Mthe_1536	arginine decarboxylase (EC 4.1.1.19)	speA	Amino acid metabolism	Arginine and proline metabolism	0	no	no	2.77619	4.78585e-10
Mthe_0806	Ribosome biogenesis protein Tsr3 (rRNA maturation)		Translation	rRNA maturation	0	no	no	2.76993	4.02425e-06
Mthe_0308	Protein of unknown function DUF77		Unknown function	0	0	no	no	2.76769	1.63729e-09
Mthe_0932	Protein of unknown function DUF131		Unknown function	0	2	no	no	2.76752	3.30618e-06
Mthe_0130	NADPH-dependent FMN reductase		Energy metabolism	Electron transport	0	no	no	2.76705	5.55634e-09
Mthe_1303	hypothetical protein		Hypothetical proteins	0	0	no	no	2.74696	9.91137e-08
Mthe_0210	hypothetical protein		Hypothetical proteins	0	0	no	no	2.7409	1.14541e-05
Mthe_0790	cytidyltransferase-related domain		Cofactor biosynthesis	Coenzyme A biosynthesis	0	no	no	2.74036	4.7075e-09
Mthe_0753	Membrane protein		Unknown function	0	3	no	no	2.73866	3.08382e-05
Mthe_0039	Protein of unknown function DUF1699		Unknown function	0	0	no	no	2.70244	5.20538e-09
Mthe_1128	Membrane associated protein		Unknown function	0	0	PS51257	yes	2.69762	2.1546e-07
Mthe_1481	Membrane protein		Unknown function	0	1	no	no	2.68374	5.9006e-08
Mthe_0868	HTH-type transcriptional regulator, glycine betaine synthesis regulator	gbsR	Regulatory functions	transcriptional regulator, glycine betaine synthesis	0	no	no	2.65602	8.39612e-08
Mthe_1656	nucleoid protein Alba	albA	Regulatory functions	DNA binding protein	0	no	no	2.65591	1.82765e-09
Mthe_1487	Membrane protein		Unknown function	0	3	no	no	2.65453	1.73947e-05
Mthe_0390	hypothetical protein		Hypothetical proteins	0	0	no	no	2.64207	3.39995e-10
Mthe_1546	Membrane protein		Unknown function	0	3	no	no	2.63739	1.99868e-10
Mthe_1311	Hypothetical protein		Hypothetical proteins	0	0	no	no	2.62817	1.08721e-08
Mthe_1295	Unknown protein		Unknown function	0	0	no	yes	2.62191	7.27161e-08
Mthe_0278	Protein of unknown function DUF45		Unknown function	0	0	no	no	2.61868	2.21895e-05
Mthe_0346	Hypothetical protein		Hypothetical proteins	0	0	no	no	2.59621	7.97957e-06
Mthe_0001	quinolinate synthetase (EC 2.5.1.72)	nadA	Coenzyme biosynthesis	nicotinate and nicotinamide metabolism	0	no	no	2.5895	1.0195e-09
Mthe_0607	Pseudouridine synthase/archaeosine transglycosylase		Regulatory functions	posttranscriptional regulation	0	no	no	2.58658	0.00242014
Mthe_1629	undecaprenyl-diphosphatase	bacA	Cell envelope	Peptidoglycan biosynthesis	6	no	no	2.58457	9.21012e-09
Mthe_0882	LIM domain protein		Regulatory functions	DNA binding domain	0	no	no	2.56602	1.29099e-08
Mthe_0331	LSU ribosomal protein L7AE	rpl7ae	Translation	ribosomal proteins	0	no	no	2.55278	2.591e-08
Mthe_0344	"Helical backbone" metal receptor		Transport and binding proteins	metal	0	no	no	2.53965	0.000561148
Mthe_1442	Membrane protein		Unknown function	0	1	no	no	2.52634	4.22962e-09
Mthe_0088	Membrane protein		Unknown function	0	1	no	yes	2.51524	7.74183e-10
Mthe_0229	putative transposase		Transposons	0	0	no	no	2.5104	0.00128379
Mthe_1395	transposase, IS605 OrfB family		Transposons	0	0	no	no	2.5045	1.61451e-08
Mthe_0662	transcriptional regulator, CopG family	copG	Regulatory functions	Transcriptional regulator	0	no	no	2.49768	9.36249e-06
Mthe_0466	3-hydroxy-9,10-secoandrosta-1,3,5(10)-triene-9,17-dione monooxygenase reductase component	hsaB	Lipid and phospholipid metabolism	steroid degradation	1	no	no	2.49748	2.84809e-09
Mthe_0215	Membrane protein		Unknown function	0	1	no	no	2.4947	2.87013e-08
Mthe_0014	Phosphoribosylaminoimidazole carboxylase	purE	Nucleotide metabolism	Purine metabolism	0	no	no	2.49148	2.05811e-07
Mthe_1580	XTP/dITP diphosphohydrolase [EC:3.6.1.66]	rdgB	Nucleoside metabolism	Purine metabolism	0	no	no	2.48601	1.98735e-07
Mthe_0391	hypothetical protein		Hypothetical proteins	0	0	no	no	2.47628	1.5908e-07
Mthe_0056	Gas vesicle protein GvpO	gvpO	Cellular processes	gas vesicle production	0	no	no	2.45769	3.27066e-06
Mthe_0943	Thiamin phosphate synthase YjbQ, UPF0047 family		Cofactor biosynthesis	Thiamine	0	no	no	2.45608	3.27372e-06
Mthe_1603	5,6,7,8-tetrahydromethanopterin hydro-lyase	fae	Carbon metabolism	conversion of formaldehyde to formate	0	no	no	2.45483	3.38902e-08
Mthe_0227	MscS Mechanosensitive ion channel	mscS	Cell envelope	ion channel	3	pfam00924	no	2.45388	2.70178e-10
Mthe_0983	Molybdopterin synthase/thiamin biosynthesis sulphur carrier, beta-grasp		Cofactor biosynthesis	Thiamine	0	no	no	2.41546	3.9371e-06
Mthe_0250	Protein-tyrosine-phosphatase		Unknown function	0	0	no	no	2.41259	4.60673e-06
Mthe_1222	hypothetical protein		Hypothetical proteins	0	0	no	no	2.41093	1.84202e-08
Mthe_0132	Protein of unknown function DUF2240		Unknown function	0	0	no	no	2.40853	1.47571e-08
Mthe_0658	Protein of unknown function DUF504		Unknown function	0	0	no	no	2.40553	6.43166e-06
Mthe_1416	ahpC peroxiredoxin 2/4	ahpC	Energy metabolism	Electron transport	0	no	no	2.39874	1.37922e-10
Mthe_0705	phosphate ABC transporter, inner membrane subunit PstC	pstC	Transport and binding proteins	Phosphate uptake	6	no	no	2.3961	2.42814e-07
Mthe_0279	Predicted N6-DNA-methyltransferase		DNA metabolism	DNA methylation	0	no	no	2.39429	2.02145e-05
Mthe_1110	hypothetical protein		Unknown function	0	0	no	yes	2.38047	2.76825e-07
Mthe_0120	Ribosomal S13S15-like	rps15	Translation	ribosomal proteins	0	no	no	2.36854	1.22005e-10
Mthe_0635	CRISPR-associated protein, Cas1 family	cas1	Defense mechanisms	CRISPR-cas system	0	no	no	2.3629	2.20577e-07
Mthe_0720	Proteasome assembly chaperone	PAC2	Protein fate	proteosome assembly	0	no	no	2.35515	2.1148e-09
Mthe_0810	Lamin A/C globular tail domain		Phage	0	1	no	no	2.34288	1.23807e-07
Mthe_1424	hypothetical protein		Hypothetical proteins	0	0	no	no	2.33883	4.32102e-08
Mthe_0745	diaminopimelate decarboxylase (EC 4.1.1.20)	lysA	Amino acid biosynthesis	Lysine biosynthesis	0	no	no	2.32971	4.69491e-07
Mthe_1561	CRISPR locus-related DNA-binding protein		Defense mechanisms	CRISPR-cas system	0	no	no	2.31953	2.46698e-08
Mthe_1516	Trans-aconitate methyltransferase		Carbon metabolism	0	0	no	no	2.30898	2.02302e-07
Mthe_1523	Trans-aconitate methyltransferase		Carbon metabolism	0	0	no	no	2.30898	2.02302e-07
Mthe_1530	Trans-aconitate methyltransferase		Carbon metabolism	0	0	no	no	2.30898	2.02302e-07
Mthe_1141	Winged helix-turn-helix transcription repressor DNA-binding		Regulatory functions	Transcriptional repressor	0	no	no	2.30568	3.74603e-05
Mthe_0993	LSU ribosomal protein L21E	rpl21e	Translation	ribosomal proteins	0	no	no	2.30291	2.39034e-08
Mthe_1581	23S rRNA (cytidine1920-2'-O)/16S rRNA (cytidine1409-2'-O)-methyltransferase	tlyA	Translation	rRNA methylase	0	no	no	2.29507	3.23029e-09
Mthe_0393	Lamin A/C globular tail domain		Unknown function	0	1	no	no	2.2789	3.2532e-09
Mthe_0748	Sulfatase		Central metabolism	Sulfur metabolism	0	no	no	2.27859	2.62444e-06
Mthe_0759	UDP-Glycosyltransferase/glycogen phosphorylase		Cell envelope	Biosynthesis of surface polysaccharides	0	no	no	2.24887	3.11727e-07
Mthe_0433	radical SAM additional 4Fe4S-binding SPASM domain		Unknown function	0	0	no	no	2.24477	5.50558e-07
Mthe_1600	transposase		Transposons	0	0	no	no	2.23812	0.036846
Mthe_0376	Predicted hydrolase, metallo-beta-lactamase superfamily		Unknown function	0	0	no	no	2.23591	9.33083e-06
Mthe_1620	ribosomal protein S11	rps11	Translation	ribosomal proteins	0	no	no	2.23491	4.11782e-07
Mthe_0876	PRC-barrel domain protein		Unknown function	0	0	no	no	2.23182	2.2391e-06
Mthe_1156	DUF2162 domain protein		Unknown function	0	7	no	no	2.22776	6.42516e-08
Mthe_1119	Unknown protein		Unknown function	0	0	no	yes	2.22448	4.53757e-06
Mthe_0242	ASPDH aspartate dehydrogenase	nadX	Cofactor biosynthesis	NAD biosynthesis	0	no	no	2.22367	1.03101e-09
Mthe_1491	hypothetical protein		Hypothetical proteins	0	0	no	no	2.217	9.61328e-06
Mthe_0341	metallophosphoesterase		Unknown function	0	0	no	no	2.20995	8.62448e-06
Mthe_1386	CDP-diglyceride synthetase		Lipid and phospholipid metabolism	CDP-archaeol biosynthesis	4	no	no	2.20975	1.19754e-05
Mthe_0684	Carbonate dehydratase		Carbohydrate metabolism	glyoxylate assimilation	0	no	no	2.19728	1.27928e-05
Mthe_0775	ABC-type Mn2+/Zn2+ transport system, ATPase component		Transport and binding proteins	manganese/zinc transport	0	no	no	2.19057	8.80609e-05
Mthe_1480	phosphate ABC transporter substrate-binding protein, PhoT family (TC 3.A.1.7.1)	pstS	Transport and binding proteins	phosphate transport	0	no	yes	2.1811	8.06955e-06
Mthe_0168	Membrane protein		Unknown function	0	1	no	yes	2.17738	1.95187e-09
Mthe_0594	Chromosome partitioning ATPase, Mrp family, contains Fe-S cluster	parA	Cellular processes	Cell division	1	no	no	2.17406	7.17226e-09
Mthe_0487	Predicted methyltransferase		Transferase	Methyl group	0	no	no	2.1636	4.97206e-08
Mthe_0778	D-arabinose 1-dehydrogenase, Zn-dependent alcohol dehydrogenase family	adhP	Energy metabolism	Pyruvate metabolism	0	no	no	2.15817	6.82046e-07
Mthe_0306	Molybdopterin biosynthesis enzyme MoaB	moaB	Cofactor biosynthesis	Molybdopterin	0	no	no	2.15576	6.09348e-08
Mthe_0480	DNA-directed RNA polymerase, subunit N (EC 2.7.7.6)	rpoN	Transcription	DNA-directed RNA polymerase	0	no	no	2.15142	1.1747e-09
Mthe_0117	Rubredoxin		Energy metabolism	Electron transport	0	no	no	2.1511	0.000291441
Mthe_1278	sodium/pantothenate symporter	panF	Transport and binding proteins	sodium and panthothenate	13	no	no	2.14642	9.91e-09
Mthe_1474	etratricopeptide TPR-1		Unknown function	0	0	no	no	2.14618	1.19794e-08
Mthe_0131	Membrane protein		Unknown function	0	1	no	no	2.14486	4.50631e-07
Mthe_0267	Nucleolar GTP-binding 1		Translation	ribosome biogenesis	0	no	no	2.1428	5.70743e-08
Mthe_0394	Radical SAM domain protein		Transferase	Methyl group	0	no	no	2.14135	3.11574e-07
Mthe_1345	beta-lactamase domain protein		Unknown function	0	0	no	no	2.14059	3.42613e-07
Mthe_0081	hypothetical protein		Unknown function	0	0	no	yes	2.12564	5.2002e-06
Mthe_1191	hypothetical protein		Unknown function	0	0	no	yes	2.12471	3.42101e-09
Mthe_0440	hypothetical protein		Hypothetical proteins	0	0	no	no	2.11473	5.06939e-07
Mthe_1589	methylated-DNA--protein-cysteine methyltransferase	ogt	DNA metabolism	DNA repair	0	no	no	2.11202	4.32915e-06
Mthe_0615	Staphylococcal nuclease (SNase-like)		DNA metabolism	nuclease	1	no	no	2.11001	1.37892e-05
Mthe_0631	Membrane protein		Unknown function	0	1	no	no	2.10331	6.84961e-06
Mthe_0038	Gamma-crystallin-related		Unknown function	0	1	no	no	2.10258	9.64174e-09
Mthe_1269	TrkA-N domain protein		Unknown function	0	0	no	no	2.09961	5.6907e-06
Mthe_1409	phosphotransferase KptA/Tpt1	kptA	Transferase	phosphoryl groups	0	no	no	2.09691	2.29473e-09
Mthe_1578	RNase P subunit RPR2	rpr2	Translation	tRNA processing	0	no	no	2.09675	4.1231e-07
Mthe_1572	Ribosomal protein S19e	rps19e	Translation	ribosomal proteins	0	no	no	2.09503	3.04937e-08
Mthe_1492	TctA family transporter	tctA	Transport and binding proteins	tricarboxylate transporter	10	no	no	2.09005	0.000382323
Mthe_1086	DUF2117 domain protein		Unknown function	0	0	no	no	2.08672	3.75523e-08
Mthe_0729	Membrane protein		Unknown function	0	1	no	no	2.08583	6.98726e-06
Mthe_1514	hypothetical protein		Hypothetical proteins	0	0	no	no	2.085	5.30107e-08
Mthe_1521	hypothetical protein		Hypothetical proteins	0	0	no	no	2.085	5.30107e-08
Mthe_1528	hypothetical protein		Hypothetical proteins	0	0	no	no	2.085	5.30107e-08
Mthe_0211	Glutamate synthase domain 3		Amino acid biosynthesis	Glutamate	0	no	no	2.0781	5.20764e-06
Mthe_0129	tRNA-guanine transglycosylase (EC 2.4.2.29)	tgt	Translation	tRNA modification	0	no	no	2.07604	1.7633e-07
Mthe_1111	phosphoribosyltransferase	hpt	Nucleotide metabolism	Purine metabolism	0	no	no	2.06945	8.38024e-09
Mthe_1309	Exodeoxyribonuclease VII large subunit (EC 3.1.11.6)	xseA	DNA metabolism	Mismatch repair	0	no	no	2.0651	2.71308e-09
Mthe_1408	hypothetical protein		Hypothetical proteins	0	0	no	no	2.06407	2.50758e-08
Mthe_0249	L-glutamine synthetase (EC 6.3.1.2)	glnA	Amino acid biosynthesis	Arginine biosynthesis	0	no	no	2.05804	2.05617e-09
Mthe_1687	PAS domain S-box		Regulatory functions	Signal transduction mechanisms	0	no	no	2.05678	5.59787e-05
Mthe_1169	Exodeoxyribonuclease VII small subunit (EC 3.1.11.6)	xseB	DNA metabolism	Mismatch repair	0	no	no	2.05622	7.46373e-06
Mthe_0708	Hypothetical protein		Hypothetical proteins	0	0	no	no	2.05072	2.7032e-07
Mthe_0483	LSU ribosomal protein L18AE	rpl18e	Translation	ribosomal proteins	0	no	no	2.05057	1.4569e-08
Mthe_1044	Winged helix-turn-helix transcription repressor DNA-binding		Regulatory functions	Transcirptional regulator	0	no	no	2.0415	6.57134e-08
Mthe_0616	hypothetical protein		Hypothetical proteins	0	0	no	no	2.03022	8.98947e-08
Mthe_0847	cell surface protein		Cell envelope	Surface structures	0	TIGR03804	yes	2.02777	0.000101527
Mthe_0910	Unknown protein		Unknown function	0	0	no	yes	2.02579	9.01909e-08
Mthe_1569	ribosomal protein L39e	rpl39e	Translation	ribosomal proteins	0	no	no	2.02531	8.09489e-07
Mthe_1618	SSU ribosomal protein S13P	rps13	Translation	ribosomal proteins	0	no	no	2.0195	4.20664e-05
Mthe_1180	deoxyhypusine synthase (EC 2.5.1.46)		Protein fate	Posttranslational modification	0	no	no	2.01682	5.43484e-08
Mthe_1223	Membrane protein		Unknown function	0	1	no	no	2.01213	3.5806e-09
Mthe_0691	Redox-active disulphide protein 2		Energy metabolism	Electron transport	0	no	no	2.00955	1.15416e-06
Mthe_0776	ABC-type Mn2+/Zn2+ transport system, permease component		Transport and binding proteins	Mn2+ and Zn+ transport	8	no	no	2.0038	8.46678e-06
Mthe_1228	daunorubicin resistance ABC transporter ATPase subunit		Transport and binding proteins	Unknown substrate	0	no	no	2.00148	6.24168e-08
Mthe_1121	Sulfide-dependent adenosine diphosphate thiazole synthase	thi4	Cofactor biosynthesis	Thiamine metabolism	0	no	no	1.99894	6.28748e-08
Mthe_0340	putative signal-transduction protein with CBS domains		Regulatory functions	Signal transduction mechanisms	0	no	no	1.9898	6.2773e-07
Mthe_0875	tRNA(His)-5'-guanylyltransferase (EC 2.7.7.-)	thg1	Translation	tRNA modification	0	no	no	1.98762	1.39168e-07
Mthe_1204	ABC transporter tungsten-binding protein	tupA	Transport and binding proteins	tungstate transport	0	no	yes	1.98419	1.13565e-06
Mthe_1642	Preprotein translocase subunit SecG	secG	Protein fate	Protein export	1	no	no	1.98108	3.40216e-06
Mthe_0369	signal recognition particle subunit FFH/SRP54 (srp54)	srp54	Protein fate	Protein export	0	no	no	1.97386	1.03894e-06
Mthe_0139	Fe-S cluster biogenesis protein NfuA, 4Fe-4S-binding domain		Cofactor biosynthesis	Fe-S cluster assembly	0	no	no	1.97381	8.2155e-08
Mthe_0812	PHP C-terminal domain protein		Amino acid metabolism	0	0	no	no	1.97355	2.85644e-08
Mthe_1499	undecaprenyl diphosphate synthase	uppS	Cofactor biosynthesis	Terpenoid biosynthesis	0	no	no	1.97028	1.84226e-07
Mthe_1632	GTP cyclohydrolase II	ribA	Cofactor biosynthesis	riboflavin biosynthesis	0	no	no	1.96386	4.63082e-08
Mthe_0772	Hypothetical protein		Hypothetical proteins	0	0	no	no	1.96291	1.9103e-05
Mthe_0128	protein of unknown function DUF165		Unknown function	0	7	no	no	1.96024	2.08359e-05
Mthe_0216	arginyl-tRNA synthetase (EC 6.1.1.19)	argS	Translation	tRNA charging	0	no	no	1.95961	3.27203e-08
Mthe_1027	DNA polymerase delta processivity factor		DNA metabolism	DNA replication and repair	0	no	no	1.95853	1.31928e-09
Mthe_0817	phosphoglycerate kinase (EC 2.7.2.3)	pgk	Carbon metabolism	CO2 fixation	13	no	no	1.95559	9.56794e-10
Mthe_0524	hypothetical protein		Hypothetical proteins	0	0	no	no	1.95241	1.64548e-06
Mthe_0707	Glutaredoxin		Energy metabolism	Electron transport	0	no	no	1.94724	2.56469e-07
Mthe_0456	Helix-turn-helix, type 11 domain protein		Regulatory functions	Transcriptional repressor	0	no	no	1.94562	1.78053e-05
Mthe_0690	Uncharacterized protein, contains metal-binding DGC domain		Unknown function	0	0	no	no	1.94228	1.99122e-06
Mthe_0008	EMC6_arch domain protein		Unknown function	0	3	no	no	1.93958	3.86607e-07
Mthe_0633	phenylacetate-CoA ligase (EC 6.2.1.30)	paaK	Amino acid metabolism	Phenylalanine metabolism	0	no	no	1.93013	6.16087e-08
Mthe_1683	Sugar-specific transcriptional regulator TrmB	trmB	Regulatory functions	transcriptional regulator of trehalose/maltose transporter	0	no	no	1.92887	1.30063e-07
Mthe_0757	2,3-bisphosphoglycerate-dependent phosphoglycerate mutase	gpmA	Carbon metabolism	Glycolysis/gluconeogenesis	0	no	no	1.923	0.000819747
Mthe_1430	imidazoleglycerol phosphate synthase, cyclase subunit	hisF	Amino acid biosynthesis	Histidine biosynthesis	0	no	no	1.91947	1.15158e-05
Mthe_0634	glutamine synthetase	glnA	Amino acid biosynthesis	glutamine biosynthesis	0	no	no	1.91249	0.000527301
Mthe_1120	diphthine synthase	dphB	Translation	Translation elongation factor 2 synthesis	0	no	no	1.91218	1.00124e-07
Mthe_0667	Membrane protein		Unknown function	0	0	PS51257	yes	1.91053	1.29046e-08
Mthe_1272	surE 5'-nucleotidase	surE	Nucleotide metabolism	nicotinate and nicotinamide metabolism	0	no	no	1.90721	3.0944e-07
Mthe_0089	orotate phosphoribosyltransferase	pyrE	Nucleotide metabolism	Pyrimidine metabolism	0	no	no	1.90663	7.83598e-07
Mthe_0266	rRNA processing protein Gar1	gar1	Translation	rRNA processing	0	no	no	1.90149	7.45064e-06
Mthe_0280	GALE UDP-glucose 4-epimerase	galE	Carbohydrate metabolism	Amino sugar and nucleotide sugar metabolism	0	no	no	1.89816	5.19829e-08
Mthe_0368	tryptophanyl-tRNA synthetase (EC 6.1.1.2)	trpS	Translation	tRNA charging	0	no	no	1.8917	2.07601e-08
Mthe_1122	Uncharacterized protein, UPF0146 family		Unknown function	0	0	no	no	1.88939	1.06604e-06
Mthe_0233	Predicted ribosome-associated RNA-binding protein Tma20, contains PUA domain		Translation	ribosome binding protein	0	no	no	1.88767	0.00235225
Mthe_1509	phosphoribosylaminoimidazole-succinocarboxamide synthase (EC 6.3.2.6)	purC	Nucleotide metabolism	Purine metabolism	0	no	no	1.88601	1.00413e-06
Mthe_1562	CRISPR-associated protein, TM1814		Defense mechanisms	CRISPR-cas system	0	no	no	1.88333	6.93326e-06
Mthe_1306	branched chain amino acid aminotransferase apoenzyme (EC 2.6.1.42)	ilvE	Amino acid biosynthesis	Valine, leucine, and isoleucine biosynthesis	0	no	no	1.87825	5.57273e-09
Mthe_0058	gas vesicle protein GvpN	gvpN	Cellular processes	gas vesicle production	0	no	no	1.87796	1.19235e-05
Mthe_0140	Uncharacterized protein, distantly related to nitrogen regulatory protein PII		Unknown function	0	0	no	no	1.87368	2.16412e-06
Mthe_0763	Hypothetical protein		Hypothetical proteins	0	0	no	no	1.87028	4.03567e-07
Mthe_0773	lysyl-tRNA synthetase, class I (EC 6.1.1.6)	lysS	Translation	tRNA charging	0	no	no	1.86653	1.39074e-08
Mthe_1449	putative transcriptional regulator		Regulatory functions	Transcriptional regulator	0	no	no	1.86529	0.00010818
Mthe_0967	transposase		Transposons	0	0	no	no	1.86373	0.00186866
Mthe_1261	NAD(P)H dehydrogenase (quinone)	wrbA	Cofactor biosynthesis	Ubiquinone and terpenoid quinone biosynthesis	0	no	no	1.85784	9.92898e-05
Mthe_0400	Nicotinate-nucleotide-dimethylbenzimidazole phosphoribosyltransferase		Cofactor biosynthesis	nicotinate	0	no	no	1.85186	8.6837e-09
Mthe_0372	Predicted PurR-regulated permease PerM		Transport and binding proteins	Unknown substrate	7	no	no	1.85169	4.07476e-07
Mthe_1396	Predicted Fe2+/Mn2+ transporter, VIT1/CCC1 family		Transport and binding proteins	Fe2+/Mn2+	5	no	no	1.85136	6.23617e-07
Mthe_0276	Myo-inositol-1-phosphate synthase		Lipid and phospholipid metabolism	myo-inositol biosynthesis	0	no	no	1.85026	3.68755e-09
Mthe_0436	putative transcriptional regulators, CopG/Arc/MetJ family		Regulatory functions	Transcriptional regulator	0	no	no	1.84879	0.000497047
Mthe_0338	Membrane associated protein		Cell envelope	Surface structures	1	PS51257	yes	1.84828	1.65217e-06
Mthe_1271	sodium/hydrogen exchanger		Transport and binding proteins	cation/H+ antiporter	11	no	no	1.82986	1.3333e-07
Mthe_0375	Haloacid dehalogenase domain protein hydrolase		Unknown function	0	0	no	no	1.82886	1.17289e-06
Mthe_1473	Protein of unknown function DUF166		Unknown function	0	0	no	no	1.8284	6.60472e-07
Mthe_0446	ABC-type cobalamin/Fe3+-siderophores transport system, ATPase component		Transport and binding proteins	cobalamin/Fe3+	0	no	no	1.82756	0.000216079
Mthe_0928	Bifunctional DNase/RNase		Nucleotide metabolism	DNA/RNA degradation	0	no	no	1.82477	3.37897e-09
Mthe_1410	Small neutral amino acid transporter SnatA, MarC family	marC	Transport and binding proteins	amino acid transport	6	no	no	1.82473	9.66625e-06
Mthe_1356	CO dehydrogenase accessory protein	cooT	Regulatory functions	Transcriptional regulator	0	no	no	1.82466	2.26391e-06
Mthe_1398	elongation factor Tu, domain 2 protein		Translation	elongation factor	0	no	no	1.82351	6.24536e-08
Mthe_1593	ABC-type Fe3+-hydroxamate transport system, periplasmic component		Transport and binding proteins	iron and hydroxamate	1	no	no	1.81147	0.0178877
Mthe_1307	6,7-dimethyl-8-ribityllumazine synthase (EC 2.5.1.78)	ribH	Cofactor biosynthesis	riboflavin biosynthesis	0	no	no	1.80757	1.15661e-06
Mthe_0080	ATP phosphoribosyltransferase	hisG	Amino acid biosynthesis	Histidine	0	no	no	1.80429	8.09023e-06
Mthe_0468	Na+/proline symporter		Transport and binding proteins	Na+/proline	13	no	no	1.80419	6.22662e-08
Mthe_1227	ABC-2 type transporter		Transport and binding proteins	Unknown substrate	6	no	no	1.79956	2.44416e-07
Mthe_1596	ABC-type Fe3+-hydroxamate transport system, periplasmic component		Transport and binding proteins	Fe3+-hydroxamate	1	no	no	1.79576	0.00406888
Mthe_0427	Membrane protein		Unknown function	0	1	no	yes	1.78408	1.38466e-07
Mthe_0086	Acetyl-CoA hydrolase		Carbon metabolism	Pyruvate metabolism	0	no	no	1.77555	3.99356e-08
Mthe_1163	glutamate synthase (NADPH) small chain	gltD	Amino acid metabolism	glutamine degradation	0	no	no	1.76863	3.70969e-07
Mthe_1507	imidazole glycerol phosphate synthase subunit hisH (EC 2.4.2.-)	hisH	Amino acid biosynthesis	L-histidine synthesis	0	no	no	1.76842	5.79701e-05
Mthe_1188	transposase		Transposons	0	0	no	no	1.76355	0.000168062
Mthe_1446	transcriptional regulator, XRE family		Regulatory functions	Transcriptional regulator	0	no	no	1.75061	3.42975e-08
Mthe_0942	nucleic acid binding, OB-fold, tRNA/helicase-type		Unknown function	0	1	no	no	1.75	1.56274e-07
Mthe_1187	dienelactone hydrolase		Energy metabolism	chlorocatechol degradation	0	no	no	1.7496	0.00041352
Mthe_0485	Membrane protein		Unknown function	0	8	no	no	1.74831	4.86914e-06
Mthe_0541	hypothetical protein		Hypothetical proteins	0	0	no	no	1.74729	0.000666279
Mthe_1329	Exosortase/Archaeosortase	artA	DNA metabolism	DNA replication and repair	6	no	no	1.74704	6.99046e-07
Mthe_1047	cell division protein FtsZ	ftsZ	Cellular processes	Cell division	0	no	no	1.74647	6.41878e-06
Mthe_0430	SPFH domain, Band 7 family protein		Unknown function	0	1	no	no	1.74429	0.00295811
Mthe_1464	Secreted protein		Unknown function	0	0	no	yes	1.73978	0.000119853
Mthe_1043	adenylylsulfate kinase (EC 2.7.1.25)	cysC	Central metabolism	sulfate-sulfur assimilation	0	no	no	1.7389	2.7666e-07
Mthe_0719	Protein of unknown function DUF473		Unknown function	0	0	no	no	1.73599	6.91107e-08
Mthe_1467	ADP-ribose pyrophosphatase YjhB, NUDIX family	mutT	DNA metabolism	DNA degradation	0	no	no	1.73274	1.15438e-05
Mthe_0809	methylenetetrahydromethanopterin dehydrogenase (EC 1.5.99.9)	mtd	Carbon metabolism	Methanogenesis	0	no	no	1.73046	2.28041e-07
Mthe_0574	peptidylprolyl isomerase, FKBP-type		Protein fate	Protein modification	0	no	no	1.72894	9.78431e-07
Mthe_0992	THUMP domain protein	pus1	Translation	tRNA modification	0	no	no	1.72793	1.1412e-07
Mthe_1118	tetrahydromethanopterin:alpha-L-glutamate ligase	mptN	Cofactor biosynthesis	Folate biosynthesis	0	no	no	1.72515	5.91978e-06
Mthe_1117	transposase, IS605 OrfB family		Transposons	0	0	no	no	1.7213	1.74168e-06
Mthe_0104	cobalamin (vitamin B12) biosynthesis CbiX protein	cbiX	Cofactor biosynthesis	cobalamin biosynthesis/coenzyme F430 biosynthesis	0	no	no	1.71476	2.0247e-06
Mthe_1388	Predicted GTPase		Unknown function	0	0	no	no	1.71078	6.01016e-06
Mthe_0214	DUF5611 domain protein		Unknown function	0	0	no	no	1.70974	0.000433684
Mthe_0897	nitroreductase		Energy metabolism	Electron transport	0	no	no	1.70403	1.61461e-06
Mthe_0960	polysaccharide pyruvyl transferase	wcaK	Cell envelope	biosynthesis of surface polysaccharides	0	no	no	1.70237	2.61001e-06
Mthe_1175	hypothetical protein		Hypothetical proteins	0	0	no	yes	1.69603	2.80147e-08
Mthe_0710	thymidylate synthase	thyA	Nucleotide metabolism	Pyrimidine metabolism	0	no	no	1.69321	2.60449e-08
Mthe_1300	protein of unknown function DUF88		Unknown function	0	0	no	no	1.69286	3.28384e-08
Mthe_0152	TATA binding protein of transcription factor TFIID	tbpB	Transcription	Transcription factor	0	no	no	1.68601	6.15463e-07
Mthe_1146	glucose-6-phosphate isomerase, archaeal	pgi1	Carbon metabolism	Glycolysis	0	no	no	1.68261	9.62711e-08
Mthe_1347	Citrate transporter		Transport and binding proteins	citrate	12	no	no	1.6769	1.11875e-06
Mthe_0985	Presenilin-like membrane protease, A22 family		Protein fate	Protein degradation	7	no	no	1.67591	7.4606e-07
Mthe_0919	pyridoxal 5'-phosphate synthase, synthase subunit Pdx1	pdxS	Cofactor biosynthesis	pyridoxal 5'-phosphate biosynthesis II	0	no	no	1.66735	2.04549e-08
Mthe_0057	hypothetical protein		Hypothetical proteins	0	0	no	no	1.66704	9.03774e-05
Mthe_0783	pyridoxamine 5'-phosphate oxidase-related, FMN-binding		Energy metabolism	Oxidoreductase	0	no	no	1.66289	0.00288185
Mthe_1681	ABC-type Zn uptake system ZnuABC, Zn-binding component ZnuA	znuA	Transport and binding proteins	zinc and manganese transport	0	no	yes	1.66202	0.000257418
Mthe_0235	hypothetical protein		Hypothetical proteins	0	0	no	no	1.65926	0.000187433
Mthe_1650	Transcription factor E (TFE)	tfe	Transcription	Transcription factor	0	no	no	1.65658	0.00140141
Mthe_1597	ABC-type Fe3+-hydroxamate transport system, periplasmic component		Transport and binding proteins	Iron hydroxamate or cobalamin	0	no	yes	1.65547	0.0218025
Mthe_0873	hypothetical protein		Hypothetical proteins	0	0	no	no	1.6542	7.16264e-07
Mthe_1429	S-adenosyl-L-methionine-dependent methyltransferases		Transferase	methyl group	0	no	no	1.64708	1.93705e-07
Mthe_0481	ribosomal protein S9	rps9	Translation	ribosomal proteins	0	no	no	1.64657	2.02073e-08
Mthe_0347	phosphoribosylformimino-5-aminoimidazole carboxamide ribotide isomerase	hisA	Amino acid biosynthesis	Histidine	0	no	no	1.64322	3.52429e-06
Mthe_0981	heterodisulfide reductase subunit E	hdrE	Carbon metabolism	Methanogenesis	5	no	no	1.6407	1.04583e-07
Mthe_0017	DUF2551 domain protein		Unknown function	0	0	no	no	1.63545	0.00485998
Mthe_1682	phosphoserine phosphatase (EC 3.1.3.3)	serB	Amino acid biosynthesis	Serine biosynthesis	0	no	no	1.63301	7.52007e-08
Mthe_1072	Hypothetical protein		Hypothetical proteins	0	0	no	no	1.63259	4.07183e-08
Mthe_0593	Peptidase M54, archaemetzincin	amzA	Protein fate	Protein modification	0	no	no	1.63253	0.000151205
Mthe_0269	Pentapeptide repeats (9 copies)		Unknown function	0	2	no	yes	1.63138	6.70727e-07
Mthe_0226	GMPS GMP synthase (glutamine-hydrolysing)	guaA	Nucleotide metabolism	Purine metabolism	0	no	no	1.63075	1.27446e-07
Mthe_1346	BofA like protein	bofA	Regulaotry functions	Transcriptional regulator	3	no	no	1.62557	0.00060652
Mthe_1142	geranylgeranylglycerol-phosphate geranylgeranyltransferase		Lipid and phospholipid metabolism	CDP-archaeol biosynthesis	6	no	no	1.62099	5.13086e-06
Mthe_1140	Membrane protein		Unknown function	0	3	no	no	1.61566	0.000354626
Mthe_0832	histidine triad (HIT) protein		Unknown function	0	0	no	no	1.61324	2.91549e-06
Mthe_1282	Collagen-binding surface protein Cna-like, B-type domain		Cell envelope	Surface structures	1	IPR013783	yes	1.60827	4.1858e-07
Mthe_0087	Tetratricopeptide repeat-containing domain		Unknown function	0	0	no	no	1.60719	5.17611e-05
Mthe_0904	YHS domain protein, putative copper binding protein		Unknown function	0	0	no	no	1.60469	0.000191196
Mthe_0804	Winged helix-turn-helix transcription repressor DNA-binding		Regulatory functions	Transcriptional regulator	0	no	no	1.60355	0.00121502
Mthe_0573	Radical SAM domain protein		Transferase	Methyl group	0	no	no	1.60338	2.93529e-07
Mthe_1515	exporter protein		Transport and binding proteins	Unknown substrate	4	no	no	1.59948	0.000388472
Mthe_1529	exporter protein		Transport and binding proteins	Unknown substrate	4	no	no	1.59948	0.000388472
Mthe_0527	Dolichol-phosphate mannosyltransferase		Cell envelope	Biosynthesis of surface polysaccharides	4	no	no	1.5975	2.57934e-07
Mthe_1008	putative phosphoserine phosphatase		Transferase	Phosphoryl groups	0	no	no	1.59683	7.99475e-08
Mthe_1034	peptide/nickel transport system ATP-binding protein	ddpD	Transport and binding proteins	peptide/nickel	0	no	no	1.5944	7.43417e-06
Mthe_0107	Protein of unknown function DUF1805		Unknown function	0	0	no	no	1.5882	7.61616e-06
Mthe_1310	hypothetical protein		Hypothetical proteins	0	0	no	no	1.58675	9.80699e-06
Mthe_0166	GMPS GMP synthase (glutamine-hydrolysing)	guaA	Nucleotide metabolism	Purine metabolism	0	no	no	1.58551	2.9643e-06
Mthe_1598	cobaltochelatase CobN	cobN	Cofactor biosynthesis	Cobalamin	0	no	no	1.58351	2.7523e-06
Mthe_0718	hypothetical protein		Hypothetical proteins	0	0	no	no	1.58109	6.9968e-06
Mthe_1423	transcription elongation factor Spt5	spt5	Transcription	transcription elongation factor	0	no	no	1.58058	5.61508e-08
Mthe_1007	transcriptional regulator, ArsR family		Regulatory functions	Transcriptional regulator	0	no	no	1.57704	2.96082e-06
Mthe_1013	Rubredoxin-type fold		Unknown function	0	0	no	no	1.57475	0.000205174
Mthe_1663	metal dependent phosphohydrolase		Unknown function	0	0	no	no	1.57288	3.37347e-06
Mthe_1050	NADH dehydrogenase subunit A (EC 1.6.5.3)	fpoA	Energy metabolism	Electron transport	3	no	no	1.57286	1.716e-06
Mthe_0428	Fe3+-hydroxamate transport system,		Transport and binding proteins	Fe3+-hydroxamate binding	1	no	no	1.57134	0.00165
Mthe_1019	hypothetical protein		Hypothetical proteins	0	0	no	no	1.57072	4.42931e-06
Mthe_0381	hypothetical protein		Hypothetical proteins	0	0	no	no	1.57063	7.77633e-07
Mthe_0528	ABC-type Fe3+-hydroxamate transport system		Transport and binding proteins	Fe3+ hydroxamate	0	no	no	1.57063	0.00153462
Mthe_0196	transposase, IS4 family		Transposons	0	0	no	no	1.5699	0.00278475
Mthe_0343	transposase, IS4 family		Transposons	0	0	no	no	1.5699	0.00278475
Mthe_0519	transposase, IS4 family		Transposons	0	0	no	no	1.5699	0.00278475
Mthe_0652	transposase, IS4 family		Transposons	0	0	no	no	1.5699	0.00278475
Mthe_0860	transposase, IS4 family		Transposons	0	0	no	no	1.5699	0.00278475
Mthe_0969	transposase, IS4 family		Transposons	0	0	no	no	1.5699	0.00278475
Mthe_1023	transposase, IS4 family		Transposons	0	0	no	no	1.5699	0.00278475
Mthe_1184	transposase, IS4 family		Transposons	0	0	no	no	1.5699	0.00278475
Mthe_1595	transposase, IS4 family		Transposons	0	0	no	no	1.5699	0.00278475
Mthe_1094	Hypothetical protein		Hypothetical proteins	0	0	no	no	1.56955	0.00685513
Mthe_1025	Hypothetical protein		Hypothetical proteins	0	0	no	no	1.56789	2.23298e-05
Mthe_0505	DUF3467 domain protein		Unknown function	0	0	no	no	1.56666	1.48609e-05
Mthe_0257	Deoxycytidylate deaminase	comEB	Nucleotide metabolism	Pyrimidine metabolism	0	no	no	1.56287	4.00342e-06
Mthe_1544	NADH:ubiquinone reductase (H+-translocating)	ndh	Energy metabolism	Oxidative phosphorylation	0	no	no	1.56022	2.48247e-07
Mthe_0970	DDE_5 transposase		Transposons	0	0	no	no	1.55803	0.0225536
Mthe_1342	DUF2111 domain protein		Unknown function	0	0	no	no	1.5576	5.46219e-06
Mthe_1373	Archease		Protein fate	chaperonin	0	no	no	1.55381	2.72743e-06
Mthe_0213	Glutamate synthase domain 1		Amino acid biosynthesis	Glutamate	0	no	no	1.55233	0.000315883
Mthe_0336	Citrate (Re)-synthase		Carbon metabolism	citrate cycle	0	no	no	1.55141	6.91237e-05
Mthe_0091	cobalt ABC transporter, inner membrane subunit CbiQ	cbiQ	Transport and binding proteins	cobalt transport	4	no	no	1.5483	0.000146964
Mthe_0426	hypothetical protein		Unknown function	0	0	no	no	1.54811	1.76297e-05
Mthe_1666	Predicted ATP-dependent carboligase, ATP-grasp superfamily		Unknown function	0	0	no	no	1.54418	5.81735e-06
Mthe_0909	Acetolactate decarboxylase	alsD	Carbon metabolism	Pyruvate fermentation	0	no	no	1.54179	1.75745e-06
Mthe_1349	Membrane protein		Unknown function	0	1	no	yes	1.5354	3.28657e-07
Mthe_0685	Superoxide dismutase	sod2	Energy metabolism	Oxidative stress proteins	0	no	no	1.5339	0.000113245
Mthe_0217	DUF4139 domain protein		Unknown function	0	0	PS51257	yes	1.53313	2.61916e-06
Mthe_1466	glutamyl-tRNA synthetase (EC 6.1.1.17)	gltX	Cofactor biosynthesis	Heme biosynthesis	0	no	no	1.53236	3.55899e-07
Mthe_0870	Membrane protein		Unknown function	0	4	no	no	1.53119	4.36225e-07
Mthe_0664	hypothetical protein		Hypothetical proteins	0	0	no	no	1.52707	0.00154516
Mthe_0758	Membrane protein		Unknown function	0	1	no	yes	1.52615	5.74746e-05
Mthe_0961	glycosyl transferase, family 2		Cell envelope	glycosyltransferase involved in cell wall synthesis	0	no	no	1.52601	7.61264e-05
Mthe_0268	Protein of unknown function DUF1699		Unknown function	0	0	no	no	1.52575	0.00636153
Mthe_1621	DNA-directed RNA polymerase, subunit D	rpoD	Transcription	DNA-directed RNA polymerase	0	no	no	1.52421	6.74316e-08
Mthe_0126	protein of unknown function DUF116		Unknown function	0	0	no	no	1.5212	0.0029725
Mthe_0501	3-octaprenyl-4-hydroxybenzoate carboxy-lyase	ubiX	Cofactor biosynthesis	ubiquinone biosynthesis	0	no	no	1.5211	3.22149e-06
Mthe_1150	Thioredoxin-disulfide reductase	trxB	Energy metabolism	Electron transport	0	no	no	1.51356	6.62917e-08
Mthe_0256	UbiA prenyltransferase	ubiA	Cofactor biosynthesis	Quinone biosynthesis	8	no	no	1.51313	0.000209337
Mthe_1235	UDP-N-acetylglucosamine 2-epimerase	wlbD	Cell envelope	Biosynthesis of surface polysaccharides	0	no	no	1.51271	1.32189e-06
Mthe_1348	hypothetical protein		Hypothetical proteins	0	0	no	no	1.51161	4.10433e-06
Mthe_1181	dTDP-glucose pyrophosphorylase		Cell envelope	Biosynthesis of surface polysaccharides	0	no	no	1.50535	6.90319e-05
Mthe_0746	PBS lyase HEAT domain protein repeat-containing protein		Unknown function	0	0	no	no	1.5048	6.887e-07
Mthe_1472	Integral membrane protein TerC	terC	Transport and binding proteins	tellurite resistance protein	9	no	no	1.50452	1.05842e-06
Mthe_0971	Six-bladed beta-propeller, TolB-like		Unknown function	0	0	no	no	1.50232	0.000540212
Mthe_1490	pyruvate formate lyase activating enzyme	pflE	Carbon metabolism	Pyruvate metabolism	0	no	no	1.50069	0.000141681

## Sheet: up acetate-mag vs acetate
Supplementary Table S4H. Genes that were at least 1.5 fold up-regulated in Mx. thermoacetophila cells grown with 40 mM acetate in the presence of magnetite compared to cells grown with 40 mM acetate without magnetite amendments. Results were considered significant if p-value <0.05
Locus ID	Annotation	Gene	Main role	Sub role	# transmembrane helices	Membrane motif	Signal peptide?	Fold change	p-value
Mthe_1613	V/A-type H+/Na+-transporting ATPase subunit K	atpK	Energy metabolism	Oxidative phosphorylation	0	no	no	10.0599	1.08161e-13
Mthe_0570	methyl-coenzyme M reductase, gamma subunit (EC 2.8.4.1)	mcrG	Carbon metabolism	Methanogenesis	0	no	no	7.5259	2.34848e-12
Mthe_1611	H+-transporting two-sector ATPase, C (AC39) subunit	atpC	Energy metabolism	Oxidative phosphorylation	0	no	no	6.82477	1.29826e-11
Mthe_1602	surface protein with sdrD domain		Cell envelope	cell adhesion domain	1	pfam17210	no	6.74371	3.22133e-10
Mthe_1609	V/A-type H+/Na+-transporting ATPase subunit A	atpA	Energy metabolism	Oxidative phosphorylation	0	no	no	6.48738	2.74082e-12
Mthe_0571	Methyl-coenzyme M reductase, protein D	mcrD	Carbon metabolism	Methanogenesis	0	no	no	6.25502	9.70262e-12
Mthe_0648	CRISPR-associated protein, Cmr3 family	cmr3	Defense mechanisms	CRISPR-cas system	0	no	no	6.2111	2.11356e-11
Mthe_1608	Sodium-transporting two-sector ATPase	atpB	Energy metabolism	Oxidative phosphorylation	0	no	no	6.16614	4.01897e-12
Mthe_0647	CRISPR-associated RAMP protein, Cmr4 family	cmr4	Defense mechanisms	CRISPR-cas system	0	no	no	6.07625	3.94914e-12
Mthe_0572	methyl-coenzyme M reductase, beta subunit (EC 2.8.4.1)	mcrB	Carbon metabolism	Methanogenesis	0	no	no	5.8468	4.91107e-12
Mthe_1612	H+-transporting two-sector ATPase, E subunit	atpE	Energy metabolism	Oxidative phosphorylation	0	no	no	5.8119	1.32257e-12
Mthe_1610	Vacuolar H+-transporting two-sector ATPase, F subunit	atpF	Energy metabolism	Oxidative phosphorylation	0	no	no	5.73709	4.71405e-12
Mthe_1616	Ribulose-bisphosphate carboxylase	RuBisCO	Carbon metabolism	Rubisco shunt	0	no	no	5.62609	5.37786e-13
Mthe_0738	Quinonprotein alcohol dehydrogenase-like superfamily		Energy metabolism	Electron transport	0	no	no	5.40338	2.16793e-11
Mthe_0291	CO dehydrogenase/acetyl-CoA synthase complex, epsilon subunit	cdhB	Carbon metabolism	Methanogenesis	0	no	no	5.27062	3.14081e-13
Mthe_1614	V/A-type H+/Na+-transporting ATPase subunit I	atpI	Energy metabolism	Oxidative phosphorylation	7	no	no	5.25626	7.50357e-11
Mthe_0569	methyl-coenzyme M reductase, alpha subunit (EC 2.8.4.1)	mcrA	Carbon metabolism	Methanogenesis	0	no	no	5.08518	2.84358e-11
Mthe_1458	UDP-2-acetamido-3-amino-2,3-dideoxy-glucuronate N-acetyltransferase	wlbB	Carbohydrate metabolism	Amino sugar and nucleotide sugar metabolism	0	no	no	4.99328	2.2245e-10
Mthe_1711	Ribosomal protein L32e		Translation	ribosomal proteins	0	no	no	4.70507	7.46845e-13
Mthe_1251	Predicted DNA-binding protein with PD1-like DNA-binding motif		Unknown function		0	no	no	4.68258	2.079e-08
Mthe_0640	CRISPR-associated protein Cas5, Hmari subtype		Defense mechanisms	CRISPR-cas system	0	no	no	4.57154	2.875e-10
Mthe_0289	CO dehydrogenase maturation factor	cooC	Carbon metabolism		0	no	no	4.39608	9.60732e-13
Mthe_1720	Ribonuclease P, Rpp29	rnp1	Translation	tRNA processing	0	no	no	4.2981	1.53473e-11
Mthe_0288	CO dehydrogenase/acetyl-CoA synthase, delta subunit	cdhD	Carbon metabolism	Methanogenesis	0	no	no	4.27065	1.94748e-11
Mthe_0645	CRISPR-associated RAMP protein, Cmr6 family	cmr6	Defense mechanisms	CRISPR-cas system	0	no	no	4.1782	6.19229e-11
Mthe_1723	ribosomal protein L22	rpl22	Translation	ribosomal proteins	0	no	no	4.17366	1.01022e-11
Mthe_1724	ribosomal protein S19	rps19	Translation	ribosomal proteins	0	no	no	4.07647	2.38974e-11
Mthe_0290	acetyl-CoA decarbonylase/synthase beta subunit (EC 2.3.1.169)	cdhC	Carbon metabolism	Methanogenesis	0	no	no	4.03912	1.07623e-11
Mthe_0646	CRISPR-associated protein, Cmr5 family	cmr5	Defense mechanisms	CRISPR-cas system	0	no	no	4.01666	2.2229e-09
Mthe_1722	ribosomal protein S3	rps3	Translation	ribosomal proteins	0	no	no	3.97791	7.83948e-12
Mthe_1463	hypothetical protein		Unknown function		0	no	yes	3.89375	3.25628e-09
Mthe_1700	Carboxypeptidase-like		Protein fate	carboxypeptidase	1	no	yes	3.87701	5.62774e-12
Mthe_1717	ribosomal protein L24	rpl24p	Translation	ribosomal proteins	0	no	no	3.82795	8.45869e-11
Mthe_0687	CoA-binding domain protein		Unknown function		0	no	no	3.78292	1.29213e-09
Mthe_0644	Protein of unknown function DUF1887		Unknown function		0	no	no	3.6746	1.18476e-10
Mthe_0292	CO dehydrogenase/acetyl-CoA synthase alpha subunit	cdhA	Carbon metabolism	Methanogenesis	0	no	no	3.65324	3.12101e-11
Mthe_1193	Protein of unknown function DUF3387		Unknown function		0	no	no	3.59791	0.00204905
Mthe_1559	CRISPR-associated protein, Cas1 family	cas1	Defense mechanisms	CRISPR-cas system	0	no	no	3.59407	1.417e-08
Mthe_1058	F420H2 dehydrogenase subunit L	fpoL	Energy metabolism	Electron transport	16	no	no	3.53307	2.87493e-11
Mthe_1726	Ribosomal protein L25/L23	rpl23p	Translation	ribosomal proteins	0	no	no	3.4875	1.76874e-10
Mthe_1518	hypothetical protein		Hypothetical proteins		0	no	no	3.48747	6.62248e-07
Mthe_1525	hypothetical protein		Hypothetical proteins		0	no	no	3.48747	6.62248e-07
Mthe_1532	hypothetical protein		Hypothetical proteins		0	no	no	3.48747	6.62248e-07
Mthe_0956	dTDP-glucose 4,6-dehydratase (EC 4.2.1.46)		Cell envelope	biosynthesis of lipopolysaccharides	0	no	no	3.45658	1.07475e-11
Mthe_1713	SSU ribosomal protein S8P	rps8	Translation	ribosomal proteins	0	no	no	3.42091	2.9406e-12
Mthe_1502	prephenate dehydrogenase	tyrA2	Amino acid biosynthesis	Tyrosine biosynthesis	0	no	no	3.29503	3.06881e-09
Mthe_0303	putative signal transduction protein with CBS domains		Regulatory functions	Signal transduction mechanisms	0	no	no	3.28442	6.58311e-11
Mthe_0463	histone deacetylase superfamily		Regulatory functions	Transcriptional regulator	0	no	no	3.28194	2.55443e-11
Mthe_1715	LSU ribosomal protein L5P	rpl5	Translation	Ribosomal proteins	0	no	no	3.26177	1.53201e-11
Mthe_1420	LSU ribosomal protein L10P	rpl1	Translation	Ribosomal proteins	0	no	no	3.25149	2.22714e-10
Mthe_1709	LSU ribosomal protein L18P	rpl18	Translation	Ribosomal proteins	0	no	no	3.22385	3.59149e-11
Mthe_1606	Ser-tRNA(Ala) deacylase AlaX (editing enzyme)		Translation	tRNA modification	0	no	no	3.20333	5.82569e-11
Mthe_1707	LSU ribosomal protein L30P	rpl3p	Translation	Ribosomal proteins	0	no	no	3.18547	6.88082e-12
Mthe_1551	UDP-Glycosyltransferase/glycogen phosphorylase		Cell envelope	Biosynthesis of surface polysaccharides	0	no	no	3.15637	1.66046e-11
Mthe_1607	V-type ATPase, D subunit	atpD	Energy metabolism	Oxidative phosphorylation	0	no	no	3.10815	1.42126e-11
Mthe_1719	ribosomal protein S17		Translation	ribosomal proteins	0	no	no	3.0803	3.01703e-10
Mthe_1727	ribosomal protein L4/L1e	rpl4	Translation	ribosomal proteins	0	no	no	3.03204	6.23601e-11
Mthe_0565	Cobyrinic acid a,c-diamide synthase		Cofactor biosynthesis	cobalamin	0	no	no	2.98935	4.42895e-08
Mthe_0287	acetyl-CoA decarbonylase/synthase, CODH/ACS complex subunit gamma	cdhE	Carbon metabolism	Methanogenesis	0	no	no	2.97467	3.86828e-11
Mthe_1705	protein translocase subunit secY/sec61 alpha	secY	Protein fate	Protein export	9	no	no	2.9655	3.75043e-11
Mthe_0955	dTDP-4-dehydrorhamnose 3,5-epimerase (EC 5.1.3.13)	rfbC	Carbohydrate biosynthesis	deoxysugar biosynthesis	0	no	no	2.95538	1.03806e-10
Mthe_1198	formylmethanofuran dehydrogenase, subunit C (tungsten)	fwdC	Carbon metabolism	Methanogenesis	0	no	no	2.92893	4.8402e-07
Mthe_1495	phenylalanyl-tRNA synthetase beta chain	pheT	Translation	tRNA charging	0	no	no	2.898	5.43813e-11
Mthe_1382	tetrahydromethanopterin S-methyltransferase, subunit B (EC 2.1.1.86)	mtrB	Carbon metabolism	Methanogenesis	1	no	no	2.8962	4.03525e-11
Mthe_0682	cobalamin synthesis protein, P47K	cobW	Cofactor biosynthesis	cobalamin	0	no	no	2.87934	4.86653e-09
Mthe_0462	AMP phosphorylase (EC 2.4.2.-)		Nucleotide metabolism	Nucleoside and nucleotide degradation	0	no	no	2.85903	2.49917e-10
Mthe_1383	tetrahydromethanopterin S-methyltransferase, subunit C (EC 2.1.1.86)	mtrC	Carbon metabolism	Methanogenesis	8	no	no	2.83367	3.4722e-11
Mthe_1457	UDP-N-acetyl-D-mannosaminuronic acid dehydrogenase	wecC	Carbohydrate metabolism	Amino sugar and nucleotide sugar metabolism	0	no	no	2.82099	1.51867e-09
Mthe_0709	Hypothetical protein		Hypothetical proteins		0	no	no	2.7941	0.000140207
Mthe_0666	Unknown protein		Unknown function		0	no	yes	2.79002	1.55131e-10
Mthe_1097	formylmethanofuran dehydrogenase subunit A	fmdA	Carbon metabolism	Methanogenesis	0	no	no	2.78812	1.13321e-10
Mthe_1381	tetrahydromethanopterin S-methyltransferase, subunit A (EC 2.1.1.86)	mtrA	Carbon metabolism	Methanogenesis	1	no	no	2.78319	1.9772e-10
Mthe_1059	F420H2 dehydrogenase subunit M	fpoM	Energy metabolism	Electron transport	13	no	no	2.77571	7.17174e-11
Mthe_1680	glutamine--fructose-6-phosphate transaminase	glmS	Carbohydrate metabolism	Amino sugar and nucleotide sugar metabolism	0	no	no	2.76729	4.70687e-10
Mthe_1322	DNA-directed RNA polymerase, subunit E'' (EC 2.7.7.6)	rpoE2	Transcription	DNA-directed RNA polymerase	0	no	no	2.75964	1.40651e-08
Mthe_0689	thiosulfate sulfurtransferase (EC 2.8.1.1)	sseA	Central metabolism	Sulfur metabolism	0	no	no	2.75657	6.87513e-09
Mthe_1379	tetrahydromethanopterin S-methyltransferase, subunit G (EC 2.1.1.86)	mtrG	Carbon metabolism	Methanogenesis	1	no	no	2.7403	3.69259e-10
Mthe_0954	glucose-1-phosphate thymidyltransferase		Cell envelope	biosynthesis of lipopolysaccharides	0	no	no	2.73062	5.02895e-11
Mthe_0441	cobaltochelatase CobN subunit (EC 6.6.1.2)	cobN	Cofactor biosynthesis	cobalamin biosynthesis	0	no	no	2.72805	5.85168e-10
Mthe_1376	Tetratricopeptide TPR_2 repeat protein		Unknown function		0	no	no	2.70469	1.00395e-11
Mthe_1716	SSU ribosomal protein S4E	rps4e	Translation	ribosomal proteins	0	no	no	2.69669	8.68204e-11
Mthe_1725	ribosomal protein L2	rpl2	Translation	ribosomal proteins	0	no	no	2.69581	4.30118e-09
Mthe_0834	beta propeller repeat, Methanosarcina surface protein type		Cell envelope	Surface structures	0	TIGR04275	no	2.69483	4.45752e-11
Mthe_1708	SSU ribosomal protein S5P	rps5	Translation	ribosomal proteins	0	no	no	2.68523	6.1206e-11
Mthe_0641	CRISPR-associated helicase Cas3	cas3	Defense mechanisms	CRISPR-cas system	0	no	no	2.68306	3.63153e-10
Mthe_1380	tetrahydromethanopterin S-methyltransferase, subunit F (EC 2.1.1.86)	mtrF	Carbon metabolism	Methanogenesis	1	no	no	2.67789	3.69196e-10
Mthe_1550	Galactose-1-phosphate uridylyltransferase	galT	Carbohydrate metabolism	Galactose degradation	0	no	no	2.64525	4.61116e-11
Mthe_1728	LSU ribosomal protein L3P	rpl3	Translation	ribosomal proteins	0	no	no	2.64071	7.01884e-11
Mthe_0414	Proteasome assembly chaperone (PAC2) family protein		Protein fate	chaperonin	0	no	no	2.63522	1.51466e-10
Mthe_1211	type I restriction enzyme M protein	hsdM	DNA metabolism	restriction endonuclease	0	no	no	2.62823	1.84084e-08
Mthe_0643	CRISPR-associated protein, Csx3 family	csx3	Defense mechanisms	CRISPR-cas system	0	no	no	2.62704	5.08213e-09
Mthe_1055	F420H2 dehydrogenase subunit J	fpoJ	Energy metabolism	Electron transport	3	no	no	2.62675	2.66802e-10
Mthe_1710	Ribosomal protein L19e	rpl19e	Translation	ribosomal proteins	0	no	no	2.61354	6.19253e-11
Mthe_0935	beta-ribofuranosylaminobenzene 5'-phosphate synthase		Cofactor biosynthesis	tetrahydromethanopterin biosynthesis	0	no	no	2.60317	2.90756e-10
Mthe_1552	glycogen synthase		Carbohydrate biosynthesis	glycogen	0	no	no	2.5908	1.50515e-10
Mthe_1712	LSU ribosomal protein L6P	rpl6	Translation	Ribosomal proteins	0	no	no	2.58665	3.36182e-09
Mthe_0712	Domain of unknown function DUF1638		Unknown function		0	no	no	2.55043	1.26701e-08
Mthe_1703	CMP/dCMP kinase	cmk	Nucleotide metabolism	Pyrimidine metabolism	0	no	no	2.54561	4.31766e-09
Mthe_1615	Vacuolar (H+)-ATPase G subunit	atpH	Energy metabolism	Oxidative phosphorylation	0	no	no	2.53965	8.87555e-08
Mthe_0987	2,3-bisphosphoglycerate-independent phosphoglycerate mutase	gpmI	Carbon metabolism	Glycolysis	1	no	yes	2.53679	1.1481e-08
Mthe_0304	putative signal transduction protein with CBS domains		Regulatory functions	Signal transduction mechanism	0	no	no	2.53171	8.44549e-11
Mthe_0031	LSU ribosomal protein L30E	rpl3e	Translation	ribosomal proteins	0	no	no	2.52959	4.17309e-09
Mthe_0668	Membrane protein		Unknown function		1	no	yes	2.51767	5.90852e-08
Mthe_0415	rRNA maturation protein Nop10, contains Zn-ribbon domain	nop1p	Translation	ribosome biogenesis	0	no	no	2.50953	6.08449e-10
Mthe_0302	putative signal transduction protein with CBS domains		Regulatory functions	Signal transduction mechanisms	0	no	no	2.50198	2.02244e-09
Mthe_0182	Peptidase C25		Protein fate	Protein modification	0	no	no	2.49851	8.65579e-11
Mthe_0497	DUF2112 domain protein		Unknown function		0	no	no	2.49651	4.27961e-10
Mthe_1361	Exosome complex RNA-binding protein Rrp42, RNase PH superfamily		RNA metabolism	RNA degradation	0	no	no	2.48769	1.08341e-10
Mthe_1199	von Willebrand factor, type A		Unknown function		0	no	no	2.48413	1.85541e-09
Mthe_1210	ATP-dependent DNA helicase RecG	recG	DNA metabolism	Homologous recombination	0	no	no	2.47528	1.27033e-08
Mthe_0816	Hypothetical protein		Hypothetical proteins		0	no	no	2.46088	1.05066e-10
Mthe_0952	UDP-glucose 6-dehydrogenase	ugd	Carbohydrate metabolism	Amino sugar and nucleotide sugar metabolism	1	no	no	2.46011	3.4611e-10
Mthe_0688	HAGH hydroxyacylglutathione hydrolase	gloB	Carbon metabolism	Pyruvate metabolism	0	no	no	2.45883	2.9525e-10
Mthe_1718	LSU ribosomal protein L14P	rpl14	Translation	ribosomal proteins	0	no	no	2.44927	4.08648e-10
Mthe_0163	NADPH-dependent FMN reductase		Energy metabolism	Electron transport	0	no	no	2.44289	1.56243e-08
Mthe_1384	tetrahydromethanopterin S-methyltransferase, subunit D (EC 2.1.1.86)	mtrD	Carbon metabolism	Methanogenesis	6	no	no	2.42857	1.74967e-09
Mthe_0737	CRISPR-associated exonuclease Cas4	cas4	Defense mechanisms	CRISPR-cas system	0	no	no	2.42486	4.51024e-09
Mthe_0498	DUF2102 domain protein		Unknown function		0	no	no	2.42476	3.17198e-10
Mthe_1244	molybdenum cofactor guanylyltransferase (EC 2.7.7.77)	mobA	Cofactor biosynthesis	Folate biosynthesis	0	no	no	2.42476	6.59628e-08
Mthe_1124	uroporphyrinogen-III C-methyltransferase (EC 2.1.1.107)/uroporphyrinogen-III synthase (EC 4.2.1.75)	hemD	Cofactor biosynthesis	Heme biosynthesis	0	no	no	2.40829	2.08939e-10
Mthe_0472	Geranylgeranyl pyrophosphate synthase/Polyprenyl synthetase	idsA	Cofactor biosynthesis	terpenoid backbone biosynthesis	0	no	no	2.40424	3.14158e-10
Mthe_1194	acetyl-coenzyme A synthetase (EC 6.2.1.1)	acsA	Carbon metabolism	Methanogenesis	0	no	no	2.40169	1.19369e-09
Mthe_0621	phosphate uptake regulator, PhoU	phoU	Transport and binding proteins	phosphate transport	0	no	no	2.39266	1.68273e-07
Mthe_1139	glycerol uptake facilitator protein; aquaporin family protein	glpF	Transport and binding proteins	glycerol uptake	6	no	no	2.38615	1.03965e-06
Mthe_1189	Acyl-CoA thioester hydrolase/bile acid-CoA amino acid N-acetyltransferase		Unknown function		0	no	no	2.38551	3.26347e-10
Mthe_0161	Chorismate synthase	aroC	Amino acid biosynthesis	Tryptophan	0	no	no	2.38413	5.51525e-10
Mthe_1377	zinc or iron chelating domain protein		Unknown function		0	no	no	2.3822	9.41467e-09
Mthe_0678	Mn2+-dependent serine/threonine protein kinase		Translation	ribosome biogenesis	0	no	no	2.38102	2.49307e-07
Mthe_1699	protein-L-isoaspartate O-methyltransferase	pcm	Protein fate	Posttranslational modification	0	no	no	2.37943	7.01683e-08
Mthe_1517	integral membrane sensor signal transduction histidine kinase		Regulatory functions	Signal transduction	10	no	no	2.37315	1.51936e-09
Mthe_1531	integral membrane sensor signal transduction histidine kinase		Regulatory functions	Signal transduction	10	no	no	2.37315	1.51936e-09
Mthe_1524	integral membrane sensor signal transduction histidine kinase		Regulatory functions	Signal transduction	10	no	no	2.37315	1.51936e-09
Mthe_0953	dTDP-4-dehydrorhamnose reductase (EC 1.1.1.133)	rfbD	Cell envelope	biosynthesis of surface polysaccharides	0	no	no	2.37254	4.81661e-10
Mthe_1213	type I restriction-modification system specificity subunit		DNA metabolism	Type I restriction modification system	0	no	no	2.36981	1.20437e-08
Mthe_1366	Ribonuclease P-related protein	rnp2	Translation	tRNA processing	0	no	no	2.36723	2.702e-09
Mthe_0639	CRISPR-associated protein, Csh2 family	csh2	Defense mechanisms	CRISPR-cas system	0	no	no	2.34662	4.45777e-09
Mthe_1557	CRISPR-associated endonuclease/helicase Cas3	cas3	Defense mechanisms	CRISPR-cas system	0	no	no	2.34413	8.93591e-09
Mthe_0022	glutamyl-tRNA(Gln) amidotransferase subunit E (EC 6.3.5.7)	gatE	Translation	Aminoacyl tRNA biosynthesis	0	no	no	2.33487	2.93801e-10
Mthe_1134	transcriptional regulator, AsnC family		Regulatory functions	Transcriptional regulator	0	no	no	2.32201	6.76924e-09
Mthe_1714	ribosomal protein S14	rps14	Translation	ribosomal proteins	0	no	no	2.29803	2.37568e-07
Mthe_1056	NADH dehydrogenase subunit J (EC 1.6.5.3)	fpoJ	Energy metabolism	Electron transport	2	no	no	2.29799	5.14541e-10
Mthe_1057	F420H2 dehydrogenase subunit K	fpoK	Energy metabolism	Electron transport	2	no	no	2.29191	7.63576e-09
Mthe_0516	Unknown protein		Unknown function		0	no	yes	2.2899	1.29324e-07
Mthe_0499	Uncharacterized protein, methanogenesis marker protein 3, UPF0288 family		Unknown function		0	no	no	2.27411	2.90739e-10
Mthe_0900	Aldehyde ferredoxin oxidoreductase	aor	Carbon metabolism	Pentose phosphate pathway	0	no	no	2.27377	2.8992e-10
Mthe_0674	RNA 2',3'-cyclic 3'-phosphodiesterase	thpR	Translation	ribosomal structure and synthesis	0	no	no	2.27065	2.59581e-09
Mthe_0491	N-acetylglutamate synthase (EC 2.3.1.1)/glutamate N-acetyltransferase (EC 2.3.1.35)	argJ	Amino acid biosynthesis	Arginine biosynthesis	0	no	no	2.26625	1.32853e-08
Mthe_0413	peptidase U62, modulator of DNA gyrase	pmbA	Protein fate	Protein modification	0	no	no	2.25291	2.34694e-10
Mthe_1483	DNA repair exonuclease SbcCD nuclease subunit	sbcD	DNA metabolism	DNA repair	0	no	no	2.24482	1.4598e-08
Mthe_0681	ABC-type lipoprotein export system, ATPase component		Transport and binding proteins	lipoprotein transport	0	no	no	2.23665	3.60938e-09
Mthe_0160	Molybdopterin biosynthesis enzyme		Cofactor biosynthesis	Molybdopterin	0	no	no	2.2307	1.66226e-10
Mthe_0156	ketoisovalerate ferredoxin oxidoreductase, alpha subunit (EC 1.2.7.7)	vorA	Amino acid metabolism	Valine, leucine and isoleucine degration	0	no	no	2.21017	1.04403e-09
Mthe_1494	Cyclophilin-like peptidyl-prolyl cis-trans isomerase domain		Unknown function		0	no	no	2.20931	1.24369e-07
Mthe_1541	anthranilate synthase, component I (EC 4.1.3.27)	trpE	Amino acid biosynthesis	tryptophan biosynthesis	0	no	no	2.20658	2.704e-07
Mthe_0500	methyl coenzyme M reductase system, component A2		Carbon metabolism	Methanogenesis	0	no	no	2.20453	1.89874e-10
Mthe_1098	formylmethanofuran dehydrogenase subunit C	fmdC	Carbon metabolism	Methanogenesis	0	no	no	2.20353	3.26495e-09
Mthe_0050	porphobilinogen synthase (EC 4.2.1.24)	hemB	Cofactor biosynthesis	Heme biosynthesis	0	no	no	2.19981	2.69523e-09
Mthe_1573	heterodisulfide reductase subunit B2	hdrB	Carbon metabolism	Methanogenesis	0	no	no	2.19633	5.0787e-10
Mthe_0792	proteasome Rpn11 subunit JAMM motif . Metallo peptidase. MEROPS family M67B		Protein fate	Protein degradation	0	no	no	2.18863	1.71069e-07
Mthe_0424	hypothetical protein		Unknown function		1	no	yes	2.17308	3.19991e-09
Mthe_1484	DNA repair protein SbcC/Rad50	sbcC	DNA metabolism	DNA repair	0	no	no	2.16798	4.76352e-10
Mthe_1555	CRISPR-associated protein Csc2	csc2	Defense mechanisms	CRISPR-cas system	0	no	no	2.16793	9.05044e-08
Mthe_0887	ABC transporter related		Transport and binding proteins	Unknown substrate	0	no	no	2.16095	7.84606e-10
Mthe_1501	shikimate 5-dehydrogenase	aroE	Amino acid biosynthesis	chorismate biosynthesis	0	no	no	2.15362	1.5237e-07
Mthe_0903	Pyridine nucleotide-disulphide oxidoreductase		Energy metabolism	redox reactions; has FAD/NAD(P) binding domain	1	no	no	2.15285	5.20354e-09
Mthe_0673	dihydroxyacid dehydratase (EC 4.2.1.9)	ilvD	Amino acid biosynthesis	Valine,leucine and isoleucine biosynthesis	0	no	no	2.1438	1.97104e-10
Mthe_1214	ADP-dependent phosphofructokinase/glucokinase	pfkC	Carbon metabolism	Glycolysis	0	no	no	2.14337	2.06404e-08
Mthe_1626	periplasmic copper-binding		Cell envelope	Surface structures	0	TIGR03804	no	2.13978	1.42455e-09
Mthe_1029	3-phosphoshikimate 1-carboxyvinyltransferase	aroA	Amino acid biosynthesis	chorismate synthesis	0	no	no	2.13478	1.31257e-09
Mthe_0350	Radical SAM superfamily enzyme, MoaA/NifB/PqqE/SkfB family		Transferase	Methyl group	0	no	no	2.12984	7.0072e-10
Mthe_1469	coenzyme F420-0:L-glutamate ligase / coenzyme F420-1:gamma-L-glutamate ligase	cofE	Cofactor biosynthesis	F42 biosynthesis	0	no	no	2.12758	4.53314e-09
Mthe_0823	GTP-binding protein EngB required for normal cell division		Cellular processes	Cell division	0	no	no	2.12674	2.89263e-08
Mthe_0599	DNA topoisomerase VI, B subunit	top6B	DNA metabolism	DNA replication	0	no	no	2.12522	2.84154e-10
Mthe_0316	NurA domain	nurA	DNA metabolism	exonuclease	0	no	no	2.12133	8.32013e-10
Mthe_0683	Fe-S cluster domain protein		Energy metabolism	Electron transport	0	no	no	2.12075	2.89648e-08
Mthe_1323	GTP-dependent dephospho-CoA kinase	dpck	Cofactor biosynthesis	Coenzyme A biosynthesis	0	no	no	2.10671	9.96113e-08
Mthe_0626	cell division protein pelota	pelA	Translation	translation release factor	0	no	no	2.10548	2.09836e-10
Mthe_0815	Protein of unknown function DUF1616		Unknown function		4	no	no	2.09932	1.34089e-09
Mthe_0508	protein of unknown function DUF512		Unknown function		0	no	no	2.09739	1.01001e-08
Mthe_1161	condensin subunit Smc	smc	Cellular processes	Cell division	0	no	no	2.09068	2.15574e-08
Mthe_1275	Peptidase S8/S53, subtilisin/kexin/sedolisin		Protein fate	Protein modification	0	no	no	2.09038	2.16677e-09
Mthe_1100	hypothetical protein		Hypothetical proteins		0	no	no	2.08753	1.21543e-09
Mthe_0921	hypothetical protein		Hypothetical proteins		0	no	no	2.08694	3.53205e-09
Mthe_0675	tRNA nucleotidyltransferase (CCA-adding enzyme)	cca	Translation	tRNA modification	0	no	no	2.08552	2.3276e-09
Mthe_0761	coenzyme M methyltransferase subunit X		Carbon metabolism	Methanogenesis	0	no	no	2.07431	2.17291e-08
Mthe_1095	formylmethanofuran dehydrogenase subunit D	fmdD	Carbon metabolism	Methanogenesis	0	no	no	2.07278	2.84717e-07
Mthe_1444	Replication protein A (RPA) family protein		DNA metabolism	DNA replication	0	no	no	2.07273	2.0374e-09
Mthe_0820	translation elongation factor aEF-2	fusA	Translation	Translation elongation factor	0	no	no	2.07036	1.09253e-09
Mthe_0416	translation initiation factor 2, alpha subunit		Translation	Translation initiation factor	0	no	no	2.06718	2.05252e-10
Mthe_0047	siroheme decarboxylase	ahbAB	Cofactor biosynthesis	Heme biosynthesis	0	no	no	2.06397	1.16775e-07
Mthe_1123	Fe-coproporphyrin III synthase	ahbC	Cofactor biosynthesis	Heme biosynthesis	0	no	no	2.06344	2.64074e-09
Mthe_1542	anthranilate synthase, component II (EC 4.1.3.27)		Amino acid biosynthesis	Tryptophan biosynthesis	0	no	no	2.05781	4.15789e-07
Mthe_1704	protein of unknown function DUF106, transmembrane		Unknown function		4	no	no	2.05123	7.3592e-10
Mthe_0824	Hypothetical protein		Hypothetical proteins		0	no	no	2.04336	5.16174e-09
Mthe_0417	Ribosomal protein S27E	rps27e	Translation	ribosomal proteins	0	no	no	2.04072	2.52165e-07
Mthe_1192	hypothetical protein		Hypothetical proteins		0	no	yes	2.039	7.98281e-06
Mthe_1096	formylmethanofuran dehydrogenase subunit B	fmdB	Carbon metabolism	Methanogenesis	0	no	no	2.02452	1.5124e-09
Mthe_1702	tRNA U55 pseudouridine synthase TruB,	truB	Translation	tRNA modification	0	no	no	2.02031	7.59401e-10
Mthe_1605	DUF2099 domain protein		Unknown function		0	no	no	2.01083	1.50813e-08
Mthe_0492	argininosuccinate lyase (EC 4.3.2.1)	argH	Amino acid biosynthesis	Arginine biosynthesis	0	no	no	1.98663	9.53576e-10
Mthe_1070	hypothetical protein		Cell envelope	major sheath protein	1	no	yes	1.98544	2.05407e-09
Mthe_1264	ribonucleoside-triphosphate reductase class III catalytic subunit (EC 1.17.4.2)	nrdD	Nucleotide metabolism	Purine and pyrimidine metabolism	0	no	no	1.984	6.4842e-10
Mthe_0157	ketoisovalerate ferredoxin oxidoreductase, beta subunit (EC 1.2.7.7)/ketoisovalerate ferredoxin oxidoreductase, gamma subunit (EC 1.2.7.7)	vorB	Amino acid metabolism	Valine, leucine, and isoleucine degradation	0	no	no	1.98297	2.23112e-09
Mthe_0886	nucleic acid binding, OB-fold, tRNA/helicase-type		Unknown function		0	no	no	1.97661	2.9989e-09
Mthe_1496	phenylalanyl-tRNA synthetase, alpha subunit (EC 6.1.1.20)	pheS	Translation	tRNA charging	0	no	no	1.9753	8.96949e-10
Mthe_1250	DNA polymerase II, large subunit DP2	polC	DNA metabolism	DNA replication	0	no	no	1.97367	6.04491e-09
Mthe_1053	F420H2 dehydrogenase subunit H	fpoH	Energy metabolism	Electron transport	8	no	no	1.97059	6.51458e-10
Mthe_0443	ABC-type Fe3+-siderophore transport system, permease component		Transport and binding proteins	iron transport system	10	no	no	1.96851	1.23419e-06
Mthe_1009	Magnesium-transporting ATPase (P-type)		Transport and binding proteins	calcium transporter	7	no	no	1.96772	5.33316e-08
Mthe_1658	histidine triad (HIT) protein		Nucleoside metabolism	Purine metabolism	0	no	no	1.96753	2.81233e-07
Mthe_1367	ribonuclease P protein subunit Rpp30	rnp3	Translation	tRNA processing	0	no	no	1.96368	1.8116e-09
Mthe_0562	Wyosine [tRNA(Phe)-imidazoG37] synthetase		Translation	tRNA processing	0	no	no	1.96167	7.35853e-07
Mthe_1553	RecA-superfamily ATPase, KaiC/GvpD/RAD55 family	radA	DNA metabolism	DNA repair protein	0	no	no	1.96096	9.89462e-09
Mthe_1421	LSU ribosomal protein L1P	rpl1	Translation	ribosomal proteins	0	no	no	1.96088	1.11226e-09
Mthe_1137	Protein of unknown function DUF2193		Unknown function		0	no	no	1.9608	7.66909e-06
Mthe_0596	peptidase U62, modulator of DNA gyrase		Protein fate	Protein modification	0	no	no	1.95618	6.64827e-10
Mthe_0906	Domain of unknown function DUF2078		Unknown function		2	no	no	1.95204	4.50087e-07
Mthe_1099	5-formaminoimidazole-4-carboxamide-1-(beta)-D-ribofuranosyl 5'-monophosphate synthetase	purP	Nucleotide metabolism	Purine metabolism	0	no	no	1.95134	1.14357e-09
Mthe_1000	Histone deacetylase superfamily		DNA metabolism	histone deacetylase	0	no	no	1.94528	3.85078e-08
Mthe_0649	CRISPR-associated protein, Cmr2 family	cmr2	Defense mechanisms	CRISPR-cas system	0	no	no	1.94046	6.36794e-09
Mthe_0035	formate dehydrogenase family accessory protein FdhD	fdhD	Carbon metabolism	Formate	0	no	no	1.93709	6.84078e-09
Mthe_0143	precorrin-8X/cobalt-precorrin-8 methylmutase	cbiC	Cofactor biosynthesis	cobalamin biosynthesis	0	no	no	1.93522	1.58973e-08
Mthe_0474	isopentenyl-diphosphate delta-isomerase (EC 5.3.3.2)	fni	Cofactor biosynthesis	terpenoid backbone biosynthesis	0	no	no	1.93367	1.08972e-09
Mthe_0471	FMN-containing flavoprotein		Energy metabolism	Electron transport	0	no	no	1.93215	3.73891e-08
Mthe_1276	ATP-NAD/AcoX kinase		Nucleotide metabolism	Inorganic polyphosphate/ATP-NAD kinase	0	no	no	1.91837	9.87648e-09
Mthe_0144	precorrin-3 methyltransferase (EC 2.1.1.131)	cbiH	Cofactor biosynthesis	cobalamin biosynthesis	0	no	no	1.91301	3.54203e-08
Mthe_1385	tetrahydromethanopterin S-methyltransferase, subunit E (EC 2.1.1.86)	mtrE	Carbon metabolism	Methanogenesis	5	no	yes	1.91286	1.32171e-09
Mthe_1370	DNA primase, large subunit, eukaryotic/archaeal		DNA metabolism	primase	0	no	no	1.90378	5.74264e-08
Mthe_1135	Radical SAM coenzyme PQQ biosynthesis protein E/heme D1 biosynthesis		Cofactor biosynthesis	heme and PQQ	0	no	no	1.89178	1.21362e-08
Mthe_1374	RNA-splicing ligase RtcB, repairs tRNA damage	rtcB	Translation	tRNA splicing	0	no	no	1.89169	7.80316e-09
Mthe_1088	MoxR-like ATPase		Unknown function		0	no	no	1.88556	8.48396e-09
Mthe_1171	indolepyruvate ferredoxin oxidoreductase, beta subunit	iorB	Carbon metabolism	Pyruvate metabolism	0	no	no	1.88089	4.81049e-08
Mthe_0929	Isoleucyl-tRNA synthetase (EC 6.1.1.5)	ileS	Translation	L-isoleucine tRNA charging	0	no	no	1.87271	7.66244e-09
Mthe_1625	4Fe-4S ferredoxin-type, iron-sulpur binding domain		Energy metabolism	Electron transport	0	no	no	1.86823	1.1751e-07
Mthe_0158	coenzyme F420-0 gamma-glutamyl ligase (EC 6.3.2.31)	cofE	Cofactor biosynthesis	F42 biosynthesis	0	no	no	1.86387	3.387e-07
Mthe_1360	ribosomal protein L37a	rpl37ae	Translation	ribosomal proteins	0	no	no	1.8613	5.07596e-07
Mthe_0044	2,3-di-O-geranylgeranylglyceryl phosphate reductase (EC 1.3.99.-)		Lipid and phospholipid metabolism	CDP-archaeol biosynthesis	0	no	no	1.85949	3.98331e-09
Mthe_1362	ribosomal RNA-processing protein RRP41/SKI6		RNA metabolism	RNA degradation	0	no	no	1.85269	6.97446e-09
Mthe_1252	phosphoribosylformylglycinamidine cyclo-ligase	purM	Nucleotide metabolism	Purine metabolism	0	no	no	1.85044	2.79458e-07
Mthe_0844	DNA ligase I, ATP-dependent Dnl1	lig	DNA metabolism	DNA replication and repair	0	no	no	1.84847	2.90455e-09
Mthe_0957	hypothetical protein		Hypothetical proteins		0	no	no	1.84531	3.58078e-06
Mthe_1438	LPPG:FO 2-phospho-L-lactate transferase (EC 2.7.8.28)	cofD	Cofactor biosynthesis	F42 biosynthesis	0	no	no	1.84322	7.9578e-09
Mthe_0494	Methyl-coenzyme M reductase, protein C	mcrC2	Carbon metabolism	Methanogenesis	0	no	no	1.84296	4.5416e-09
Mthe_1574	putative heterodisulfide reductase, C subunit	hdrC	Carbon metabolism	Methanogenesis	0	no	no	1.84128	3.18957e-08
Mthe_0846	amino acid-binding ACT domain protein		Unknown function		0	no	no	1.83547	3.29792e-08
Mthe_0295	adenosylcobinamide-phosphate synthase (EC 6.3.1.10)	cobD	Cofactor biosynthesis	cobalamin biosynthesis	5	no	no	1.83283	8.4577e-09
Mthe_1485	DUF45 domain protein		Unknown function		0	no	no	1.82971	0.00354608
Mthe_0425	Membrane protein		Unknown function		5	no	no	1.82678	3.21473e-06
Mthe_1071	thiosulfate/3-mercaptopyruvate sulfurtransferase	sseA	Central metabolism	Sulfur metabolism	0	no	no	1.8262	8.82326e-08
Mthe_0732	Molecular chaperone GrpE	grpE	Protein fate	chaperonin	0	no	no	1.8235	6.39013e-07
Mthe_0797	trehalose synthase (ADP-glucose) (EC 2.4.1.245)	treT	Carbohydrate metabolism	starch and sucrose metabolism	0	no	no	1.81894	5.96181e-07
Mthe_1125	hydroxymethylbilane synthase (EC 2.5.1.61)	hemC	Cofactor biosynthesis	Heme biosynthesis	0	no	no	1.81556	6.72028e-09
Mthe_0515	Major facilitator superfamily domain, general substrate transporter		Transport and binding proteins	oxalate/formate transport	12	0	no	1.81067	2.56946e-06
Mthe_1060	F420H2 dehydrogenase subunit N	fpoN	Energy metabolism	Electron transport	14	no	no	1.80953	8.61297e-09
Mthe_0544	Molybdopterin or thiamine biosynthesis adenylyltransferase	thiF	Cofactor biosynthesis	molybdopterin biosynthesis	0	no	no	1.80479	1.23887e-08
Mthe_0557	Chromosome partitioning ATPase, Mrp family, contains Fe-S cluster	parA	Cellular processes	Cell division	0	no	no	1.80466	2.18889e-05
Mthe_1391	Acetyl-CoA C-acetyltransferase	atoB	Carbon metabolism	acetate	0	no	no	1.80222	1.22587e-08
Mthe_1575	formylmethanofuran dehydrogenase, subunit F (EC 1.2.99.5)	fmdF	Carbon metabolism	Methanogenesis	0	no	no	1.79765	2.22773e-08
Mthe_1064	UDP-Glycosyltransferase/glycogen phosphorylase		Cell envelope	Biosynthesis of surface polysaccharides	0	no	no	1.79495	3.18524e-08
Mthe_0298	3-methyladenine DNA glycosylase AlkD		DNA metabolism	DNA modification	0	no	no	1.79181	1.67901e-08
Mthe_1731	Membrane-bound serine protease (ClpP class)	nfeD	Protein fate	Protein modification	5	no	no	1.78967	1.24491e-08
Mthe_1406	hypothetical protein		Hypothetical proteins		0	no	no	1.78959	2.33893e-07
Mthe_0828	hydroxymethylpyrimidine kinase/phosphomethylpyrimidine kinase	thiDN	Cofactor biosynthesis	Thiamine	0	no	no	1.78543	6.51221e-09
Mthe_0043	4Fe-4S ferredoxin, iron-sulfur binding domain protein		Energy metabolism	Electron transport	0	no	no	1.78406	4.36014e-06
Mthe_0305	putative signal-transduction protein with CBS domains		Regulatory functions	Signal transduction mechanisms	0	no	no	1.7789	8.15405e-08
Mthe_0496	putative CoA-substrate-specific enzyme activase		Lipid and phospholipid metabolism	activator of CoA enzyme	0	no	no	1.77848	3.10445e-08
Mthe_1534	Predicted component of the ribosome quality control (RQC) complex,		Translation	ribosome quality control	0	no	no	1.77816	4.64183e-09
Mthe_0798	DUF5752 domain protein		Unknown function		0	no	no	1.77581	2.07605e-07
Mthe_0442	ABC-type cobalamin/Fe3+-siderophores transport system, ATPase component		Transport and binding proteins	cobalamin/iron siderophores transport system	0	no	no	1.77527	1.84737e-05
Mthe_1671	Alpha-galactosidase, NEW3 domain (Pfam PF10633)		Unknown function		1	no	no	1.77478	1.87454e-07
Mthe_1556	CRISPR-associated protein Csc1	csc1	Defense mechanisms	CRISPR-cas system	0	no	no	1.77309	2.37013e-07
Mthe_0030	DNA-directed RNA polymerase, subunit A" (EC 2.7.7.6)	rpoA2	Transcription	DNA-directed RNA polymerase	0	no	no	1.77217	5.47643e-08
Mthe_0686	1-phosphofructokinase	pfkB	Carbon metabolism	Glycolysis	0	no	no	1.77191	4.80222e-08
Mthe_0799	trehalose 6-phosphate synthase (EC 2.4.1.15)/trehalose 6-phosphatase (EC 3.1.3.12)		Carbohydrate metabolism	glycogen biosynthesis	0	no	no	1.77152	1.63475e-07
Mthe_1364	Ribosome maturation protein Sdo1	sdo1	Translation	ribosome maturation	0	no	no	1.77063	6.05404e-09
Mthe_0146	precorrin-4/cobalt-precorrin-4 C11-methyltransferase	cbiF	Cofactor biosynthesis	cobalamin biosynthesis	0	no	no	1.76784	3.40569e-07
Mthe_1441	phosphoesterase, RecJ domain protein	recJ	DNA metabolism	DNA repair	0	no	no	1.76764	4.39255e-08
Mthe_1646	pyruvate ferredoxin oxidoreductase, alpha subunit (EC 1.2.7.1)	porA	Carbon metabolism	Pyruvate metabolism	0	no	no	1.75821	8.86896e-09
Mthe_1459	oxidoreductase domain protein		Energy metabolism	NAD(P) binding protein	0	no	no	1.7551	7.71894e-08
Mthe_0723	NMD protein affecting ribosome stability and mRNA decay		Translation	ribosome stability	0	no	no	1.74894	3.05817e-08
Mthe_0029	DNA-directed RNA polymerase, subunit A' (EC 2.7.7.6)	rpoA1	Transcription	DNA-directed RNA polymerase	0	no	no	1.74334	2.73126e-08
Mthe_0725	Six-bladed beta-propeller, TolB-like		Unknown function		0	no	yes	1.74162	1.79599e-08
Mthe_0619	acetyl-CoA hydrolase/transferase		Carbon metabolism	acetate biosynthesis	0	no	no	1.74157	3.90145e-08
Mthe_1576	heterodisulfide reductase subunit A2	hdrA2	Carbon metabolism	Methanogenesis	0	no	no	1.74132	5.48895e-09
Mthe_0642	CRISPR-associated helicase Cas6b		Defense mechanisms	CRISPR-cas system	0	no	no	1.73595	3.35981e-06
Mthe_0362	Predicted RNA- or ssDNA-binding protein, translin family		Unknown function		0	no	no	1.73429	3.60905e-08
Mthe_0730	chaperone protein DnaJ	dnaJ	Protein fate	Protein folding and stabilization	0	no	no	1.7336	9.38386e-08
Mthe_1375	tRNA C32,U32 (ribose-2'-O)-methylase TrmJ or a related methyltransferase	trmH	Translation	tRNA methyltransferase	0	no	no	1.73256	5.98459e-09
Mthe_0228	ERCC4-related helicase		DNA metabolism	DNA replication and repair	0	no	no	1.73112	9.16332e-09
Mthe_1390	hydroxymethylglutaryl-CoA synthase (EC 2.3.3.10)		Cofactor biosynthesis	isoprenoid biosynthesis	0	no	no	1.7221	2.3908e-08
Mthe_1363	ribosomal RNA-processing protein RRP4	rrp4	RNA metabolism	RNA degradation	0	no	no	1.71947	1.61013e-07
Mthe_0384	multi-sensor hybrid histidine kinase (EC 2.7.13.3)		Regulatory functions	Signal transduction mechanisms	0	no	no	1.71058	8.88613e-09
Mthe_0543	CopG domain protein DNA-binding domain protein	copG	Regulatory functions	Transcriptional repressor	0	no	no	1.71038	6.24209e-07
Mthe_1558	CRISPR-associated exonuclease, Cas4 family		Defense mechanisms	CRISPR-cas systems	0	no	no	1.7102	0.000281213
Mthe_0186	phosphodiesterase, MJ0936 family		Unknown function		0	no	no	1.70401	2.59862e-07
Mthe_1288	Fe-S cluster domain protein		Energy metabolism	Electron transport	0	no	no	1.7021	2.47686e-05
Mthe_0363	phosphoserine-tRNA(Cys) ligase (EC 6.1.1.27)	sepS	Translation	tRNA charging	0	no	no	1.70122	1.66208e-08
Mthe_0162	Ribonuclease HI		DNA metabolism	DNA replication	0	no	no	1.69854	1.68666e-06
Mthe_0461	Nucleotidyltransferase		Transferase	nucleotidyl group	0	no	no	1.69817	1.34794e-08
Mthe_1378	tetrahydromethanopterin S-methyltransferase, subunit H (EC 2.1.1.86)	mtrH	Carbon metabolism	Methanogenesis	0	no	no	1.69506	1.13106e-08
Mthe_0762	AIR synthase related protein domain protein		Unknown function		0	no	no	1.69501	1.05398e-05
Mthe_1054	4Fe-4S ferredoxin, iron-sulfur binding domain protein	fpoI	Energy metabolism	Electron transport	0	no	no	1.6943	1.11648e-07
Mthe_1636	Pyridoxal-dependent decarboxylase	mfnA	Cofactor biosynthesis	Methanofuran biosynthesis	0	no	no	1.69372	4.02785e-08
Mthe_0888	methionyl-tRNA synthetase (EC 6.1.1.10)	metG	Translation	methionine tRNA charging	0	no	no	1.69177	4.93724e-09
Mthe_0411	Divalent metal cation (Fe/Co/Zn/Cd) transporter		Transport and binding proteins	metal cation efflux	6	no	no	1.69144	2.80299e-07
Mthe_0476	mevalonate kinase (EC 2.7.1.36)	mvaK	Cofactor biosynthesis	terpenoid backbone biosynthesis	0	no	no	1.68858	3.59536e-08
Mthe_1635	diphthamide biosynthesis protein		Translation	Elongation factor 2	0	no	no	1.6856	5.97167e-08
Mthe_0913	Molybdopterin oxidoreductase		Carbon metabolism	putative formate dehydrogenase/DMSO reductase	0	no	no	1.68111	1.74762e-08
Mthe_1548	oligosaccharyl transferase, archaeosortase A system-associated	aglB	Cell envelope	surface glycosylation	11	no	no	1.68063	1.61563e-08
Mthe_1132	putative mRNA 3-end processing factor		Transcription	mRNA processing	0	no	no	1.67496	2.49289e-08
Mthe_0727	NAD+ synthase (glutamine-hydrolysing)	nadE	Cofactor biosynthesis	NAD biosynthesis	0	no	no	1.67053	3.6198e-08
Mthe_1101	Domain of unknown function DUF523		Unknown function		0	no	no	1.67012	1.86543e-06
Mthe_0905	P-type Cu(+) transporter	copA	Transport and binding proteins	copper transport	8	no	no	1.66609	2.0142e-07
Mthe_0222	F420H(2)-dependent quinone reductase		Energy metabolism	Electron transport	0	no	no	1.66509	7.91991e-07
Mthe_0084	Ammonia channel protein AmtB	amtB	Transport and binding proteins	ammonium	11	no	no	1.65963	8.51339e-05
Mthe_1549	UDP-Glycosyltransferase/glycogen phosphorylase		Cell envelope	Biosynthesis of surface polysaccharides	0	no	no	1.65827	3.9445e-08
Mthe_0401	Domain of unknown function DUF11		Unknown function		1	no	no	1.65582	9.80795e-08
Mthe_1510	cell surface protein with copper binding domain		Energy metabolism	Electron transport	0	TIGR03804	no	1.65371	1.20517e-07
Mthe_0843	Histidinol dehydrogenase	hisD	Amino acid biosynthesis	Histidine biosynthesis	0	no	no	1.65264	7.55726e-08
Mthe_0700	tRNA intron endonuclease	endA	Translation	tRNA splicing	0	no	no	1.65033	2.49919e-07
Mthe_0750	phosphoribosyltransferase		Nucleotide metabolism	Nucleoside salvage and metabolism	0	no	no	1.64945	9.13751e-06
Mthe_0533	Lhr-like helicase		DNA metabolism	DNA replication	0	no	no	1.64752	8.48277e-08
Mthe_1065	ABC-type polysaccharide/polyol phosphate export permease		Transport and binding proteins	polysaccharides	5	no	no	1.64694	7.1565e-06
Mthe_1497	Creatininase		Amino acid metabolism	Arginine and prline metabolism	0	no	no	1.64576	1.58217e-06
Mthe_0563	Membrane protein		Unknown function		1	no	no	1.64023	2.2217e-05
Mthe_0502	Predicted arabinose efflux permease, MFS family		Transport and binding proteins	arabinose	12	no	no	1.63789	6.81705e-07
Mthe_0149	S-layer-related duplication domain		Cell envelope	Surface structures	2	pfam07752	yes	1.6323	7.54532e-08
Mthe_0597	Lon-B peptidase. Serine peptidase. MEROPS family S16	lonB	Protein fate	Protein modification	1	no	no	1.63108	1.96243e-08
Mthe_0878	Outer membrane protein assembly factor BamB, contains PQQ-like beta-propeller repeat		Energy metabolism	Electron transport	2	no	yes	1.62816	8.11562e-08
Mthe_1052	F420H2 dehydrogenase subunit D	fpoD	Energy metabolism	Electron transport	0	no	no	1.62815	5.35397e-07
Mthe_0473	ribonuclease J	rnj	RNA metabolism	RNA degradation	0	no	no	1.6259	5.35812e-08
Mthe_0845	Homoserine dehydrogenase	hom	Amino acid biosynthesis	Homoserine biosynthesis	0	no	no	1.62131	5.18899e-08
Mthe_0475	isopentenyl phosphate kinase (EC 2.7.4.-)	ipk	Cofactor biosynthesis	terpenoid backbone biosynthesis	0	no	no	1.61904	3.30622e-08
Mthe_0048	Siroheme synthase (precorrin-2 oxidase/ferrochelatase domain)		Cofactor biosynthesis	siroheme biosynthesis	0	no	no	1.61774	4.03826e-06
Mthe_0857	oligopeptide/dipeptide ABC transporter, ATPase subunit		Transport and binding proteins	peptide transport	0	no	no	1.61476	1.08534e-06
Mthe_1339	Formate dehydrogenase (coenzyme F420)	fdhA	Cofactor biosynthesis	coenzyme B/coenzyme M regeneration V (formate-dependent)	0	no	no	1.61297	2.24099e-07
Mthe_1063	GDP-mannose 4,6-dehydratase	gmd	Carbohydrate metabolism	Amino sugar and nucleotide sugar metabolism	0	no	no	1.61288	1.10816e-08
Mthe_0011	CutA1 divalent ion tolerance protein	cutA1	Transport and binding proteins	Cations	0	no	no	1.61035	9.97204e-06
Mthe_0255	Alpha-amylase		Carbohydrate metabolism	Starch and sucrose metabolism	0	no	no	1.60905	1.08704e-07
Mthe_1669	ABC-2 family transporter protein		Transport and binding proteins	Unknown substrate	6	no	no	1.60665	1.02843e-06
Mthe_1274	thiosulfate/3-mercaptopyruvate sulfurtransferase	sseA	Central metabolism	Sulfur relay system	1	no	no	1.60604	5.71961e-08
Mthe_0240	Domain of unknown function DUF11		Unknown function		0	no	no	1.60224	1.73651e-06
Mthe_0977	tungsten formylmethanofuran dehydrogenase subunit B	fwdB	Carbon metabolism	Methanogenesis	0	no	no	1.6002	2.797e-07
Mthe_1195	acetate--CoA ligase	acsA	Carbon metabolism	Methanogenesis	0	no	no	1.60017	1.8773e-06
Mthe_0901	GDP-mannose pyrophosphorylase/mannose-1-phosphate guanylyltransferase		Cell envelope	biosynthesis of surface polysaccharides	0	no	no	1.59901	4.42588e-07
Mthe_0174	coenzyme F420-reducing hydrogenase, beta subunit (EC 1.12.98.1)	frhB	Carbon metabolism	Methanogenesis	0	no	no	1.59526	4.75136e-08
Mthe_0907	Ferredoxin:thioredoxin reductase		Energy metabolism	Electron transport	0	no	no	1.59291	1.09908e-05
Mthe_0460	tRNA threonylcarbamoyl adenosine modification protein, Sua5/YciO/YrdC/YwlC family	tsaC	Translation	tRNA modification	0	no	no	1.59023	3.49709e-06
Mthe_1677	UDP-Glycosyltransferase/glycogen phosphorylase		Cell envelope	Glycosyltransferase involved in cell wall bisynthesis	0	no	no	1.58956	5.89063e-07
Mthe_0261	Uncharacterized conserved protein, contains tandem ACT domains		Unknown function		0	no	no	1.58706	3.31521e-07
Mthe_0976	formylmethanofuran dehydrogenase subunit D	fwdD	Carbon metabolism	Methanogenesis	0	no	no	1.58341	6.17488e-06
Mthe_0490	putative signal transduction protein with CBS domains		Regulatory functions	Signal transduction mechanisms	0	no	no	1.58301	1.98635e-07
Mthe_0361	Xylose isomerase domain protein TIM barrel		Carbohydrate metabolism	sugar phosphate isomerase/epimerase	0	no	no	1.58294	2.2138e-07
Mthe_1676	UDP-Glycosyltransferase/glycogen phosphorylase		Cell envelope	Biosynthesis of surface polysaccharides	0	no	no	1.58077	1.10094e-05
Mthe_1679	Glucose-1-phosphate thymidylyltransferase	rfbA	Carbohydrate metabolism	amino sugar and nucleotide sugar biosynthesis	0	no	no	1.58003	1.29559e-06
Mthe_0141	precorrin-6Y C5,15-methyltransferase (decarboxylating) (EC 2.1.1.132)	cbiE	Cofactor biosynthesis	cobalamin biosynthesis	0	no	no	1.57437	8.12053e-06
Mthe_0899	4Fe-4S ferredoxin, iron-sulfur binding domain protein		Energy metabolism	Electron transport	0	no	no	1.57375	2.92491e-06
Mthe_1089	DUF58 domain protein		Unknown function		0	no	no	1.57316	6.16723e-07
Mthe_0175	ribosome-binding ATPase	ychF	Translation	Ribosomal binding ATPase	0	no	no	1.5724	3.21582e-07
Mthe_1479	Uracil-DNA glycosylase		DNA metabolism	DNA repair	0	no	no	1.56704	0.000607222
Mthe_0389	Domain of unknown function DUF87		Unknown function		0	no	no	1.56689	2.07885e-07
Mthe_1393	DNA gyrase subunit B (EC 5.99.1.3)	gyrB	DNA metabolism	DNA replication and repair	0	no	no	1.56653	1.28197e-07
Mthe_1694	Fe-S-cluster containining protein		Energy metabolism	Electron transport	0	no	no	1.56624	3.73412e-07
Mthe_0113	cbiM cobalt/nickel transport system permease protein	cbiM	Transport and binding proteins	cobalt transport for cobalamin biosynthesis	8	no	no	1.56576	1.43479e-07
Mthe_0950	acylphosphatases-like		Unknown function		0	no	no	1.56525	1.66659e-07
Mthe_0975	ornithine carbamoyltransferase (EC 2.1.3.3)	argF	Amino acid biosynthesis	Arginine biosynthesis	0	no	no	1.56416	6.74232e-07
Mthe_1315	DNA polymerase/3'-5' exonuclease PolX		DNA metabolism	DNA replication and repair	0	no	no	1.56278	1.57136e-07
Mthe_0354	hypothetical protein		Hypothetical proteins		0	no	no	1.56128	1.34278e-07
Mthe_0731	chaperone protein DnaK	dnaK	Protein fate	Protein modification	0	no	no	1.56077	7.49139e-07
Mthe_1186	ABC-type Fe3+-siderophore transport system, permease component	fecCD	Transport and binding proteins	iron	9	no	no	1.55613	0.00180172
Mthe_1277	tryptophan synthase, beta chain (EC 4.2.1.20)	trpB	Amino acid biosynthesis	Tryptophan biosynthesis	0	no	no	1.55558	3.27284e-08
Mthe_0951	acylphosphatases-like		Unknown function		0	no	no	1.55556	4.06279e-07
Mthe_1314	ribonucleoside-diphosphate reductase alpha chain	nrdE	Nucleotide metabolism	Pyrimidine biosynthesis	0	no	no	1.55335	9.09987e-08
Mthe_0997	cytochrome c biogenesis protein, transmembrane region	ccdA	Energy metabolism	Electron transport	6	no	yes	1.55328	6.30402e-07
Mthe_0254	Glycogen debranching enzyme (alpha-1,6-glucosidase)		Carbohydrate metabolism	glycogen degradation	0	no	no	1.55293	4.32862e-07
Mthe_0495	DUF2113 domain protein		Unknown function		0	no	no	1.54872	5.56349e-08
Mthe_1320	Nucleotide binding protein, PINc		Unknown function		0	no	no	1.54846	3.2185e-06
Mthe_1085	Bacitracin resistance protein BacA	bacA	Cell envelope	Biosynthesis of peptidoglycan	4	no	no	1.54572	0.00122676
Mthe_1394	DNA gyrase subunit A (EC 5.99.1.3)	gyrA	DNA metabolism	DNA replication	0	no	no	1.54548	7.50078e-08
Mthe_1104	zinc transport system permease protein	znuB	Transport and binding proteins	zinc	7	no	no	1.54392	1.08333e-05
Mthe_0996	dimethyladenosine transferase (EC 2.1.1.-)	rsmA	Translation	rRNA modification	0	no	no	1.5428	9.60877e-07
Mthe_1468	dihydropteroate synthase	folP	Cofactor biosynthesis	Folate biosynthesis	0	no	no	1.54238	1.02807e-07
Mthe_0301	CBS domain containing protein		Regulatory functions	Signal transduction mechanisms	0	no	no	1.54208	3.93212e-08
Mthe_1066	ABC-type polysaccharide/polyol phosphate transport system, ATPase component		Transport and binding proteins	Polysaccharide phosphate transport	0	no	no	1.53969	1.69646e-06
Mthe_0656	methionine aminopeptidase, type II (EC 3.4.11.18)	map	Protein fate	Protein modification	0	no	no	1.53777	2.39923e-07
Mthe_1334	Hypothetical protein		Hypothetical proteins		0	no	no	1.53704	1.45832e-06
Mthe_0554	acetate---CoA ligase	acdAB	Carbon metabolism	Pyruvate metabolism	0	no	no	1.53421	3.12844e-05
Mthe_0028	DNA-directed RNA polymerase, subunit B' (EC 2.7.7.6)	rpoB1	Transcription	DNA-directed RNA polymerase	0	no	no	1.52786	2.3768e-07
Mthe_0259	DNA replicative helicase MCM subunit Mcm2, Cdc46/Mcm family	mcm	Lipid and phospholipid metabolism	Archaeal replication initiation	0	no	no	1.52726	6.53479e-08
Mthe_1392	Uncharacterized OB-fold protein, contains Zn-ribbon domain		Unknown function		0	no	no	1.52667	5.45257e-06
Mthe_1627	Unknown protein		Unknown function		0	no	yes	1.52638	5.47784e-05
Mthe_0713	alanine dehydrogenase	ala	Amino acid metabolism	alanine degradation	0	no	no	1.52329	9.11511e-06
Mthe_1565	prefoldin, archaeal alpha subunit/eukaryotic subunit 5	pfdA	Protein fate	chaperonin	0	no	no	1.51964	6.39987e-07
Mthe_1326	Fic domain protein		Cellular processes	Cell division	0	no	no	1.51586	0.00310074
Mthe_1172	indolepyruvate ferredoxin oxidoreductase, alpha subunit	iorA	Carbon metabolism	Pyruvate metabolism	0	no	no	1.51523	2.19062e-06
Mthe_1340	anaerobic carbon-monoxide dehydrogenase iron sulfur subunit	cooF	Carbon metabolism	Methane metabolism	0	no	no	1.51364	2.68136e-06
Mthe_0199	DNA repair protein NreA	nreA	DNA metabolism	DNA repair	0	no	no	1.5123	8.6498e-06
Mthe_1543	indole-3-glycerol phosphate synthase (EC 4.1.1.48)	trpC	Amino acid biosynthesis	Tryptophan biosynthesis	0	no	no	1.51203	6.01347e-06
Mthe_0326	molybdopterin-guanine dinucleotide biosynthesis adapter protein	mobB	Cofactor biosynthesis	Molybdopterin	0	no	no	1.51053	3.57504e-05
Mthe_0793	biotin--acetyl-CoA-carboxylase ligase		Carbon metabolism	acetyl CoA carboxylase	0	no	no	1.51029	1.72998e-06
Mthe_1567	putative translation initiation factor eIF-6	eif6	Translation	Translation initiation	0	no	no	1.50863	4.11544e-08
Mthe_1503	Alpha,alpha-trehalase		Carbohydrate metabolism	trehalose degradation	0	no	no	1.50719	3.13017e-05
Mthe_1644	Archaeal IMP cyclohydrolase	purO	Nucleotide metabolism	Purine metabolism	0	no	no	1.50314	7.271e-07
Mthe_1138	DUF2180 domain protein		Unknown function		0	no	no	1.50286	0.00112239
Mthe_1456	ABC-type lipoprotein export system, ATPase component	lolD	Transport and binding proteins	Lipoprotein export	0	no	no	1.50183	7.55201e-06
